# Supplementary material for: Microbial composition of tumorous and adjacent gastric tissue is associated with prognosis of gastric cancer
Source: Sci Rep. 2023 Mar 21;13:4640. doi: 10.1038/s41598-023-31740-3 (PMC10030820; doi:10.1038/s41598-023-31740-3)
Supplement: Supplementary file 2 — Supplementary Information 2. [file 41598_2023_31740_MOESM2_ESM.xlsx]

## Sheet: S1 - Phylum
Supplementary Table S1: Abundances (in %) at taxonomic rank of phylum in each sample.
Phylum	P1_Adjacent	P1_Tumour	P2_Adjacent	P2_Tumour	P5_Adjacent	P5_Tumour	P6_Adjacent	P6_Tumour	P7_Adjacent	P7_Tumour	P9_Adjacent	P9_Tumour	P10_Adjacent	P10_Tumour	P11_Adjacent	P11_Tumour	P13_Adjacent	P13_Tumour	P14_Adjacent	P14_Tumour	P15_Adjacent	P15_Tumour	P16_Adjacent	P16_Tumour	P17_Adjacent	P17_Tumour	P25_Adjacent	P25_Tumour	P26_Adjacent	P26_Tumour	P27_Adjacent	P27_Tumour	P28_Tumour	P28_Adjacent	P29_Tumour	P29_Adjacent	P30_Adjacent	P30_Tumour	P31_Adjacent	P31_Tumour	P34_Adjacent	P34_Tumour	P35_Adjacent	P35_Tumour	P38_Adjacent	P38_Tumour	P39_Adjacent	P39_Tumour	P40_Adjacent
Acidobacteria	0	0	0	0.0963159	0	0	0	0	0	0	0	0	0	0	0	0	0	0	0	0	0	0	0	0	0	0	0	0	0	0	0	0	0	0	0	0	0	0	0	0	0	0	1.51698	0	0	0	0	0	0
Actinobacteria	8.11462	1.39759	18.5167	1.97448	2.50421	22.6824	0.890922	0.168553	16.8071	3.08211	1.56513	0	2.2875	7.00822	4.26198	0.120395	3.78233	2.48013	0.681099	7.00698	0.048158	5.2733	0.626053	1.63737	0.192632	1.20395	0.168553	12.6655	2.53317	3.41922	2.35974	6.88659	0.69829	5.94859	4.3583	4.38237	0.361185	3.22658	0.529738	1.08355	1.46882	0.288948	2.09487	6.30869	4.04527	2.04671	1.46882	0.890922	2.88948
Bacteroidetes	29.1596	16.2169	24.9699	13.9417	21.9119	1.85408	34.4329	3.82856	12.1599	2.31158	15.3624	8.33133	3.85264	9.54567	26.824	28.8707	8.36994	7.46448	7.66237	7.58488	1.92632	9.10185	15.5069	39.7303	6.74211	38.8876	23.6456	32.1454	46.7793	33.7346	10.5707	9.43896	26.6795	10.5018	26.7277	33.4457	5.87527	30.7248	2.52829	4.3583	0.48158	4.6954	13.6528	20.7802	25.5478	8.64435	2.55237	7.27185	1.01132
Candidatus_Saccharibacteria	0	0.216867	0	0	0	0	0.168553	0	0.433422	0	0.650132	0	0.024079	0	0	0	0	0	0	0	0	0	0	0	0	0	0	0	0	0.0963159	0	0	0.337106	0.0489596	0.024079	0.144474	0	5.51409	0.0722369	0	0	0	0.144474	0.313027	0	0.0722369	0	0	0
Cyanobacteria/Chloroplast	9.48712	0	0	2.07079	0	0.024079	0.168553	0	0	0	0	0	0.168553	0	2.02263	0.288948	1.24451	0	0	0	0	1.05948	0	0	0.457501	0	0	0.0722369	0.168878	0	0	0	0	0	0	0	0.048158	0	0	0	0	0	0.168553	1.20395	0	0.0722369	0	0	0
Deinococcus-Thermus	0	0.361446	0	0.385264	0	0	0	0	0	0	0	0	0.120395	0	0	0	0.390434	0.264869	0	0	0	0	0	0	0.120395	0	0	0	0	0	0	0	0	0	0	0	0.024079	0	0	0	0	0	0	0	0	0.794606	0	0.144474	0
Firmicutes	19.3595	37.1807	21.7674	50.2047	43.1495	70.8644	28.5336	95.4732	50.9993	22.9473	28.1002	44.4498	79.7014	52.9241	6.28461	38.6468	42.5085	36.1907	4.54877	46.9781	2.52829	32.3621	80.0144	49.4101	5.87527	3.92487	31.9046	18.6612	28.2509	54.1536	35.5165	69.0104	22.249	59.6573	47.1707	31.6879	9.29449	24.4402	32.6993	88.0087	27.0407	77.1009	68.1917	45.0277	58.6564	81.1221	2.91356	15.0494	19.6003
Fusobacteria	3.22658	9.03614	0.890922	0	0	0.361185	1.10763	0.337106	2.38382	1.08355	47.556	45.2444	0.457501	2.77912	0	0	0	0.144474	0.1946	0.264869	0.577895	0.024079	0.144474	0	0	0.120395	13.7973	0.361185	0	1.01132	11.1245	1.0354	1.54105	4.23501	1.3725	2.64869	0.361185	2.11895	0.433422	0.168553	0	0	4.64724	2.55237	0.866843	1.05948	1.46882	4.76764	0
Gemmatimonadetes	0	0	0	0	0	0	0	0	0	0	0	0	0	0	0	0	0	0	0	0	0	0	0	0	0	0	0	0	0	0	0	0	0	0	0	0	0	0	0	0	0	0	0	0	0	0	0	0	0
Lentisphaerae	0	0	0	0	0	0	0	0	0	0	0	0	0	0	0	0	0	0	0	0	0	0	0	0.0722369	0	0	0	0	0	0	0	0	0	0	0	0	0	0	0	0	0	0	0	0	0	0	0	0	0
Nitrospirae	0	0	0	0	0	0.144474	0	0	0	0	0	0	0	0	0	0	0	0	0	0	0	0	0	0	0	0	0	0	0	0	0	0	0	0	0	0	0	0	0	0	0	0	0	0	0	0	0	0	0
Parcubacteria	0	0	0	0	0	0	0	0	0.048158	0	0	0	0	0	0	0	0	0	0	0	0	0	0	0	0	0	0	0	0	0	0	0	0	0	0	0	0	0	0	0	0	0	0	0	0	0	0	0	0
Planctomycetes	0	0	0	0	0	0	0	0	0	0	0	0	0	0	0	0	0	0	0	0	0	0	0	0	0	0	0	0	0	0	0	0	0	0	0	0	0	0	0	0	0	0	0	0	0	0	0	0	0
Proteobacteria	30.6285	35.5904	33.855	28.1724	27.3296	4.04527	27.3537	0.192632	16.7108	70.5514	6.50132	0.168553	13.3638	27.5495	58.223	31.399	42.9722	53.3109	86.451	15.0734	94.9193	51.529	2.93764	4.33422	86.6121	37.9485	30.484	35.9258	22.2678	6.26053	33.229	12.208	48.3265	19.6083	4.98435	4.93619	83.7708	33.542	63.7371	6.38093	71.0089	17.9148	8.21093	18.8298	10.7392	6.14014	91.5001	63.5203	76.4989
Spirochaetes	0	0	0	0.746448	0	0	0	0	0.144474	0.024079	0.024079	1.68553	0	0	0	0	0.732064	0.144474	0	15.3624	0	0.192632	0	0	0	0	0	0.0722369	0	0.93908	0	1.30026	0	0	11.1726	11.7746	0	0	0	0	0	0	0.48158	1.51698	0	0.048158	0.0963159	0.409343	0
SR1	0	0	0	0	0	0	0	0	0	0	0	0.120395	0	0	0	0	0	0	0	0	0	0	0	0	0	0	0	0	0	0	0	0	0	0	0	0	0	0	0	0	0	0	0	0	0	0	0	0	0
Synergistetes	0	0	0	0	0	0	0	0	0.048158	0	0	0	0	0	0	0	0	0	0	0	0	0	0	0.120395	0	0	0	0	0	0	0	0	0	0	0.93908	2.8654	0.216711	0	0	0	0	0	0	0	0	0	0	0	0
Tenericutes	0	0	0	0	0	0	3.22658	0	0	0	0	0	0	0	0	0	0	0	0	4.04527	0	0	0	0	0	0	0	0.024079	0	0.0722369	0	0	0	0	0.120395	1.25211	0	0	0	0	0	0	0	0.24079	0	0	0	0	0
Verrucomicrobia	0	0	0	0	0	0	0	0	0	0	0	0	0	0	0	0	0	0	0	0	0	0	0	0.216711	0	0	0	0	0	0	0	0	0	0	0	0	0	0	0	0	0	0	0	0	0	0	0	0	0
unclassified_Bacteria	0.024079	0	0	2.4079	5.10474	0.024079	4.11751	0	0.264869	0	0.24079	0	0.024079	0.19333	2.38382	0.674211	0	0	0.462175	3.68408	0	0.457501	0.770527	4.47869	0	17.9148	0	0.0722369	0	0.313027	7.19961	0.120395	0.168553	0	3.13027	6.86251	0.048158	0.433422	0	0	0	0	0.890922	3.22658	0.144474	0	0	7.94606	0
[truncated: 79 more columns]

## Sheet: S2 - Class
Supplementary Table S2: Abundances (in %) at taxonomic rank of class in each sample.
Class	P1_Adjacent	P1_Tumour	P2_Adjacent	P2_Tumour	P5_Adjacent	P5_Tumour	P6_Adjacent	P6_Tumour	P7_Adjacent	P7_Tumour	P9_Adjacent	P9_Tumour	P10_Adjacent	P10_Tumour	P11_Adjacent	P11_Tumour	P13_Adjacent	P13_Tumour	P14_Adjacent	P14_Tumour	P15_Adjacent	P15_Tumour	P16_Adjacent	P16_Tumour	P17_Adjacent	P17_Tumour	P25_Adjacent	P25_Tumour	P26_Adjacent	P26_Tumour	P27_Adjacent	P27_Tumour	P28_Tumour	P28_Adjacent	P29_Tumour	P29_Adjacent	P30_Adjacent	P30_Tumour	P31_Adjacent	P31_Tumour	P34_Adjacent	P34_Tumour	P35_Adjacent	P35_Tumour	P38_Adjacent	P38_Tumour	P39_Adjacent	P39_Tumour	P40_Adjacent
Acidobacteria_Gp1	0	0	0	0	0	0	0	0	0	0	0	0	0	0	0	0	0	0	0	0	0	0	0	0	0	0	0	0	0	0	0	0	0	0	0	0	0	0	0	0	0	0	0	0	0	0	0	0	0
Acidobacteria_Gp3	0	0	0	0.0963159	0	0	0	0	0	0	0	0	0	0	0	0	0	0	0	0	0	0	0	0	0	0	0	0	0	0	0	0	0	0	0	0	0	0	0	0	0	0	0	0	0	0	0	0	0
Acidobacteria_Gp4	0	0	0	0	0	0	0	0	0	0	0	0	0	0	0	0	0	0	0	0	0	0	0	0	0	0	0	0	0	0	0	0	0	0	0	0	0	0	0	0	0	0	1.51698	0	0	0	0	0	0
Acidobacteria_Gp6	0	0	0	0	0	0	0	0	0	0	0	0	0	0	0	0	0	0	0	0	0	0	0	0	0	0	0	0	0	0	0	0	0	0	0	0	0	0	0	0	0	0	0	0	0	0	0	0	0
Actinobacteria	8.11462	1.39759	18.5167	1.97448	2.50421	22.6824	0.890922	0.168553	16.8071	3.08211	1.56513	0	2.2875	7.00822	4.26198	0.120395	3.78233	2.48013	0.681099	7.00698	0.048158	5.2733	0.626053	1.63737	0.192632	1.20395	0.168553	12.6655	2.53317	3.41922	2.35974	6.88659	0.69829	5.94859	4.3583	4.38237	0.361185	3.22658	0.529738	1.08355	1.46882	0.288948	2.09487	6.30869	4.04527	2.04671	1.46882	0.890922	2.88948
Bacteroidia	10.0169	2.24096	7.24777	10.5466	13.1712	0.674211	25.4756	3.73224	10.1373	1.17987	12.5211	8.30725	2.52829	1.69164	1.80592	6.40501	2.75744	3.94895	2.28655	3.56369	0.601974	8.71659	14.7845	39.4895	3.7804	9.99278	7.32001	12.2803	39.2762	32.5066	4.38237	9.36672	8.16277	4.40636	20.0578	23.9104	2.8654	19.1187	2.16711	4.3583	0.024079	4.62316	12.9063	16.9757	25.5478	7.60896	2.50421	3.49145	0.915001
Cytophagia	0	0	0	1.78184	0	0	0	0	0	0	0	0	0	0.894152	0.024079	0	0	0	0	2.96171	0.120395	0	0	0	0	0	0	1.05948	0	0	0	0.024079	0	0	0	0	0	0	0	0	0.216711	0.0722369	0.048158	0	0	0.577895	0	0	0
Flavobacteriia	1.01132	0	0	0	0	0	1.92632	0	0.024079	0.0722369	0.024079	0	0.120395	0.990817	0.048158	5.03251	0.0488043	0	0	0	0.0963159	0	0	0.192632	0	0	0	0	0	0	0	0	0.48158	0	0	0	0	0	0.24079	0	0	0	0.361185	0.794606	0	0	0	3.05803	0.0963159
Sphingobacteriia	18.1074	13.9759	17.7221	0.915001	5.94751	1.13171	7.03106	0.0963159	1.9504	1.0354	2.55237	0.024079	1.20395	5.96907	24.9458	17.4332	5.56369	3.51553	5.37582	0	1.10763	0.385264	0.650132	0	2.96171	28.8948	12.1358	18.7334	6.94813	0.0722369	6.1883	0.048158	18.0352	6.09547	0.048158	1.85408	3.00987	11.6061	0	0	0.24079	0	0.168553	2.07079	0	0.457501	0.048158	0.722369	0
unclassified_Bacteroidetes	0.024079	0	0	0.69829	2.79316	0.048158	0	0	0.048158	0.024079	0.264869	0	0	0	0	0	0	0	0	1.05948	0	0	0.0722369	0.048158	0	0	4.18974	0.0722369	0.554885	1.15579	0	0	0	0	6.62172	7.68119	0	0	0.120395	0	0	0	0.168553	0.93908	0	0	0	0	0
Saccharibacteria_genera_incertae_sedis	0	0.216867	0	0	0	0	0.168553	0	0.433422	0	0.650132	0	0.024079	0	0	0	0	0	0	0	0	0	0	0	0	0	0	0	0	0.0963159	0	0	0.337106	0.0489596	0.024079	0.144474	0	5.51409	0.0722369	0	0	0	0.144474	0.313027	0	0.0722369	0	0	0
Chloroplast	9.48712	0	0	2.07079	0	0.024079	0.168553	0	0	0	0	0	0.168553	0	2.02263	0.288948	1.24451	0	0	0	0	1.05948	0	0	0.457501	0	0	0.0722369	0.168878	0	0	0	0	0	0	0	0.048158	0	0	0	0	0	0.168553	1.20395	0	0.0722369	0	0	0
Deinococci	0	0.361446	0	0.385264	0	0	0	0	0	0	0	0	0.120395	0	0	0	0.390434	0.264869	0	0	0	0	0	0	0.120395	0	0	0	0	0	0	0	0	0	0	0	0.024079	0	0	0	0	0	0	0	0	0.794606	0	0.144474	0
Bacilli	11.2208	33.9277	17.4573	16.5182	36.3111	69.6605	24.6087	82.9521	41.1991	16.3496	14.7845	12.2562	76.4267	47.4625	6.21238	37.9003	20.5954	33.4216	3.86767	31.6157	1.56513	2.2875	61.594	0.963159	4.14158	3.51553	24.4402	9.77607	17.8528	27.7149	10.7151	35.685	14.1103	42.8152	28.6058	9.31856	6.66988	12.5211	2.48013	6.59764	26.8962	72.261	66.0246	30.9896	22.249	25.62	0.24079	11.269	15.5791
Clostridia	4.2379	2.60241	2.84132	33.4457	3.10619	1.17987	1.68553	10.4262	2.4079	4.09343	10.4262	26.3424	0.0963159	5.09908	0	0.048158	10.7613	0.93908	0.53515	14.038	0.818685	25.2588	16.3255	44.1368	0.722369	0.409343	4.91211	5.89935	8.44391	20.5394	22.3453	26.5591	5.00843	3.30477	12.5933	13.4842	0.626053	9.36672	28.0279	77.2694	0.0963159	4.83987	1.01132	8.49988	36.2148	55.4057	1.32434	1.44474	0
Erysipelotrichia	0	0	0.0722369	0	0	0	0	0	0.987238	0.0722369	0.770527	0.216711	0	0	0.0722369	0	0	0.457501	0	0.601974	0.048158	1.54105	0.048158	0.192632	1.01132	0	1.25211	0	0.193004	2.69685	0	2.84132	0	0	0.288948	0.144474	1.42066	0.192632	0.553817	1.22803	0	0	0	1.54105	0.048158	0	0	0.0722369	1.32434
Negativicutes	3.90079	0.650602	1.39658	0.24079	3.73224	0.024079	2.23935	2.09487	6.1883	2.43198	2.11895	5.63448	3.17843	0.362494	0	0.69829	11.1518	1.3725	0.14595	0.722369	0.0963159	0.505659	1.90224	3.66	0	0	1.30026	2.21527	1.76116	3.2025	2.45606	3.92487	3.13027	13.5373	5.68264	8.23501	0.577895	2.35974	1.63737	2.91356	0.048158	0	1.15579	3.99711	0.144474	0.0963159	1.34842	2.26342	2.62461
unclassified_Firmicutes	0	0	0	0	0	0	0	0	0.216711	0	0	0	0	0	0	0	0	0	0	0	0	2.76908	0.144474	0.457501	0	0	0	0.770527	0	0	0	0	0	0	0	0.505659	0	0	0	0	0	0	0	0	0	0	0	0	0.0722369
Fusobacteriia	3.22658	9.03614	0.890922	0	0	0.361185	1.10763	0.337106	2.38382	1.08355	47.556	45.2444	0.457501	2.77912	0	0	0	0.144474	0.1946	0.264869	0.577895	0.024079	0.144474	0	0	0.120395	13.7973	0.361185	0	1.01132	11.1245	1.0354	1.54105	4.23501	1.3725	2.64869	0.361185	2.11895	0.433422	0.168553	0	0	4.64724	2.55237	0.866843	1.05948	1.46882	4.76764	0
Gemmatimonadetes	0	0	0	0	0	0	0	0	0	0	0	0	0	0	0	0	0	0	0	0	0	0	0	0	0	0	0	0	0	0	0	0	0	0	0	0	0	0	0	0	0	0	0	0	0	0	0	0	0
Lentisphaeria	0	0	0	0	0	0	0	0	0	0	0	0	0	0	0	0	0	0	0	0	0	0	0	0.0722369	0	0	0	0	0	0	0	0	0	0	0	0	0	0	0	0	0	0	0	0	0	0	0	0	0
Nitrospira	0	0	0	0	0	0.144474	0	0	0	0	0	0	0	0	0	0	0	0	0	0	0	0	0	0	0	0	0	0	0	0	0	0	0	0	0	0	0	0	0	0	0	0	0	0	0	0	0	0	0
Parcubacteria_genera_incertae_sedis	0	0	0	0	0	0	0	0	0.048158	0	0	0	0	0	0	0	0	0	0	0	0	0	0	0	0	0	0	0	0	0	0	0	0	0	0	0	0	0	0	0	0	0	0	0	0	0	0	0	0
Planctomycetia	0	0	0	0	0	0	0	0	0	0	0	0	0	0	0	0	0	0	0	0	0	0	0	0	0	0	0	0	0	0	0	0	0	0	0	0	0	0	0	0	0	0	0	0	0	0	0	0	0
Alphaproteobacteria	12.4248	6.79518	0.337106	19.6484	2.55237	0.890922	0.722369	0	1.51698	0.69829	1.61329	0	1.97448	5.29241	27.426	10.5466	7.83309	0.553817	0.170275	6.35685	0.024079	3.97303	0.313027	0.0722369	2.04671	2.31158	5.24922	6.86251	2.96743	0.385264	0.746448	4.59908	17.6017	1.51775	4.14158	0.794606	0	1.17987	0.361185	0.0722369	53.9128	16.2292	0.93908	2.43198	3.7804	0.794606	0	4.06935	0.674211
Alphaproteobacteria+EL4532EL4502:EL453EL4502:EL4534	4.43053	1.63855	6.16422	0	3.39514	0.674211	0.120395	0.048158	0.601974	0.48158	0.842764	0.0963159	0.0722369	3.76994	9.34264	1.4929	8.12592	6.28461	0.218925	0	0	0	0.0963159	0.024079	5.82711	13.1712	7.19961	4.88803	4.89747	0.048158	15.3383	0.192632	6.16422	0	0	0.818685	0.0963159	12.81	0	0	0	0	0	0.048158	0	0	0	0	0
Betaproteobacteria	11.0282	23.494	20.8042	3.80448	5.22514	2.35974	12.208	0.0963159	1.92632	6.76619	3.2025	0.0722369	0.529738	6.13823	21.2136	17.4091	22.9624	8.54804	3.4055	3.44329	2.43198	8.76475	1.61329	2.84132	7.1033	16.4941	17.6258	18.2037	6.07961	1.10763	15.6995	0.24079	18.6853	8.54345	0.216711	3.08211	3.56369	11.1967	0.601974	2.11895	2.98579	1.42066	4.33422	7.00698	1.17987	2.76908	2.62461	0.409343	0.746448
Deltaproteobacteria	0	0	0.024079	0	0	0	0	0	0.577895	0	0	0	0	0	0	0	0	0	0	0	0	0	0.577895	0.987238	0	0	0	0	0	0.048158	0	0	0	0	0.048158	0	0	0	0	0	0	0	0	1.15579	0.0963159	0	0	0	0
Epsilonproteobacteria	1.78184	3.37349	3.37106	3.82856	16.157	0.0963159	5.1529	0.048158	6.88659	60.5586	0.216711	0	0.144474	7.10488	0.168553	0.794606	2.44021	35.5406	82.559	5.05659	91.8372	37.491	0.0722369	0.24079	71.2738	4.14158	0.048158	0	7.23764	0.577895	0	4.14158	0	0.0979192	0	0.168553	79.4606	0	62.6294	3.94895	0.601974	0	0.48158	5.75488	4.14158	0.024079	87.2381	45.2926	74.7412
Gammaproteobacteria	0.770527	0.289157	3.15435	0.890922	0	0.024079	9.15001	0	5.20106	2.04671	0.626053	0	10.6429	5.24408	0.0722369	1.15579	1.61054	2.38382	0.0972999	0.216711	0.626053	1.30026	0.264869	0.168553	0.361185	1.83	0.361185	5.97159	1.08565	4.09343	1.44474	3.03395	5.87527	9.4492	0.577895	0.0722369	0.650132	8.35541	0.144474	0.24079	13.5083	0.264869	2.33566	2.43198	1.4929	2.55237	1.54105	13.7491	0.337106
unclassified_Proteobacteria	0.192632	0	0	0	0	0	0	0	0	0	0	0	0	0	0	0	0	0	0	0	0	0	0	0	0	0	0	0	0	0	0	0	0	0	0	0	0	0	0	0	0	0	0.120395	0	0.048158	0	0.0963159	0	0
Spirochaetia	0	0	0	0.746448	0	0	0	0	0.144474	0.024079	0.024079	1.68553	0	0	0	0	0.732064	0.144474	0	15.3624	0	0.192632	0	0	0	0	0	0.0722369	0	0.93908	0	1.30026	0	0	11.1726	11.7746	0	0	0	0	0	0	0.48158	1.51698	0	0.048158	0.0963159	0.409343	0
SR1_genera_incertae_sedis	0	0	0	0	0	0	0	0	0	0	0	0.120395	0	0	0	0	0	0	0	0	0	0	0	0	0	0	0	0	0	0	0	0	0	0	0	0	0	0	0	0	0	0	0	0	0	0	0	0	0
Synergistia	0	0	0	0	0	0	0	0	0.048158	0	0	0	0	0	0	0	0	0	0	0	0	0	0	0.120395	0	0	0	0	0	0	0	0	0	0	0.93908	2.8654	0.216711	0	0	0	0	0	0	0	0	0	0	0	0
Mollicutes	0	0	0	0	0	0	3.22658	0	0	0	0	0	0	0	0	0	0	0	0	4.04527	0	0	0	0	0	0	0	0.024079	0	0.0722369	0	0	0	0	0.120395	1.25211	0	0	0	0	0	0	0	0.24079	0	0	0	0	0
Verrucomicrobiae	0	0	0	0	0	0	0	0	0	0	0	0	0	0	0	0	0	0	0	0	0	0	0	0.216711	0	0	0	0	0	0	0	0	0	0	0	0	0	0	0	0	0	0	0	0	0	0	0	0	0
unclassified_Bacteria	0.024079	0	0	2.4079	5.10474	0.024079	4.11751	0	0.264869	0	0.24079	0	0.024079	0.19333	2.38382	0.674211	0	0	0.462175	3.68408	0	0.457501	0.770527	4.47869	0	17.9148	0	0.0722369	0	0.313027	7.19961	0.120395	0.168553	0	3.13027	6.86251	0.048158	0.433422	0	0	0	0	0.890922	3.22658	0.144474	0	0	7.94606	0
[truncated: 79 more columns]

## Sheet: S3 - Order
Supplementary Table S3: Abundances (in %) at taxonomic rank of order in each sample.
Order	P1_Adjacent	P1_Tumour	P2_Adjacent	P2_Tumour	P5_Adjacent	P5_Tumour	P6_Adjacent	P6_Tumour	P7_Adjacent	P7_Tumour	P9_Adjacent	P9_Tumour	P10_Adjacent	P10_Tumour	P11_Adjacent	P11_Tumour	P13_Adjacent	P13_Tumour	P14_Adjacent	P14_Tumour	P15_Adjacent	P15_Tumour	P16_Adjacent	P16_Tumour	P17_Adjacent	P17_Tumour	P25_Adjacent	P25_Tumour	P26_Adjacent	P26_Tumour	P27_Adjacent	P27_Tumour	P28_Adjacent	P28_Tumour	P29_Adjacent	P29_Tumour	P30_Adjacent	P30_Tumour	P31_Adjacent	P31_Tumour	P34_Adjacent	P34_Tumour	P35_Adjacent	P35_Tumour	P38_Adjacent	P38_Tumour	P39_Adjacent	P39_Tumour	P40_Adjacent
Granulicella	0	0	0	0	0	0	0	0	0	0	0	0	0	0	0	0	0	0	0	0	0	0	0	0	0	0	0	0	0	0	0	0	0	0	0	0	0	0	0	0	0	0	0	0	0	0	0	0	0
unclassified_Acidobacteria_Gp1	0	0	0	0	0	0	0	0	0	0	0	0	0	0	0	0	0	0	0	0	0	0	0	0	0	0	0	0	0	0	0	0	0	0	0	0	0	0	0	0	0	0	0	0	0	0	0	0	0
Gp3	0	0	0	0	0	0	0	0	0	0	0	0	0	0	0	0	0	0	0	0	0	0	0	0	0	0	0	0	0	0	0	0	0	0	0	0	0	0	0	0	0	0	0	0	0	0	0	0	0
unclassified_Acidobacteria_Gp3	0	0	0	0.0963159	0	0	0	0	0	0	0	0	0	0	0	0	0	0	0	0	0	0	0	0	0	0	0	0	0	0	0	0	0	0	0	0	0	0	0	0	0	0	0	0	0	0	0	0	0
Aridibacter	0	0	0	0	0	0	0	0	0	0	0	0	0	0	0	0	0	0	0	0	0	0	0	0	0	0	0	0	0	0	0	0	0	0	0	0	0	0	0	0	0	0	0	0	0	0	0	0	0
Gp4	0	0	0	0	0	0	0	0	0	0	0	0	0	0	0	0	0	0	0	0	0	0	0	0	0	0	0	0	0	0	0	0	0	0	0	0	0	0	0	0	0	0	1.51698	0	0	0	0	0	0
Gp6	0	0	0	0	0	0	0	0	0	0	0	0	0	0	0	0	0	0	0	0	0	0	0	0	0	0	0	0	0	0	0	0	0	0	0	0	0	0	0	0	0	0	0	0	0	0	0	0	0
Actinomycetales	8.11462	1.39759	7.51264	1.97448	2.50421	0.93908	0.577895	0	16.3255	3.08211	1.13171	0	1.80592	6.62156	4.26198	0.048158	3.78233	1.75777	0.63245	7.00698	0.048158	3.08211	0.192632	0	0.144474	1.20395	0.144474	12.6655	1.27865	0.987238	2.35974	2.45606	3.13341	0.48158	0.385264	0.216711	0.24079	3.22658	0.264869	0.963159	1.46882	0.288948	1.99856	2.96171	1.83	2.04671	1.44474	0.794606	2.88948
Bifidobacteriales	0	0	11.0041	0	0	21.7433	0.024079	0.168553	0.144474	0	0	0	0	0	0	0	0	0.722369	0.024325	0	0	1.44474	0.385264	1.08355	0.048158	0	0.024079	0	0.554885	1.44474	0	2.69685	2.71726	0.216711	0.505659	1.17987	0	0	0.0722369	0	0	0	0.0963159	3.22658	2.04671	0	0.024079	0.0963159	0
Coriobacteriales	0	0	0	0	0	0	0.288948	0	0.337106	0	0.433422	0	0.48158	0.38666	0	0.0722369	0	0	0.024325	0	0	0.746448	0.048158	0.553817	0	0	0	0	0.699638	0.987238	0	1.73369	0.0979192	0	3.49145	2.96171	0.120395	0	0.192632	0.120395	0	0	0	0.120395	0	0	0	0	0
Gaiellales	0	0	0	0	0	0	0	0	0	0	0	0	0	0	0	0	0	0	0	0	0	0	0	0	0	0	0	0	0	0	0	0	0	0	0	0	0	0	0	0	0	0	0	0	0	0	0	0	0
Rubrobacterales	0	0	0	0	0	0	0	0	0	0	0	0	0	0	0	0	0	0	0	0	0	0	0	0	0	0	0	0	0	0	0	0	0	0	0	0	0	0	0	0	0	0	0	0	0	0	0	0	0
Solirubrobacterales	0	0	0	0	0	0	0	0	0	0	0	0	0	0	0	0	0	0	0	0	0	0	0	0	0	0	0	0	0	0	0	0	0	0	0	0	0	0	0	0	0	0	0	0	0.168553	0	0	0	0
Bacteroidales	10.0169	2.24096	7.24777	10.5466	13.1712	0.674211	25.4756	3.73224	10.1373	1.17987	12.5211	8.30725	2.52829	1.69164	1.80592	6.40501	2.75744	3.94895	2.28655	3.56369	0.601974	8.71659	14.7845	39.4895	3.7804	9.99278	7.32001	12.2803	39.2762	32.5066	4.38237	9.36672	4.40636	8.16277	23.9104	20.0578	2.8654	19.1187	2.16711	4.3583	0.024079	4.62316	12.9063	16.9757	25.5478	7.60896	2.50421	3.49145	0.915001
Cytophagales	0	0	0	1.78184	0	0	0	0	0	0	0	0	0	0.894152	0.024079	0	0	0	0	2.96171	0.120395	0	0	0	0	0	0	1.05948	0	0	0	0.024079	0	0	0	0	0	0	0	0	0.216711	0.0722369	0.048158	0	0	0.577895	0	0	0
Flavobacteriales	1.01132	0	0	0	0	0	1.92632	0	0.024079	0.0722369	0.024079	0	0.120395	0.990817	0.048158	5.03251	0.0488043	0	0	0	0.0963159	0	0	0.192632	0	0	0	0	0	0	0	0	0	0.48158	0	0	0	0	0.24079	0	0	0	0.361185	0.794606	0	0	0	3.05803	0.0963159
Sphingobacteriales	18.1074	13.9759	17.7221	0.915001	5.94751	1.13171	7.03106	0.0963159	1.9504	1.0354	2.55237	0.024079	1.20395	5.96907	24.9458	17.4332	5.56369	3.51553	5.37582	0	1.10763	0.385264	0.650132	0	2.96171	28.8948	12.1358	18.7334	6.94813	0.0722369	6.1883	0.048158	6.09547	18.0352	1.85408	0.048158	3.00987	11.6061	0	0	0.24079	0	0.168553	2.07079	0	0.457501	0.048158	0.722369	0
unclassified_Bacteroidetes	0.024079	0	0	0.69829	2.79316	0.048158	0	0	0.048158	0.024079	0.264869	0	0	0	0	0	0	0	0	1.05948	0	0	0.0722369	0.048158	0	0	4.18974	0.0722369	0.554885	1.15579	0	0	0	0	7.68119	6.62172	0	0	0.120395	0	0	0	0.168553	0.93908	0	0	0	0	0
unclassified_Saccharibacteria_genera_incertae_sedis	0	0.216867	0	0	0	0	0.168553	0	0.433422	0	0.650132	0	0.024079	0	0	0	0	0	0	0	0	0	0	0	0	0	0	0	0	0.0963159	0	0	0.0489596	0.337106	0.144474	0.024079	0	5.51409	0.0722369	0	0	0	0.144474	0.313027	0	0.0722369	0	0	0
Chloroplast	9.48712	0	0	2.07079	0	0.024079	0.168553	0	0	0	0	0	0.168553	0	2.02263	0.288948	1.24451	0	0	0	0	1.05948	0	0	0.457501	0	0	0.0722369	0.168878	0	0	0	0	0	0	0	0.048158	0	0	0	0	0	0.168553	1.20395	0	0.0722369	0	0	0
Deinococcales	0	0	0	0.385264	0	0	0	0	0	0	0	0	0.120395	0	0	0	0.390434	0.264869	0	0	0	0	0	0	0.120395	0	0	0	0	0	0	0	0	0	0	0	0.024079	0	0	0	0	0	0	0	0	0.361185	0	0.144474	0
Thermales	0	0.361446	0	0	0	0	0	0	0	0	0	0	0	0	0	0	0	0	0	0	0	0	0	0	0	0	0	0	0	0	0	0	0	0	0	0	0	0	0	0	0	0	0	0	0	0.433422	0	0	0
Bacillales	5.05659	5.56627	2.76908	0.120395	0	2.04671	13.6046	0.048158	2.72092	0.144474	1.4929	0.048158	1.10763	6.69406	3.63593	37.3706	8.88238	22.5138	0.024325	0	0.0963159	0	0.264869	0	2.93764	1.87816	0.0963159	3.53961	12.9071	0.770527	0	25.5719	0	8.86106	0.216711	4.64724	0.915001	0.674211	0.385264	2.43198	26.1498	72.0202	0.457501	2.04671	17.8907	0.577895	0	8.37948	15.0975
Lactobacillales	6.16422	28.3614	14.6882	16.3978	36.3111	67.6138	11.0041	82.9039	38.4782	16.2052	12.6174	12.208	75.319	40.7685	2.57645	0.529738	11.713	10.9078	3.84335	31.6157	1.46882	2.2875	61.3292	0.963159	1.20395	1.63737	24.3438	6.23646	4.94572	26.9444	10.7151	10.1132	42.8152	5.24922	9.10185	23.9586	5.75488	11.8469	2.09487	4.16566	0.746448	0.24079	65.5671	28.9429	4.3583	25.0421	0.24079	2.88948	0.48158
unclassified_Bacilli	0	0	0	0	0	0	0	0	0	0	0.674211	0	0	0	0	0	0	0	0	0	0	0	0	0	0	0	0	0	0	0	0	0	0	0	0	0	0	0	0	0	0	0	0	0	0	0	0	0	0
Clostridiales	4.2379	2.60241	2.84132	33.4457	3.10619	1.17987	1.51698	10.4262	2.4079	4.09343	10.4262	26.3424	0.0963159	5.09908	0	0.048158	10.7613	0.93908	0.53515	14.038	0.818685	25.0421	16.3255	44.1368	0.722369	0.409343	4.91211	5.89935	8.44391	20.5394	22.3453	26.5591	3.30477	5.00843	13.4842	12.5933	0.626053	9.36672	28.0279	77.2694	0.0963159	4.83987	1.01132	8.49988	36.2148	55.4057	1.32434	1.44474	0
unclassified_Clostridia	0	0	0	0	0	0	0.168553	0	0	0	0	0	0	0	0	0	0	0	0	0	0	0.216711	0	0	0	0	0	0	0	0	0	0	0	0	0	0	0	0	0	0	0	0	0	0	0	0	0	0	0
Erysipelotrichales	0	0	0.0722369	0	0	0	0	0	0.987238	0.0722369	0.770527	0.216711	0	0	0.0722369	0	0	0.457501	0	0.601974	0.048158	1.54105	0.048158	0.192632	1.01132	0	1.25211	0	0.193004	2.69685	0	2.84132	0	0	0.144474	0.288948	1.42066	0.192632	0.553817	1.22803	0	0	0	1.54105	0.048158	0	0	0.0722369	1.32434
Selenomonadales	3.90079	0.650602	1.39658	0.24079	3.73224	0.024079	2.23935	2.09487	6.1883	2.43198	2.11895	5.63448	3.17843	0.362494	0	0.69829	11.1518	1.3725	0.14595	0.722369	0.0963159	0.505659	1.90224	3.66	0	0	1.30026	2.21527	1.76116	3.2025	2.45606	3.92487	13.5373	3.13027	8.23501	5.68264	0.577895	2.35974	1.63737	2.91356	0.048158	0	1.15579	3.99711	0.144474	0.0963159	1.34842	2.26342	2.62461
unclassified_Firmicutes	0	0	0	0	0	0	0	0	0.216711	0	0	0	0	0	0	0	0	0	0	0	0	2.76908	0.144474	0.457501	0	0	0	0.770527	0	0	0	0	0	0	0.505659	0	0	0	0	0	0	0	0	0	0	0	0	0	0.0722369
Fusobacteriales	3.22658	9.03614	0.890922	0	0	0.361185	1.10763	0.337106	2.38382	1.08355	47.556	45.2444	0.457501	2.77912	0	0	0	0.144474	0.1946	0.264869	0.577895	0.024079	0.144474	0	0	0.120395	13.7973	0.361185	0	1.01132	11.1245	1.0354	4.23501	1.54105	2.64869	1.3725	0.361185	2.11895	0.433422	0.168553	0	0	4.64724	2.55237	0.866843	1.05948	1.46882	4.76764	0
Gemmatimonadales	0	0	0	0	0	0	0	0	0	0	0	0	0	0	0	0	0	0	0	0	0	0	0	0	0	0	0	0	0	0	0	0	0	0	0	0	0	0	0	0	0	0	0	0	0	0	0	0	0
Victivallales	0	0	0	0	0	0	0	0	0	0	0	0	0	0	0	0	0	0	0	0	0	0	0	0.0722369	0	0	0	0	0	0	0	0	0	0	0	0	0	0	0	0	0	0	0	0	0	0	0	0	0
Nitrospirales	0	0	0	0	0	0.144474	0	0	0	0	0	0	0	0	0	0	0	0	0	0	0	0	0	0	0	0	0	0	0	0	0	0	0	0	0	0	0	0	0	0	0	0	0	0	0	0	0	0	0
unclassified_Parcubacteria_genera_incertae_sedis	0	0	0	0	0	0	0	0	0.048158	0	0	0	0	0	0	0	0	0	0	0	0	0	0	0	0	0	0	0	0	0	0	0	0	0	0	0	0	0	0	0	0	0	0	0	0	0	0	0	0
Planctomycetales	0	0	0	0	0	0	0	0	0	0	0	0	0	0	0	0	0	0	0	0	0	0	0	0	0	0	0	0	0	0	0	0	0	0	0	0	0	0	0	0	0	0	0	0	0	0	0	0	0
Caulobacterales	0	0	0	0	0	0	0	0	0	0	0	0	0	0	0	0	0	0	0	0	0	0	0	0	0	0	0	0	0	0	0	0.553817	0.734394	0	0	0	0	0	0	0	0	0	0.168553	0	0	0	0	3.73224	0
Rhizobiales	1.08355	6.79518	0.168553	10.7151	0.409343	0.409343	0	0	0.216711	0	0.601974	0	0.626053	3.60077	5.77895	5.03251	1.83016	0.385264	0.024325	0.601974	0.024079	0	0.144474	0.024079	0.168553	1.66145	3.25066	4.8158	0.289505	0.048158	0	0	0	7.92198	0.385264	0	0	0.93908	0	0	0.024079	2.16711	0.457501	1.78184	0.746448	0.0722369	0	0.313027	0.650132
Rhodospirillales	0.024079	0	0	0	0	0	0	0	0	0	0	0	0	0	0	0	0	0	0	0	0	0	0	0	0.024079	0	0	0	0	0	0	0	0	0	0	0	0	0	0	0	0	0	0	0	0	0	0	0	0
Rhodobacterales	0	0	0	0	0	0.024079	0.144474	0	0	0	0	0	0	0	3.25066	0	0	0	0.024325	0	0	0	0	0	0	0	0.746448	0	0	0.168553	0	1.05948	0	0	0	0.024079	0	0	0	0	0.024079	0	0	0	0	0.722369	0	0	0
Sphingomonadales	11.3171	0	0.168553	8.9333	2.14303	0.457501	0.409343	0	1.25211	0.601974	1.01132	0	1.34842	1.69164	18.3963	5.51409	2.56223	0.168553	0.121625	5.75488	0	3.97303	0.168553	0.048158	1.75777	0.385264	0.890922	2.04671	2.67793	0.168553	0	1.08355	0	8.90922	0	4.11751	0	0.24079	0.361185	0.0722369	53.8647	14.0621	0.313027	0.433422	3.03395	0	0	0.024079	0
Sphingomonadales	4.43053	1.63855	6.16422	0	3.39514	0.674211	0.120395	0.048158	0.601974	0.48158	0.842764	0.0963159	0.0722369	3.76994	9.34264	1.4929	8.12592	6.28461	0.218925	0	0	0	0.0963159	0.024079	5.82711	13.1712	7.19961	4.88803	4.89747	0.048158	15.3383	0.192632	0	6.16422	0.818685	0	0.0963159	12.81	0	0	0	0	0	0.048158	0	0	0	0	0
unclassified_Alphaproteobacteria	0	0	0	0	0	0	0.168553	0	0.048158	0.0963159	0	0	0	0	0	0	3.4407	0	0	0	0	0	0	0	0.0963159	0.264869	0.361185	0	0	0	0.746448	1.90224	0.783354	0.770527	0.409343	0	0	0	0	0	0	0	0	0.216711	0	0	0	0	0.024079
Burkholderiales	7.63304	21.8795	17.7703	2.50421	2.93764	1.73369	5.58632	0.0963159	1.13171	5.85119	3.2025	0.0722369	0.529738	5.34074	20.9728	17.4091	20.937	8.09054	3.4055	2.72092	2.35974	4.26198	1.58921	2.84132	7.07922	16.4941	17.6258	18.2037	5.74186	0	15.6995	0.120395	8.29865	14.2066	3.08211	0.0722369	3.56369	11.1967	0.601974	2.11895	2.93764	1.42066	0.433422	6.91067	1.08355	1.05948	1.85408	0.409343	0.120395
Ferrovales	0	0	0	0.216711	0	0.120395	0	0	0	0	0	0	0	0	0	0	0	0	0	0	0	0	0	0	0	0	0	0	0	0	0	0	0	0	0	0	0	0	0	0	0	0	0	0	0	0	0	0	0
Gallionellales	0	0	0	0	0	0	0	0	0	0	0	0	0	0	0	0	0	0	0	0	0	0	0	0	0	0	0	0	0	0	0	0	0	0.722369	0	0	0	0	0	0	0	0	0	0	0	0	0	0	0
Hydrogenophilales	0	0	0	0	0	0.048158	0	0	0	0	0	0	0	0.362494	0	0	1.1713	0	0	0	0	0	0	0	0	0	0	0	0	0	0	0	0	0	0	0.144474	0	0	0	0	0	0	0	0	0	0	0	0	0
Methylophilales	0	0	2.48013	0	0	0.192632	0	0	0	0	0	0	0	0	0	0	0	0	0	0	0	0	0	0	0	0	0	0	0	0	0	0	0	0	0	0	0	0	0	0	0	0	0	0	0	0	0	0	0
Neisseriales	2.8654	1.61446	0.553817	0	2.2875	0	6.62172	0	0.746448	0.915001	0	0	0	0.217496	0	0	0.854075	0.457501	0	0	0.0722369	0	0.024079	0	0.024079	0	0	0	0.337756	1.10763	0	0.120395	0.244798	3.75632	0	0	0	0	0	0	0.048158	0	3.90079	0.0963159	0	0	0.770527	0	0
Rhodocyclales	0	0	0	0	0	0	0	0	0	0	0	0	0	0	0	0	0	0	0	0	0	0	0	0	0	0	0	0	0	0	0	0	0	0	0	0	0	0	0	0	0	0	0	0	0	0	0	0	0
unclassified_Betaproteobacteria	0.529738	0	0	1.08355	0	0.264869	0	0	0.048158	0	0	0	0	0.217496	0.24079	0	0	0	0	0.722369	0	4.50277	0	0	0	0	0	0	0	0	0	0	0	0	0	0	0	0	0	0	0	0	0	0	0.0963159	1.70961	0	0	0.626053
Bdellovibrionales	0	0	0	0	0	0	0	0	0	0	0	0	0	0	0	0	0	0	0	0	0	0	0	0	0	0	0	0	0	0	0	0	0	0	0	0	0	0	0	0	0	0	0	0	0	0	0	0	0
Desulfovibrionales	0	0	0	0	0	0	0	0	0	0	0	0	0	0	0	0	0	0	0	0	0	0	0.577895	0.987238	0	0	0	0	0	0	0	0	0	0	0	0	0	0	0	0	0	0	0	0	0.0963159	0	0	0	0
Myxococcales	0	0	0.024079	0	0	0	0	0	0.577895	0	0	0	0	0	0	0	0	0	0	0	0	0	0	0	0	0	0	0	0	0	0	0	0	0	0	0	0	0	0	0	0	0	0	0	0	0	0	0	0
unclassified_Deltaproteobacteria	0	0	0	0	0	0	0	0	0	0	0	0	0	0	0	0	0	0	0	0	0	0	0	0	0	0	0	0	0	0.048158	0	0	0	0	0	0.048158	0	0	0	0	0	0	0	1.15579	0	0	0	0	0
Campylobacterales	1.78184	3.37349	3.37106	3.82856	16.157	0.0963159	5.1529	0.048158	6.88659	60.5586	0.216711	0	0.144474	7.10488	0.168553	0.794606	2.44021	35.5406	82.559	5.05659	91.8372	37.491	0.0722369	0.24079	71.2738	4.14158	0.048158	0	7.23764	0.577895	0	4.14158	0.0979192	0	0.168553	0	79.4606	0	62.6294	3.94895	0.601974	0	0.48158	5.75488	4.14158	0.024079	87.2381	45.2926	74.7412
Aeromonadales	0	0	0	0	0	0.024079	0	0	0	0	0.048158	0	0	0	0	0	0	0	0	0	0	0	0	0.048158	0	0	0	0	0	0	0	0	0	0	0	0	0	0	0	0	0	0	0	0.24079	0	0	0	0	0
Alteromonadales	0	0	0	0	0	0	0	0	0.0722369	0	0	0	0	0	0	0	0	0	0	0	0	0	0	0	0	0	0	0	0	0	0	0	0	0	0	0	0	0	0	0	0	0	0	0	0	0	0	0	0.048158
Cardiobacteriales	0	0	0	0	0	0	0	0	0	0	0	0	0	0	0	0	0	0	0	0	0	0	0	0	0	0	0	0	0	0	0	0	0	0	0	0	0	0	0	0	0	0	0	0	0	0	0	0	0
Chromatiales	0	0	0	0	0	0	0	0	0	0	0	0	0	0	0	0	0	0	0	0.120395	0	0	0	0	0	0	0	0	0	0	0	0	0	0	0	0	0	0	0	0	0	0	0	0	0	0	0	0	0
Enterobacteriales	0.048158	0.0722892	0	0.0963159	0	0	1.13171	0	0	0	0	0	0.120395	0	0	0.770527	0	0	0	0	0	0	0	0	0.024079	0.385264	0	0	0.386007	0.553817	1.44474	2.50421	7.34394	4.67132	0	0.577895	0.216711	6.21238	0	0.0722369	1.80592	0.24079	0.0963159	0.337106	0.0963159	0	0.48158	12.5211	0.288948
Legionellales	0	0	0	0	0	0	0	0	0.048158	0	0	0	0	0	0	0	0	0	0	0	0	0	0	0	0	0	0	0	0	0	0	0	0	0	0	0	0	0	0	0	0	0	0	0	0	0	0	0	0
Oceanospirillales	0	0	0	0	0	0	0	0	0.168553	0	0	0	0	0	0	0	0	0.0722369	0	0	0	0	0	0	0	0	0	0	0	0	0	0	0	0	0	0	0	0	0.048158	0	0	0	0	0	1.32434	0	0	0	0
Pasteurellales	0.650132	0.216867	2.16711	0.0722369	0	0	7.97014	0	4.88803	1.4929	0.577895	0	10.4744	0.0241663	0.0722369	0.385264	0.195217	1.78184	0.0729749	0.0963159	0.0963159	0	0.168553	0.120395	0.144474	0.144474	0	0.385264	0.0965018	3.53961	0	0.024079	2.03182	0.674211	0	0	0.048158	2.14303	0.0963159	0.0963159	0.0963159	0.024079	2.16711	0.915001	0	1.20395	0.385264	0.0722369	0
Pseudomonadales	0.024079	0	0.24079	0.24079	0	0	0.048158	0	0	0.505659	0	0	0.048158	4.85742	0	0	1.41532	0.529738	0	0	0	0.024079	0.0963159	0	0.192632	1.30026	0.144474	1.42066	0.603136	0	0	0.505659	0.0734394	0.0963159	0.0722369	0	0.0963159	0	0	0.0722369	11.6061	0	0	0.770527	0	0	0.385264	0	0
Vibrionales	0	0	0	0	0	0	0	0	0	0	0	0	0	0	0	0	0	0	0	0	0	0	0	0	0	0	0	0	0	0	0	0	0	0	0	0	0	0	0	0	0	0	0	0	0	0	0	0	0
Xanthomonadales	0	0	0.746448	0.48158	0	0	0	0	0	0.048158	0	0	0	0.144998	0	0	0	0	0.024325	0	0.529738	0	0	0	0	0	0	0	0	0	0	0	0	0	0	0	0.288948	0	0	0	0	0	0.0722369	0.120395	0	0	0	0	0
unclassified_Gammaproteobacteria	0.048158	0	0	0	0	0	0	0	0.024079	0	0	0	0	0.217496	0	0	0	0	0	0	0	1.27619	0	0	0	0	0.216711	4.16566	0	0	0	0	0	0.433422	0	0	0	0	0	0	0	0	0	0.048158	0.0722369	1.34842	0.288948	1.15579	0
unclassified_Proteobacteria	0.192632	0	0	0	0	0	0	0	0	0	0	0	0	0	0	0	0	0	0	0	0	0	0	0	0	0	0	0	0	0	0	0	0	0	0	0	0	0	0	0	0	0	0.120395	0	0.048158	0	0.0963159	0	0
Spirochaetales	0	0	0	0.746448	0	0	0	0	0.144474	0.024079	0.024079	1.68553	0	0	0	0	0.732064	0.144474	0	15.3624	0	0.192632	0	0	0	0	0	0.0722369	0	0.93908	0	1.30026	0	0	11.7746	11.1726	0	0	0	0	0	0	0.48158	1.51698	0	0.048158	0.0963159	0.409343	0
unclassified_SR1_genera_incertae_sedis	0	0	0	0	0	0	0	0	0	0	0	0.120395	0	0	0	0	0	0	0	0	0	0	0	0	0	0	0	0	0	0	0	0	0	0	0	0	0	0	0	0	0	0	0	0	0	0	0	0	0
Synergistales	0	0	0	0	0	0	0	0	0.048158	0	0	0	0	0	0	0	0	0	0	0	0	0	0	0.120395	0	0	0	0	0	0	0	0	0	0	2.8654	0.93908	0.216711	0	0	0	0	0	0	0	0	0	0	0	0
Anaeroplasmatales	0	0	0	0	0	0	0.529738	0	0	0	0	0	0	0	0	0	0	0	0	0	0	0	0	0	0	0	0	0	0	0	0	0	0	0	0	0	0	0	0	0	0	0	0	0	0	0	0	0	0
Mycoplasmatales	0	0	0	0	0	0	2.69685	0	0	0	0	0	0	0	0	0	0	0	0	4.04527	0	0	0	0	0	0	0	0.024079	0	0.0722369	0	0	0	0	1.25211	0.120395	0	0	0	0	0	0	0	0.24079	0	0	0	0	0
Verrucomicrobiales	0	0	0	0	0	0	0	0	0	0	0	0	0	0	0	0	0	0	0	0	0	0	0	0.216711	0	0	0	0	0	0	0	0	0	0	0	0	0	0	0	0	0	0	0	0	0	0	0	0	0
unclassified_Bacteria	0.024079	0	0	2.4079	5.10474	0.024079	4.11751	0	0.264869	0	0.24079	0	0.024079	0.19333	2.38382	0.674211	0	0	0.462175	3.68408	0	0.457501	0.770527	4.47869	0	17.9148	0	0.0722369	0	0.313027	7.19961	0.120395	0	0.168553	6.86251	3.13027	0.048158	0.433422	0	0	0	0	0.890922	3.22658	0.144474	0	0	7.94606	0
[truncated: 79 more columns]

## Sheet: S4 - Family
Supplementary Table S4: Abundances (in %) at taxonomic rank of family in each sample.
Family	P1_Adjacent	P1_Tumour	P2_Adjacent	P2_Tumour	P5_Adjacent	P5_Tumour	P6_Adjacent	P6_Tumour	P7_Adjacent	P7_Tumour	P9_Adjacent	P9_Tumour	P10_Adjacent	P10_Tumour	P11_Adjacent	P11_Tumour	P13_Adjacent	P13_Tumour	P14_Adjacent	P14_Tumour	P15_Adjacent	P15_Tumour	P16_Adjacent	P16_Tumour	P17_Adjacent	P17_Tumour	P25_Adjacent	P25_Tumour	P26_Adjacent	P26_Tumour	P27_Adjacent	P27_Tumour	P28_Adjacent	P28_Tumour	P29_Adjacent	P29_Tumour	P30_Adjacent	P30_Tumour	P31_Adjacent	P31_Tumour	P34_Adjacent	P34_Tumour	P35_Adjacent	P35_Tumour	P38_Adjacent	P38_Tumour	P39_Adjacent	P39_Tumour	P40_Adjacent
unclassified_Granulicella	0	0	0	0	0	0	0	0	0	0	0	0	0	0	0	0	0	0	0	0	0	0	0	0	0	0	0	0	0	0	0	0	0	0	0	0	0	0	0	0	0	0	0	0	0	0	0	0	0
unclassified_Acidobacteria_Gp1	0	0	0	0	0	0	0	0	0	0	0	0	0	0	0	0	0	0	0	0	0	0	0	0	0	0	0	0	0	0	0	0	0	0	0	0	0	0	0	0	0	0	0	0	0	0	0	0	0
unclassified_Gp3	0	0	0	0	0	0	0	0	0	0	0	0	0	0	0	0	0	0	0	0	0	0	0	0	0	0	0	0	0	0	0	0	0	0	0	0	0	0	0	0	0	0	0	0	0	0	0	0	0
unclassified_Acidobacteria_Gp3	0	0	0	0.0963159	0	0	0	0	0	0	0	0	0	0	0	0	0	0	0	0	0	0	0	0	0	0	0	0	0	0	0	0	0	0	0	0	0	0	0	0	0	0	0	0	0	0	0	0	0
unclassified_Aridibacter	0	0	0	0	0	0	0	0	0	0	0	0	0	0	0	0	0	0	0	0	0	0	0	0	0	0	0	0	0	0	0	0	0	0	0	0	0	0	0	0	0	0	0	0	0	0	0	0	0
unclassified_Gp4	0	0	0	0	0	0	0	0	0	0	0	0	0	0	0	0	0	0	0	0	0	0	0	0	0	0	0	0	0	0	0	0	0	0	0	0	0	0	0	0	0	0	1.51698	0	0	0	0	0	0
unclassified_Gp6	0	0	0	0	0	0	0	0	0	0	0	0	0	0	0	0	0	0	0	0	0	0	0	0	0	0	0	0	0	0	0	0	0	0	0	0	0	0	0	0	0	0	0	0	0	0	0	0	0
Actinomycetaceae	3.80448	0	1.68553	0	1.01132	0	0	0	9.82422	1.66145	0.144474	0	0.601974	0	0	0	0	0	0.218925	0	0.048158	0	0.144474	0	0	0.0722369	0	0	0	0.144474	0	0.746448	0.465116	0	0	0	0.0963159	0	0.192632	0.963159	0	0	0.987238	0.987238	0	0.024079	0.866843	0.0722369	0
Brevibacteriaceae	0	0	0	0	0	0	0	0	0	0	0	0	0	0	0	0	0.170815	0	0	0	0	0	0	0	0	0	0	0	0	0	0	0	0	0	0	0	0	0	0	0	0	0	0	0	0	0	0	0	0
Cellulomonadaceae	0	0	0	0	0	0	0	0	0	0	0	0	0	0	0	0	0	0	0	0	0	0	0	0	0	0	0	0	0	0	0	0	0	0	0	0	0	0	0	0	0	0	0	0	0	0	0	0	0
Corynebacteriaceae	0.24079	0	3.17843	0	0	0.144474	0.168553	0	0.048158	0	0.144474	0	0	1.28081	0	0	0.292826	0	0	0.288948	0	0	0	0	0	0	0.120395	1.9504	0	0.69829	0	0	0	0	0	0.192632	0	0	0.048158	0	0.144474	0	0.0722369	0.048158	0	0.264869	0.024079	0.024079	0
Cryptosporangiaceae	0	0	0	0	0	0	0	0	0	0	0	0	0	0	0	0	0	0	0	0	0	0	0	0	0	0	0	0	0	0	0	0	0	0	0	0	0	0	0	0	0	0	0	0.361185	0	0	0	0	0
Dietziaceae	0	0	0	0	0	0	0	0	0	0	0	0	0	0	0	0	0	0.722369	0	0	0	1.27619	0	0	0	0	0	0	0	0	0	0	0	0	0	0	0	0	0	0	0	0	0	0.650132	0	0	0	0	0
Geodermatophilaceae	0	0	0	0	0	0	0	0	0	0	0	0	0	0	0	0	0	0	0	0	0	0	0	0	0	0	0	0	0	0	0	0	0	0	0	0	0	0	0	0	0	0	0	0	0	0	0	0	0
Intrasporangiaceae	0	0	0	0	0	0	0	0	0	0	0	0	0	0	0.674211	0	0	0.0722369	0	0	0	0	0	0	0	0	0	0	0	0	0	0	0	0	0	0	0	0	0	0	0	0	0	0	0.0963159	0	0	0	0
Kineosporiaceae	0	0	0	0	0	0	0	0	0	0	0	0	0	0	0	0	0	0	0	0	0	0	0	0	0	0	0	0	0	0	0	0	0	0	0	0	0	0	0	0	0	0	0	0	0	0	0	0	0
Microbacteriaceae	0	0	0.93908	0.866843	0	0	0	0	0	0.168553	0	0	0	0.57999	0	0	1.87897	0.120395	0	0	0	0	0	0	0	0	0	0	0	0	0	0	0	0	0	0	0	0.48158	0	0	0	0	0.216711	0	0	0.337106	0	0	0.722369
Micrococcaceae	0.313027	0	0.987238	0	0.794606	0.048158	0	0	6.26053	1.20395	0.168553	0	0.313027	0.57999	0.0963159	0.048158	1.00049	0.722369	0.316225	4.93619	0	1.80592	0	0	0	0	0	1.17987	0	0.144474	0	0.168553	0.122399	0	0	0	0	0.264869	0	0	0	0.264869	0.433422	0.0722369	0.794606	0	0.24079	0.601974	0
Micromonosporaceae	0	0	0	0	0	0	0	0	0	0	0	0	0	0	0	0	0	0	0	0	0	0	0	0	0	0	0	0	0	0	0	0	0	0	0	0	0	0	0	0	0	0	0	0	0	0	0	0	0
Nakamurellaceae	0	0	0	0	0	0	0	0	0	0	0	0	0	0	0	0	0	0.024079	0	0	0	0	0	0	0	0	0	0	0	0	0	0	0	0	0	0	0	0	0	0	0	0	0	0	0	0	0	0	0
Nocardiaceae	0	0	0	0.048158	0	0	0	0	0	0.024079	0	0	0	0	0	0	0	0	0	0	0	0	0	0	0	0	0	0	0	0	0	0	0.489596	0	0	0	0	0	0	0	0	0	0	0	0	0	0	0	0.192632
Nocardioidaceae	0	0	0	0	0	0	0	0	0	0	0	0	0	0	0	0	0	0	0	0	0	0	0.024079	0	0	0	0	0	1.1339	0	0	0	0	0	0	0	0	0	0	0	0	0	0	0	0	0	0	0	0
Promicromonosporaceae	0	0	0	0	0	0	0	0	0	0	0	0	0	0	0	0	0	0	0	0	0	0	0	0	0	0	0	0	0	0	0	0	0	0	0	0	0	0	0	0	0	0	0	0	0	0	0	0	0
Propionibacteriaceae	3.75632	1.39759	0.722369	1.05948	0.69829	0.746448	0.409343	0	0.192632	0.024079	0.409343	0	0.890922	4.18076	3.49145	0	0.439239	0.0963159	0.0972999	1.78184	0	0	0.024079	0	0.144474	1.13171	0.024079	9.53528	0.144753	0	2.35974	1.54105	2.0563	0.48158	0.385264	0.024079	0.144474	2.48013	0.024079	0	1.32434	0.024079	0.288948	0.842764	0.93908	1.42066	0.313027	0.0963159	1.97448
Sanguibacteraceae	0	0	0	0	0	0	0	0	0	0	0.264869	0	0	0	0	0	0	0	0	0	0	0	0	0	0	0	0	0	0	0	0	0	0	0	0	0	0	0	0	0	0	0	0	0	0	0	0	0	0
Bifidobacteriaceae	0	0	11.0041	0	0	21.7433	0.024079	0.168553	0.144474	0	0	0	0	0	0	0	0	0.722369	0.024325	0	0	1.44474	0.385264	1.08355	0.048158	0	0.024079	0	0.554885	1.44474	0	2.69685	2.71726	0.216711	0.505659	1.17987	0	0	0.0722369	0	0	0	0.0963159	3.22658	2.04671	0	0.024079	0.0963159	0
Coriobacteriaceae	0	0	0	0	0	0	0.288948	0	0.337106	0	0.433422	0	0.48158	0.38666	0	0.0722369	0	0	0.024325	0	0	0.746448	0.048158	0.553817	0	0	0	0	0.699638	0.987238	0	1.73369	0.0979192	0	3.49145	2.96171	0.120395	0	0.192632	0.120395	0	0	0	0.120395	0	0	0	0	0
Gaiellaceae	0	0	0	0	0	0	0	0	0	0	0	0	0	0	0	0	0	0	0	0	0	0	0	0	0	0	0	0	0	0	0	0	0	0	0	0	0	0	0	0	0	0	0	0	0	0	0	0	0
Rubrobacteraceae	0	0	0	0	0	0	0	0	0	0	0	0	0	0	0	0	0	0	0	0	0	0	0	0	0	0	0	0	0	0	0	0	0	0	0	0	0	0	0	0	0	0	0	0	0	0	0	0	0
Patulibacteraceae	0	0	0	0	0	0	0	0	0	0	0	0	0	0	0	0	0	0	0	0	0	0	0	0	0	0	0	0	0	0	0	0	0	0	0	0	0	0	0	0	0	0	0	0	0.168553	0	0	0	0
Solirubrobacteraceae	0	0	0	0	0	0	0	0	0	0	0	0	0	0	0	0	0	0	0	0	0	0	0	0	0	0	0	0	0	0	0	0	0	0	0	0	0	0	0	0	0	0	0	0	0	0	0	0	0
Bacteroidaceae	4.40645	0	0	2.16711	6.69396	0	0	0	0	0	0	0	0	0.483325	0	0	0	0.385264	0	0	0	0.048158	3.87672	14.5437	0	0	0.0722369	5.24922	0.193004	0.024079	0.650132	0.818685	0	0.674211	3.08211	2.62461	0	0	0	0	0	2.09487	0.024079	3.85264	1.15579	0.264869	0	0.0722369	0.0722369
Bacteroidales_incertae_sedis	0	0	0	0	0	0	0	0	0	0	0	0	0	0	0	0	0	0	0	0	0	0	0	0	0	0	0	0	0	0	0	0	0	0	0	0	0	0	0	0	0	0	0	0	0	0	0	0	0
Porphyromonadaceae	0	0	1.13171	0	6.14014	0	8.18685	0	0.288948	0.337106	1.15579	1.05948	0.048158	0.652489	1.27619	6.26053	0	0.433422	0	0	0.048158	0.048158	1.08355	2.98579	0	9.99278	0.288948	1.05948	2.38842	3.15435	0	0	0	2.16711	0.120395	0.144474	0	2.50421	0	0	0	0	1.58921	0.69829	2.88948	0.409343	0	0.024079	0
Prevotellaceae	5.29738	2.24096	6.11606	8.37948	0.337106	0.674211	17.2165	3.73224	9.58343	0.842764	11.3653	7.24777	2.48013	0.555824	0.529738	0.144474	2.75744	3.13027	1.77572	3.56369	0.553817	8.62027	9.77607	21.3581	3.7804	0	6.95882	5.97159	33.0277	29.1356	3.73224	8.54804	4.40636	4.50277	20.6598	17.2165	2.8654	14.3029	2.16711	4.3583	0.024079	2.52829	11.0763	10.3299	20.6116	6.71804	2.50421	3.34698	0.674211
Rikenellaceae	0	0	0	0	0	0	0	0	0	0	0	0	0	0	0	0	0	0	0	0	0	0	0.048158	0.601974	0	0	0	0	0	0	0	0	0	0	0	0	0	0	0	0	0	0	0	0.409343	0.818685	0	0	0	0.168553
unclassified_Bacteroidales	0.313027	0	0	0	0	0	0.0722369	0	0.264869	0	0	0	0	0	0	0	0	0	0.510825	0	0	0	0	0	0	0	0	0	3.66707	0.192632	0	0	0	0.818685	0.048158	0.0722369	0	2.31158	0	0	0	0	0.216711	1.68553	0.0722369	0.216711	0	0.048158	0
Cytophagaceae	0	0	0	1.63737	0	0	0	0	0	0	0	0	0	0	0	0	0	0	0	0	0.120395	0	0	0	0	0	0	0	0	0	0	0.024079	0	0	0	0	0	0	0	0	0.216711	0.0722369	0.048158	0	0	0.577895	0	0	0
unclassified_Cytophagales	0	0	0	0.144474	0	0	0	0	0	0	0	0	0	0.894152	0.024079	0	0	0	0	2.96171	0	0	0	0	0	0	0	1.05948	0	0	0	0	0	0	0	0	0	0	0	0	0	0	0	0	0	0	0	0	0
Flavobacteriaceae	1.01132	0	0	0	0	0	1.92632	0	0.024079	0.0722369	0.024079	0	0.120395	0.990817	0.048158	5.03251	0.0488043	0	0	0	0.0963159	0	0	0.192632	0	0	0	0	0	0	0	0	0	0.48158	0	0	0	0	0.24079	0	0	0	0.361185	0.794606	0	0	0	3.05803	0.0963159
Chitinophagaceae	18.1074	13.9759	17.7221	0.915001	5.94751	1.13171	7.03106	0.0963159	1.9504	1.0354	2.55237	0.024079	1.20395	5.9449	24.9458	17.4332	5.56369	3.51553	5.37582	0	1.10763	0.385264	0.650132	0	2.96171	28.8948	12.1358	18.7334	6.94813	0	6.1883	0.048158	6.09547	18.0352	1.85408	0.048158	3.00987	11.6061	0	0	0.24079	0	0	2.07079	0	0.457501	0.048158	0.722369	0
Sphingobacteriaceae	0	0	0	0	0	0	0	0	0	0	0	0	0	0.0241663	0	0	0	0	0	0	0	0	0	0	0	0	0	0	0	0.0722369	0	0	0	0	0	0	0	0	0	0	0	0	0.168553	0	0	0	0	0	0
unclassified_Sphingobacteriales	0	0	0	0	0	0	0	0	0	0	0	0	0	0	0	0	0	0	0	0	0	0	0	0	0	0	0	0	0	0	0	0	0	0	0	0	0	0	0	0	0	0	0	0	0	0	0	0	0
unclassified_Bacteroidetes	0.024079	0	0	0.69829	2.79316	0.048158	0	0	0.048158	0.024079	0.264869	0	0	0	0	0	0	0	0	1.05948	0	0	0.0722369	0.048158	0	0	4.18974	0.0722369	0.554885	1.15579	0	0	0	0	7.68119	6.62172	0	0	0.120395	0	0	0	0.168553	0.93908	0	0	0	0	0
unclassified_Saccharibacteria_genera_incertae_sedis	0	0.216867	0	0	0	0	0.168553	0	0.433422	0	0.650132	0	0.024079	0	0	0	0	0	0	0	0	0	0	0	0	0	0	0	0	0.0963159	0	0	0.0489596	0.337106	0.144474	0.024079	0	5.51409	0.0722369	0	0	0	0.144474	0.313027	0	0.0722369	0	0	0
Bacillariophyta	0	0	0	0	0	0	0	0	0	0	0	0	0	0	0	0	0	0	0	0	0	0	0	0	0.457501	0	0	0	0	0	0	0	0	0	0	0	0	0	0	0	0	0	0	0	0	0	0	0	0
Chlorophyta	0	0	0	0	0	0	0	0	0	0	0	0	0	0	0	0.288948	0	0	0	0	0	0	0	0	0	0	0	0	0	0	0	0	0	0	0	0	0	0	0	0	0	0	0	0	0	0	0	0	0
Streptophyta	9.48712	0	0	2.07079	0	0.024079	0.168553	0	0	0	0	0	0.168553	0	2.02263	0	1.24451	0	0	0	0	1.05948	0	0	0	0	0	0.0722369	0.168878	0	0	0	0	0	0	0	0.048158	0	0	0	0	0	0.168553	1.20395	0	0.0722369	0	0	0
Deinococcaceae	0	0	0	0.385264	0	0	0	0	0	0	0	0	0.120395	0	0	0	0.390434	0.264869	0	0	0	0	0	0	0	0	0	0	0	0	0	0	0	0	0	0	0.024079	0	0	0	0	0	0	0	0	0.361185	0	0.144474	0
Trueperaceae	0	0	0	0	0	0	0	0	0	0	0	0	0	0	0	0	0	0	0	0	0	0	0	0	0.120395	0	0	0	0	0	0	0	0	0	0	0	0	0	0	0	0	0	0	0	0	0	0	0	0
Thermaceae	0	0.361446	0	0	0	0	0	0	0	0	0	0	0	0	0	0	0	0	0	0	0	0	0	0	0	0	0	0	0	0	0	0	0	0	0	0	0	0	0	0	0	0	0	0	0	0.433422	0	0	0
Alicyclobacillaceae	0	0	0	0	0	0	0	0	0	0	0	0	0	0	0	0	0	0	0	0	0	0	0	0	0	0	0	0	0	0	0	0	0	0	0	0	0	0	0	0	0	0	0	0	0	0	0	0	0
Bacillaceae_1	0	0.0722892	0	0	0	0	0	0	0	0	0	0	0.0963159	0	0.048158	0	0	0	0	0	0	0	0	0	0	0	0	0	0	0	0	0	0	0	0	0	0	0	0	0	0	0	0	0	0	0	0	0	0
Bacillaceae_2	0	0	0	0	0	0	0	0	0	0	0	0	0	0	0	0	0	0	0	0	0	0	0	0	0	0	0	0	0	0	0	0	0	0	0	0	0	0	0	0	0	0	0	0	0	0	0	0	0
Bacillales_Incertae_Sedis_XI	0	0.939759	0.288948	0	0	0	0	0	1.58921	0.144474	0.120395	0	0.0722369	0.724988	0	0.216711	0.219619	0.361185	0	0	0.0722369	0	0	0	0	0	0	0	6.97226	0.770527	0	0.144474	0	0	0	0	0.915001	0.674211	0	0	0	0	0.409343	1.42066	0.024079	0	0	0	0
Bacillales_Incertae_Sedis_XII	0	0	0	0	0	0	0	0	0	0	0	0	0	1.35331	0	0	0.292826	0	0	0	0	0	0	0	0	0	0	0	0	0	0	0	0	0	0	0	0	0	0	0	0	0	0	0	0	0	0	0	0
Paenibacillaceae_1	1.83	4.33735	1.13171	0.120395	0	1.99856	13.4842	0.048158	1.13171	0	1.3725	0.048158	0.553817	4.34993	3.58777	37.1539	8.34553	21.8878	0	0	0	0	0.264869	0	2.38382	0	0.0963159	3.46737	4.84922	0	0	25.4274	0	8.86106	0.216711	4.2379	0	0	0.385264	2.43198	25.9571	72.0202	0.048158	0.626053	17.2165	0	0	6.59764	12.1358
Planococcaceae	0	0	0	0	0	0	0	0	0	0	0	0	0	0	0	0	0	0	0	0	0	0	0	0	0	0	0	0	0	0	0	0	0	0	0	0	0	0	0	0	0	0	0	0	0	0	0	0.0963159	2.96171
Staphylococcaceae	3.22658	0.216867	1.34842	0	0	0.048158	0.120395	0	0	0	0	0	0.385264	0.265829	0	0	0.0244021	0.264869	0.024325	0	0.024079	0	0	0	0.553817	1.87816	0	0.0722369	1.08565	0	0	0	0	0	0	0.409343	0	0	0	0	0.192632	0	0	0	0.650132	0.577895	0	1.68553	0
unclassified_Bacillales	0	0	0	0	0	0	0	0	0	0	0	0	0	0	0	0	0	0	0	0	0	0	0	0	0	0	0	0	0	0	0	0	0	0	0	0	0	0	0	0	0	0	0	0	0	0	0	0	0
Aerococcaceae	0	0.26506	0.144474	0	0	0	0	0	0	0	0	0	0.192632	0	0	0	0.805271	0	0	0	0	0	0	0	0	0	2.26342	0	1.49578	0	0	0	0	0	0	0	0	0	0	0	0	0	0	0	0	0.048158	0	0	0
Carnobacteriaceae	0	0	0.0963159	0	0	0	1.05948	0	1.20395	0.024079	0.770527	0.024079	0.24079	0	0	0	0.0244021	0.144474	0	0	0	0	0.024079	0	0	0	0.264869	0.48158	0.0482509	0.0722369	0.288948	4.83987	0.244798	0.288948	0	0.120395	0.0722369	2.79316	0	0.144474	0	0.120395	0.433422	0.144474	0	0.024079	0	0.048158	0
Enterococcaceae	0	0	0	0	0	0	0	0	0	0	3.13027	0	0.048158	0	0	0	0	0	0	0	0	0	0	0	0	0	0	0	0	0	0	0	0	0	0	0	0	0	0	0	0	0	0	1.75777	0.216711	0	0	0.505659	0
Lactobacillaceae	0.120395	22.3373	10.1373	12.7859	26.1016	67.2285	1.22803	80.0144	1.83	0.915001	2.31158	0.722369	67.8546	39.6568	2.57645	0.529738	6.32016	4.83987	1.24057	21.8878	0	0.216711	56.7542	0.409343	0.890922	1.44474	0.264869	0	0.965018	22.6824	8.52396	2.19119	37.1359	1.25211	5.44185	21.5988	0.433422	0	0.048158	0	0	0	63.0388	18.2759	2.35974	24.0067	0.144474	0.264869	0.0963159
Leuconostocaceae	0	0	0	0	0	0	0	0	0	0	0	0	0	0	0	0	0	0	0	0	0	0	0	0	0	0	0	0	0	0	0	0	0	0	0	0	0	0	0	0	0	0	0	0	0	0	0	0	0
Streptococcaceae	6.04382	5.75904	4.31014	3.61185	10.2095	0.385264	8.71659	2.88948	35.4443	15.2661	6.40501	11.4616	6.9829	1.11165	0	0	4.5632	5.92343	2.60277	9.72791	1.46882	2.07079	4.55093	0.553817	0.313027	0.192632	21.5507	5.75488	2.43667	4.18974	1.90224	3.08211	5.43452	3.70816	3.66	2.23935	5.24922	9.0537	2.04671	4.02119	0.746448	0.120395	2.09487	8.76475	1.78184	0.963159	0.0963159	2.07079	0.385264
unclassified_Bacilli	0	0	0	0	0	0	0	0	0	0	0.674211	0	0	0	0	0	0	0	0	0	0	0	0	0	0	0	0	0	0	0	0	0	0	0	0	0	0	0	0	0	0	0	0	0	0	0	0	0	0
Christensenellaceae	0	0	0	0	0	0	0	0	0	0	0	0	0	0	0	0	0	0	0	0	0	0	0	0	0	0	0	0	0	0	0	0	0	0	0	0	0	0	0	0	0	0	0	0	0	0	0	0	0
Clostridiaceae_1	0	0	0	0	0	0.433422	0	0	0	0	0.650132	0.120395	0	0.38666	0	0	0	0	0	0	0.192632	0.0722369	0	0	0	0	0	0	0	6.0679	21.1413	22.3212	0	0	0	0	0	0	27.8835	76.5471	0.0963159	0	0.24079	1.61329	0	0	0	0	0
Clostridiales_Incertae_Sedis_XI	0.529738	0	0	0	0	0	0	0	0	0	0.385264	0.024079	0.048158	0	0	0	0	0	0	0	0.048158	0	0	0	0	0	0	0	2.14717	4.33422	0	0.601974	0	0	2.43198	3.03395	0	0	0	0	0	0	0	0.409343	0.144474	0	0	0.168553	0
Clostridiales_Incertae_Sedis_III	0	0	0	0	0	0	0	0	0	0	0	0	0	0	0	0	0	0	0	0	0	0	0	0	0	0	0	0	0	0	0	0	0	0	0	0	0	0	0	0	0	0	0	0	0	0	0	0	0
Clostridiales_Incertae_Sedis_XIII	0	0	0	0	0	0	0	0	0	0	0	0	0	0	0	0	0	0	0	0	0	0	0.048158	0.168553	0	0	0	0	0	0	0	0	0	0	0.120395	0	0	0	0	0	0	0	0	0	0	0	0	0	0
Eubacteriaceae	0	0	0	0	0	0	0.144474	0	0	0	0	0	0	0	0	0	0	0	0.121625	0	0	0	0	0	0	0	0	0	0	0	0	0	0	0	0.024079	0.409343	0	0	0	0.0963159	0	0	0.024079	0	0	0	0	0	0
Lachnospiraceae	2.55237	2.60241	0.457501	24.7773	0.987238	0.385264	0.866843	10.4262	1.66145	0.529738	8.57212	26.1257	0.024079	1.15998	0	0	9.90727	0.93908	0.316225	7.80159	0	17.1683	10.2817	18.8779	0.192632	0.0722369	3.7804	5.46593	1.30277	7.22369	0.650132	2.84132	3.05998	0.024079	1.63737	3.15435	0.577895	2.76908	0.144474	0.24079	0	2.07079	0.409343	5.17698	26.1016	55.2131	1.32434	0.650132	0
Peptococcaceae_1	0	0	0	0	0	0	0	0	0	0	0	0	0	0	0	0	0	0	0	0	0	0	0	0	0	0	0	0	0	0	0	0	0	0	0	0	0	0	0	0	0	0	0	0	0	0	0	0	0
Peptoniphilaceae	0	0	0	0	0	0	0	0	0	0	0	0	0	0	0	0	0	0	0	0	0	0	0	0	0	0	0	0	0	0	0	0	0	0	0	0	0	0	0	0	0	0	0	0	0	0	0	0	0
Peptostreptococcaceae	0	0	0	0	0	0	0	0	0.120395	0.120395	0.794606	0.048158	0	0.38666	0	0	0	0	0.0729749	0.313027	0	0.601974	0	0.144474	0	0	0	0.0963159	4.99397	2.79316	0	0.0722369	0.244798	0	6.5254	3.22658	0.048158	0.963159	0	0	0	2.67277	0.0963159	0.457501	0	0	0	0.0722369	0
Ruminococcaceae	1.15579	0	1.99856	5.85119	0	0.361185	0.24079	0	0.553817	3.44329	0	0.024079	0.024079	0	0	0.048158	0	0	0	5.92343	0.577895	6.95882	5.32145	19.2632	0.529738	0.337106	1.05948	0	0	0	0.553817	0.674211	0	4.98435	1.0354	0.24079	0	5.63448	0	0.385264	0	0.0963159	0	0.433422	7.1033	0.192632	0	0.553817	0
unclassified_Clostridiales	0	0	0.385264	2.81724	2.11895	0	0.264869	0	0.0722369	0	0.024079	0	0	3.16578	0	0	0.854075	0	0.024325	0	0	0.24079	0.674211	5.68264	0	0	0.0722369	0.337106	0	0.120395	0	0.048158	0	0	1.70961	2.52829	0	0	0	0	0	0	0.24079	0.409343	2.8654	0	0	0	0
unclassified_Clostridia	0	0	0	0	0	0	0.168553	0	0	0	0	0	0	0	0	0	0	0	0	0	0	0.216711	0	0	0	0	0	0	0	0	0	0	0	0	0	0	0	0	0	0	0	0	0	0	0	0	0	0	0
Erysipelotrichaceae	0	0	0.0722369	0	0	0	0	0	0.987238	0.0722369	0.770527	0.216711	0	0	0.0722369	0	0	0.457501	0	0.601974	0.048158	1.54105	0.048158	0.192632	1.01132	0	1.25211	0	0.193004	2.69685	0	2.84132	0	0	0.144474	0.288948	1.42066	0.192632	0.553817	1.22803	0	0	0	1.54105	0.048158	0	0	0.0722369	1.32434
Acidaminococcaceae	0	0	0	0	0	0	0	0	0	0	0	0	0	0	0	0	0	0	0	0	0	0	0.915001	3.27474	0	0	0	0	0	0	0	0	0	0	0	0	0	0	0	0	0	0	0	0.0722369	0.144474	0	0	0.024079	0
Veillonellaceae	3.90079	0.650602	1.39658	0.24079	3.73224	0.024079	2.23935	2.09487	6.1883	2.43198	2.11895	5.63448	3.17843	0.362494	0	0.69829	11.1518	1.3725	0.14595	0.722369	0.0963159	0.505659	0.987238	0.385264	0	0	1.30026	2.21527	1.76116	3.2025	2.45606	3.92487	13.5373	3.13027	8.23501	5.68264	0.577895	2.35974	1.63737	2.91356	0.048158	0	1.15579	3.92487	0	0.0963159	1.34842	2.23935	2.62461
unclassified_Firmicutes	0	0	0	0	0	0	0	0	0.216711	0	0	0	0	0	0	0	0	0	0	0	0	2.76908	0.144474	0.457501	0	0	0	0.770527	0	0	0	0	0	0	0.505659	0	0	0	0	0	0	0	0	0	0	0	0	0	0.0722369
Fusobacteriaceae	2.745	1.3012	0.818685	0	0	0.361185	0.288948	0.337106	1.78184	0.626053	47.556	45.2444	0	2.77912	0	0	0	0.120395	0.1946	0.264869	0.577895	0.024079	0.0722369	0	0	0.120395	3.87672	0.361185	0	0.818685	11.1245	1.0354	3.67197	1.13171	2.64869	1.34842	0.144474	0.168553	0.361185	0.024079	0	0	2.52829	1.99856	0.626053	0.313027	0.650132	4.71948	0
Leptotrichiaceae	0.48158	7.73494	0.0722369	0	0	0	0.818685	0	0.48158	0.385264	0	0	0.457501	0	0	0	0	0.024079	0	0	0	0	0.0722369	0	0	0	9.58343	0	0	0.192632	0	0	0.563035	0.409343	0	0.024079	0.216711	1.9504	0.0722369	0.144474	0	0	2.11895	0.553817	0.24079	0.746448	0.818685	0.048158	0
unclassified_Fusobacteriales	0	0	0	0	0	0	0	0	0.120395	0.0722369	0	0	0	0	0	0	0	0	0	0	0	0	0	0	0	0	0.337106	0	0	0	0	0	0	0	0	0	0	0	0	0	0	0	0	0	0	0	0	0	0
Gemmatimonadaceae	0	0	0	0	0	0	0	0	0	0	0	0	0	0	0	0	0	0	0	0	0	0	0	0	0	0	0	0	0	0	0	0	0	0	0	0	0	0	0	0	0	0	0	0	0	0	0	0	0
Victivallaceae	0	0	0	0	0	0	0	0	0	0	0	0	0	0	0	0	0	0	0	0	0	0	0	0.0722369	0	0	0	0	0	0	0	0	0	0	0	0	0	0	0	0	0	0	0	0	0	0	0	0	0
Nitrospiraceae	0	0	0	0	0	0.144474	0	0	0	0	0	0	0	0	0	0	0	0	0	0	0	0	0	0	0	0	0	0	0	0	0	0	0	0	0	0	0	0	0	0	0	0	0	0	0	0	0	0	0
unclassified_Parcubacteria_genera_incertae_sedis	0	0	0	0	0	0	0	0	0.048158	0	0	0	0	0	0	0	0	0	0	0	0	0	0	0	0	0	0	0	0	0	0	0	0	0	0	0	0	0	0	0	0	0	0	0	0	0	0	0	0
Planctomycetaceae	0	0	0	0	0	0	0	0	0	0	0	0	0	0	0	0	0	0	0	0	0	0	0	0	0	0	0	0	0	0	0	0	0	0	0	0	0	0	0	0	0	0	0	0	0	0	0	0	0
Caulobacteraceae	0	0	0	0	0	0	0	0	0	0	0	0	0	0	0	0	0	0	0	0	0	0	0	0	0	0	0	0	0	0	0	0.553817	0.734394	0	0	0	0	0	0	0	0	0	0.168553	0	0	0	0	3.73224	0
Aurantimonadaceae	0	0	0	0	0	0	0	0	0	0	0	0	0	0	0	0	0	0	0	0	0	0	0	0	0	0	0	0	0	0	0	0	0	0	0	0	0	0	0	0	0	0	0	0	0	0	0	0	0
Beijerinckiaceae	0	0	0	0	0	0	0	0	0	0	0	0	0	0	0	0	0	0.144474	0	0	0	0	0	0	0	0	0	0	0	0	0	0	0	0	0	0	0	0	0	0	0	0	0	0	0	0	0	0	0
Bradyrhizobiaceae	0.69829	0.843373	0	10.4744	0	0.144474	0	0	0.0963159	0	0	0	0	0.507492	0.553817	1.20395	0	0	0	0.601974	0	0	0.120395	0	0	0.433422	0.048158	2.76908	0	0	0	0	0	1.17987	0	0	0	0	0	0	0	2.16711	0.24079	0.987238	0.746448	0.0722369	0	0.192632	0.650132
Brucellaceae	0	0	0	0	0.409343	0	0	0	0	0	0	0	0	0	0	0	0	0	0	0	0	0	0	0	0	0	0	0	0	0	0	0	0	0	0	0	0	0	0	0	0	0	0	0	0	0	0	0	0
Hyphomicrobiaceae	0	0	0	0	0	0	0	0	0	0	0	0	0	0	0	0	0	0	0	0	0	0	0	0.024079	0	0	2.43198	0	0	0.048158	0	0	0	0.0722369	0	0	0	0	0	0	0.024079	0	0	0	0	0	0	0	0
Methylobacteriaceae	0	0	0	0	0	0	0	0	0	0	0	0	0	0	0	0	0	0	0	0	0	0	0	0	0	0	0	0	0	0	0	0	0	0	0	0	0	0.409343	0	0	0	0	0.216711	0.505659	0	0	0	0.120395	0
Methylocystaceae	0	0	0	0	0	0	0	0	0	0	0	0	0	0	0	0	0	0	0	0	0	0	0	0	0	0	0	0	0	0	0	0	0	0	0	0	0	0	0	0	0	0	0	0	0	0	0	0	0
Phyllobacteriaceae	0	5.95181	0.168553	0	0	0	0	0	0.0963159	0	0.601974	0	0.626053	2.94828	0.794606	3.82856	1.83016	0.120395	0	0	0.024079	0	0.024079	0	0.168553	1.22803	0.770527	2.04671	0.289505	0	0	0	0	6.66988	0.385264	0	0	0.529738	0	0	0	0	0	0.288948	0	0	0	0	0
Rhizobiaceae	0	0	0	0	0	0	0	0	0	0	0	0	0	0	0	0	0	0	0	0	0	0	0	0	0	0	0	0	0	0	0	0	0	0	0	0	0	0	0	0	0	0	0	0	0	0	0	0	0
Rhodobiaceae	0	0	0	0	0	0	0	0	0	0	0	0	0	0.144998	0	0	0	0	0	0	0	0	0	0	0	0	0	0	0	0	0	0	0	0	0	0	0	0	0	0	0	0	0	0	0	0	0	0	0
Xanthobacteraceae	0	0	0	0	0	0	0	0	0	0	0	0	0	0	0	0	0	0	0	0	0	0	0	0	0	0	0	0	0	0	0	0	0	0	0	0	0	0	0	0	0	0	0	0	0	0	0	0	0
unclassified_Rhizobiales	0.385264	0	0	0.24079	0	0.264869	0	0	0.024079	0	0	0	0	0	4.43053	0	0	0.120395	0.024325	0	0	0	0	0	0	0	0	0	0	0	0	0	0	0	0	0	0	0	0	0	0	0	0	0	0	0	0	0	0
Acetobacteraceae	0	0	0	0	0	0	0	0	0	0	0	0	0	0	0	0	0	0	0	0	0	0	0	0	0	0	0	0	0	0	0	0	0	0	0	0	0	0	0	0	0	0	0	0	0	0	0	0	0
Reyranella	0.024079	0	0	0	0	0	0	0	0	0	0	0	0	0	0	0	0	0	0	0	0	0	0	0	0.024079	0	0	0	0	0	0	0	0	0	0	0	0	0	0	0	0	0	0	0	0	0	0	0	0
Rhodobacteraceae	0	0	0	0	0	0.024079	0.144474	0	0	0	0	0	0	0	3.25066	0	0	0	0.024325	0	0	0	0	0	0	0	0.746448	0	0	0.168553	0	1.05948	0	0	0	0.024079	0	0	0	0	0.024079	0	0	0	0	0.722369	0	0	0
Erythrobacteraceae	0	0	0	0	0	0	0	0	0	0	0	0	0	0	0	0.650132	0	0	0	0	0	0	0	0	0	0	0	0	0	0.120395	0	0	0	0	0	0	0	0	0	0	0	0	0	0	0	0	0	0	0
Sphingomonadaceae	11.3171	0	0.168553	8.9333	2.14303	0.457501	0.409343	0	1.20395	0.601974	1.01132	0	1.34842	1.32914	18.2519	4.86395	2.56223	0.168553	0.121625	5.75488	0	3.97303	0.144474	0.048158	1.75777	0.385264	0.890922	1.15579	2.67793	0.048158	0	1.08355	0	8.90922	0	4.11751	0	0.24079	0.361185	0.0722369	53.8647	14.0621	0.313027	0.433422	3.03395	0	0	0.024079	0
Sphingomonadaceae	4.43053	1.63855	6.16422	0	3.39514	0.674211	0.120395	0.048158	0.601974	0.48158	0.842764	0.0963159	0.0722369	3.76994	9.34264	1.4929	8.12592	6.28461	0.218925	0	0	0	0.0963159	0.024079	5.82711	13.1712	7.19961	4.88803	4.89747	0.048158	15.3383	0.192632	0	6.16422	0.818685	0	0.0963159	12.81	0	0	0	0	0	0.048158	0	0	0	0	0
unclassified_Sphingomonadales	0	0	0	0	0	0	0	0	0.048158	0	0	0	0	0.362494	0.144474	0	0	0	0	0	0	0	0.024079	0	0	0	0	0.890922	0	0	0	0	0	0	0	0	0	0	0	0	0	0	0	0	0	0	0	0	0
unclassified_Alphaproteobacteria	0	0	0	0	0	0	0.168553	0	0.048158	0.0963159	0	0	0	0	0	0	3.4407	0	0	0	0	0	0	0	0.0963159	0.264869	0.361185	0	0	0	0.746448	1.90224	0.783354	0.770527	0.409343	0	0	0	0	0	0	0	0	0.216711	0	0	0	0	0.024079
Alcaligenaceae	0	0	0	0	0	0	0	0	0	0	0	0	0	0	0	0	0	0	0	0	0	0	0.0722369	0	0	0	0	0	0	0	0	0	0	0	0	0	0	0	0	0.024079	0	0	0	0	0	0	0	0	0
Burkholderiaceae	7.63304	21.8795	17.7703	0.433422	2.93764	1.08355	5.46593	0.0963159	1.13171	5.85119	2.8654	0.024079	0.529738	4.49493	17.3369	17.0961	18.2772	7.82567	3.33252	1.32434	1.34842	4.26198	0.553817	0	6.9829	16.4941	17.6258	17.3128	5.74186	0	14.4233	0.120395	7.95594	14.1103	3.00987	0.048158	3.37106	11.1967	0.409343	2.02263	2.745	1.08355	0	0.313027	0	0	0.890922	0	0
Burkholderiales_incertae_sedis	0	0	0	0.770527	0	0	0	0	0	0	0.288948	0	0	0	0	0	2.56223	0	0	1.39658	0.505659	0	0	0	0	0	0	0	0	0	0	0	0	0	0	0.024079	0	0	0.192632	0	0	0	0	2.93764	0	0	0	0	0.120395
Comamonadaceae	0	0	0	1.30026	0	0.433422	0.120395	0	0	0	0.048158	0.048158	0	0.604157	0	0	0.0976086	0.264869	0.0729749	0	0.505659	0	0	0	0.0963159	0	0	0.890922	0	0	1.17987	0	0.342717	0.0963159	0.024079	0	0.192632	0	0	0	0.192632	0.0963159	0	1.15579	0.0963159	0.048158	0.963159	0.409343	0
Oxalobacteraceae	0	0	0	0	0	0.216711	0	0	0	0	0	0	0	0.241663	3.63593	0.313027	0	0	0	0	0	0	0	0.0722369	0	0	0	0	0	0	0	0	0	0	0.048158	0	0	0	0	0.0722369	0	0.24079	0.433422	0	0	0	0	0	0
Sutterellaceae	0	0	0	0	0	0	0	0	0	0	0	0	0	0	0	0	0	0	0	0	0	0	0.866843	2.57645	0	0	0	0	0	0	0.0963159	0	0	0	0	0	0	0	0	0	0	0	0	2.50421	0.385264	1.01132	0	0	0
unclassified_Burkholderiales	0	0	0	0	0	0	0	0	0	0	0	0	0	0	0	0	0	0	0	0	0	0	0.0963159	0.192632	0	0	0	0	0	0	0	0	0	0	0	0	0	0	0	0	0	0	0	0	0.601974	0	0	0	0
Ferrovaceae	0	0	0	0.216711	0	0.120395	0	0	0	0	0	0	0	0	0	0	0	0	0	0	0	0	0	0	0	0	0	0	0	0	0	0	0	0	0	0	0	0	0	0	0	0	0	0	0	0	0	0	0
Gallionellaceae	0	0	0	0	0	0	0	0	0	0	0	0	0	0	0	0	0	0	0	0	0	0	0	0	0	0	0	0	0	0	0	0	0	0.722369	0	0	0	0	0	0	0	0	0	0	0	0	0	0	0
Hydrogenophilaceae	0	0	0	0	0	0.048158	0	0	0	0	0	0	0	0.362494	0	0	1.1713	0	0	0	0	0	0	0	0	0	0	0	0	0	0	0	0	0	0	0.144474	0	0	0	0	0	0	0	0	0	0	0	0	0
Methylophilaceae	0	0	2.48013	0	0	0.192632	0	0	0	0	0	0	0	0	0	0	0	0	0	0	0	0	0	0	0	0	0	0	0	0	0	0	0	0	0	0	0	0	0	0	0	0	0	0	0	0	0	0	0
Neisseriaceae	2.8654	1.61446	0.553817	0	2.2875	0	6.62172	0	0.746448	0.915001	0	0	0	0.217496	0	0	0.854075	0.457501	0	0	0.0722369	0	0.024079	0	0.024079	0	0	0	0.337756	1.10763	0	0.120395	0.244798	3.75632	0	0	0	0	0	0	0.048158	0	3.90079	0.0963159	0	0	0.770527	0	0
Rhodocyclaceae	0	0	0	0	0	0	0	0	0	0	0	0	0	0	0	0	0	0	0	0	0	0	0	0	0	0	0	0	0	0	0	0	0	0	0	0	0	0	0	0	0	0	0	0	0	0	0	0	0
unclassified_Betaproteobacteria	0.529738	0	0	1.08355	0	0.264869	0	0	0.048158	0	0	0	0	0.217496	0.24079	0	0	0	0	0.722369	0	4.50277	0	0	0	0	0	0	0	0	0	0	0	0	0	0	0	0	0	0	0	0	0	0	0.0963159	1.70961	0	0	0.626053
Bacteriovoracaceae	0	0	0	0	0	0	0	0	0	0	0	0	0	0	0	0	0	0	0	0	0	0	0	0	0	0	0	0	0	0	0	0	0	0	0	0	0	0	0	0	0	0	0	0	0	0	0	0	0
Desulfovibrionaceae	0	0	0	0	0	0	0	0	0	0	0	0	0	0	0	0	0	0	0	0	0	0	0.577895	0.987238	0	0	0	0	0	0	0	0	0	0	0	0	0	0	0	0	0	0	0	0	0.0963159	0	0	0	0
Cystobacteraceae	0	0	0.024079	0	0	0	0	0	0.577895	0	0	0	0	0	0	0	0	0	0	0	0	0	0	0	0	0	0	0	0	0	0	0	0	0	0	0	0	0	0	0	0	0	0	0	0	0	0	0	0
Nannocystaceae	0	0	0	0	0	0	0	0	0	0	0	0	0	0	0	0	0	0	0	0	0	0	0	0	0	0	0	0	0	0	0	0	0	0	0	0	0	0	0	0	0	0	0	0	0	0	0	0	0
Polyangiaceae	0	0	0	0	0	0	0	0	0	0	0	0	0	0	0	0	0	0	0	0	0	0	0	0	0	0	0	0	0	0	0	0	0	0	0	0	0	0	0	0	0	0	0	0	0	0	0	0	0
unclassified_Myxococcales	0	0	0	0	0	0	0	0	0	0	0	0	0	0	0	0	0	0	0	0	0	0	0	0	0	0	0	0	0	0	0	0	0	0	0	0	0	0	0	0	0	0	0	0	0	0	0	0	0
unclassified_Deltaproteobacteria	0	0	0	0	0	0	0	0	0	0	0	0	0	0	0	0	0	0	0	0	0	0	0	0	0	0	0	0	0	0.048158	0	0	0	0	0	0.048158	0	0	0	0	0	0	0	1.15579	0	0	0	0	0
Campylobacteraceae	1.78184	3.37349	0	0	0	0	0.024079	0.048158	0.722369	0	0	0	0	0	0	0	2.44021	0.24079	0	0	0	0	0	0	0	0	0	0	0	0.385264	0	0	0	0	0.168553	0	0	0	0	0	0	0	0.457501	0.313027	0.120395	0	0	0.24079	0
Helicobacteraceae	0	0	3.37106	3.82856	16.157	0.0963159	5.12882	0	6.16422	60.5586	0.216711	0	0.144474	7.10488	0.168553	0.794606	0	35.2998	82.559	5.05659	91.8372	37.491	0.0722369	0.24079	71.2738	4.14158	0.048158	0	7.23764	0.192632	0	4.14158	0.0979192	0	0	0	79.4606	0	62.6294	3.94895	0.601974	0	0.024079	5.44185	4.02119	0.024079	87.2381	45.0518	74.7412
Aeromonadaceae	0	0	0	0	0	0.024079	0	0	0	0	0.048158	0	0	0	0	0	0	0	0	0	0	0	0	0	0	0	0	0	0	0	0	0	0	0	0	0	0	0	0	0	0	0	0	0.120395	0	0	0	0	0
Succinivibrionaceae	0	0	0	0	0	0	0	0	0	0	0	0	0	0	0	0	0	0	0	0	0	0	0	0.048158	0	0	0	0	0	0	0	0	0	0	0	0	0	0	0	0	0	0	0	0.120395	0	0	0	0	0
Alteromonadaceae	0	0	0	0	0	0	0	0	0	0	0	0	0	0	0	0	0	0	0	0	0	0	0	0	0	0	0	0	0	0	0	0	0	0	0	0	0	0	0	0	0	0	0	0	0	0	0	0	0.048158
Pseudoalteromonadaceae	0	0	0	0	0	0	0	0	0.0722369	0	0	0	0	0	0	0	0	0	0	0	0	0	0	0	0	0	0	0	0	0	0	0	0	0	0	0	0	0	0	0	0	0	0	0	0	0	0	0	0
Shewanellaceae	0	0	0	0	0	0	0	0	0	0	0	0	0	0	0	0	0	0	0	0	0	0	0	0	0	0	0	0	0	0	0	0	0	0	0	0	0	0	0	0	0	0	0	0	0	0	0	0	0
Cardiobacteriaceae	0	0	0	0	0	0	0	0	0	0	0	0	0	0	0	0	0	0	0	0	0	0	0	0	0	0	0	0	0	0	0	0	0	0	0	0	0	0	0	0	0	0	0	0	0	0	0	0	0
Halothiobacillaceae	0	0	0	0	0	0	0	0	0	0	0	0	0	0	0	0	0	0	0	0	0	0	0	0	0	0	0	0	0	0	0	0	0	0	0	0	0	0	0	0	0	0	0	0	0	0	0	0	0
unclassified_Chromatiales	0	0	0	0	0	0	0	0	0	0	0	0	0	0	0	0	0	0	0	0.120395	0	0	0	0	0	0	0	0	0	0	0	0	0	0	0	0	0	0	0	0	0	0	0	0	0	0	0	0	0
Enterobacteriaceae	0.048158	0.0722892	0	0.0963159	0	0	1.13171	0	0	0	0	0	0.120395	0	0	0.770527	0	0	0	0	0	0	0	0	0.024079	0.385264	0	0	0.386007	0.553817	1.44474	2.50421	7.34394	4.67132	0	0.577895	0.216711	6.21238	0	0.0722369	1.80592	0.24079	0.0963159	0.337106	0.0963159	0	0.48158	12.5211	0.288948
Legionellaceae	0	0	0	0	0	0	0	0	0.048158	0	0	0	0	0	0	0	0	0	0	0	0	0	0	0	0	0	0	0	0	0	0	0	0	0	0	0	0	0	0	0	0	0	0	0	0	0	0	0	0
Alcanivoracaceae	0	0	0	0	0	0	0	0	0	0	0	0	0	0	0	0	0	0	0	0	0	0	0	0	0	0	0	0	0	0	0	0	0	0	0	0	0	0	0.048158	0	0	0	0	0	0	0	0	0	0
Halomonadaceae	0	0	0	0	0	0	0	0	0.168553	0	0	0	0	0	0	0	0	0.0722369	0	0	0	0	0	0	0	0	0	0	0	0	0	0	0	0	0	0	0	0	0	0	0	0	0	0	1.32434	0	0	0	0
Pasteurellaceae	0.650132	0.216867	2.16711	0.0722369	0	0	7.97014	0	4.88803	1.4929	0.577895	0	10.4744	0.0241663	0.0722369	0.385264	0.195217	1.78184	0.0729749	0.0963159	0.0963159	0	0.168553	0.120395	0.144474	0.144474	0	0.385264	0.0965018	3.53961	0	0.024079	2.03182	0.674211	0	0	0.048158	2.14303	0.0963159	0.0963159	0.0963159	0.024079	2.16711	0.915001	0	1.20395	0.385264	0.0722369	0
Moraxellaceae	0.024079	0	0	0	0	0	0	0	0	0.505659	0	0	0	4.85742	0	0	0.439239	0.529738	0	0	0	0.024079	0.0963159	0	0.024079	1.30026	0.144474	0	0.603136	0	0	0.505659	0.0734394	0.0963159	0.048158	0	0	0	0	0	0	0	0	0.168553	0	0	0.385264	0	0
Pseudomonadaceae	0	0	0.24079	0.24079	0	0	0.048158	0	0	0	0	0	0.048158	0	0	0	0.976086	0	0	0	0	0	0	0	0.168553	0	0	1.42066	0	0	0	0	0	0	0.024079	0	0.0963159	0	0	0.0722369	11.6061	0	0	0.601974	0	0	0	0	0
Vibrionaceae	0	0	0	0	0	0	0	0	0	0	0	0	0	0	0	0	0	0	0	0	0	0	0	0	0	0	0	0	0	0	0	0	0	0	0	0	0	0	0	0	0	0	0	0	0	0	0	0	0
Sinobacteraceae	0	0	0	0	0	0	0	0	0	0	0	0	0	0	0	0	0	0	0	0	0.529738	0	0	0	0	0	0	0	0	0	0	0	0	0	0	0	0	0	0	0	0	0	0	0	0	0	0	0	0
Xanthomonadaceae	0	0	0.746448	0.48158	0	0	0	0	0	0.048158	0	0	0	0.144998	0	0	0	0	0.024325	0	0	0	0	0	0	0	0	0	0	0	0	0	0	0	0	0	0.288948	0	0	0	0	0	0.0722369	0.120395	0	0	0	0	0
unclassified_Gammaproteobacteria	0.048158	0	0	0	0	0	0	0	0.024079	0	0	0	0	0.217496	0	0	0	0	0	0	0	1.27619	0	0	0	0	0.216711	4.16566	0	0	0	0	0	0.433422	0	0	0	0	0	0	0	0	0	0.048158	0.0722369	1.34842	0.288948	1.15579	0
unclassified_Proteobacteria	0.192632	0	0	0	0	0	0	0	0	0	0	0	0	0	0	0	0	0	0	0	0	0	0	0	0	0	0	0	0	0	0	0	0	0	0	0	0	0	0	0	0	0	0.120395	0	0.048158	0	0.0963159	0	0
Leptospiraceae	0	0	0	0.746448	0	0	0	0	0.048158	0	0	0	0	0	0	0	0	0	0	0	0	0	0	0	0	0	0	0	0	0	0	0	0	0	0	0	0	0	0	0	0	0	0	0	0	0	0	0	0
Spirochaetaceae	0	0	0	0	0	0	0	0	0.0963159	0.024079	0.024079	1.68553	0	0	0	0	0.732064	0.144474	0	15.3624	0	0.192632	0	0	0	0	0	0.0722369	0	0.93908	0	1.30026	0	0	11.7746	11.1726	0	0	0	0	0	0	0.48158	1.51698	0	0.048158	0.0963159	0.409343	0
unclassified_SR1_genera_incertae_sedis	0	0	0	0	0	0	0	0	0	0	0	0.120395	0	0	0	0	0	0	0	0	0	0	0	0	0	0	0	0	0	0	0	0	0	0	0	0	0	0	0	0	0	0	0	0	0	0	0	0	0
Synergistaceae	0	0	0	0	0	0	0	0	0.048158	0	0	0	0	0	0	0	0	0	0	0	0	0	0	0.120395	0	0	0	0	0	0	0	0	0	0	2.8654	0.93908	0.216711	0	0	0	0	0	0	0	0	0	0	0	0
Anaeroplasmataceae	0	0	0	0	0	0	0.529738	0	0	0	0	0	0	0	0	0	0	0	0	0	0	0	0	0	0	0	0	0	0	0	0	0	0	0	0	0	0	0	0	0	0	0	0	0	0	0	0	0	0
Mycoplasmataceae	0	0	0	0	0	0	2.69685	0	0	0	0	0	0	0	0	0	0	0	0	4.04527	0	0	0	0	0	0	0	0.024079	0	0.0722369	0	0	0	0	1.25211	0.120395	0	0	0	0	0	0	0	0.24079	0	0	0	0	0
Verrucomicrobiaceae	0	0	0	0	0	0	0	0	0	0	0	0	0	0	0	0	0	0	0	0	0	0	0	0.216711	0	0	0	0	0	0	0	0	0	0	0	0	0	0	0	0	0	0	0	0	0	0	0	0	0
unclassified_Bacteria	0.024079	0	0	2.4079	5.10474	0.024079	4.11751	0	0.264869	0	0.24079	0	0.024079	0.19333	2.38382	0.674211	0	0	0.462175	3.68408	0	0.457501	0.770527	4.47869	0	17.9148	0	0.0722369	0	0.313027	7.19961	0.120395	0	0.168553	6.86251	3.13027	0.048158	0.433422	0	0	0	0	0.890922	3.22658	0.144474	0	0	7.94606	0
[truncated: 79 more columns]

## Sheet: S5 - Genus
Supplementary Table S5: Abundances (in %) at taxonomic rank of genus in each sample.
Genus	P1_Adjacent	P1_Tumour	P2_Adjacent	P2_Tumour	P5_Adjacent	P5_Tumour	P6_Adjacent	P6_Tumour	P7_Adjacent	P7_Tumour	P9_Adjacent	P9_Tumour	P10_Adjacent	P10_Tumour	P11_Adjacent	P11_Tumour	P13_Adjacent	P13_Tumour	P14_Adjacent	P14_Tumour	P15_Adjacent	P15_Tumour	P16_Adjacent	P16_Tumour	P17_Adjacent	P17_Tumour	P25_Adjacent	P25_Tumour	P26_Adjacent	P26_Tumour	P27_Adjacent	P27_Tumour	P28_Adjacent	P28_Tumour	P29_Adjacent	P29_Tumour	P30_Adjacent	P30_Tumour	P31_Adjacent	P31_Tumour	P34_Adjacent	P34_Tumour	P35_Adjacent	P35_Tumour	P38_Adjacent	P38_Tumour	P39_Adjacent	P39_Tumour	P40_Adjacent
unclassified_Granulicella	0	0	0	0	0	0	0	0	0	0	0	0	0	0	0	0	0	0	0	0	0	0	0	0	0	0	0	0	0	0	0	0	0	0	0	0	0	0	0	0	0	0	0	0	0	0	0	0	0
unclassified_Acidobacteria_Gp1	0	0	0	0	0	0	0	0	0	0	0	0	0	0	0	0	0	0	0	0	0	0	0	0	0	0	0	0	0	0	0	0	0	0	0	0	0	0	0	0	0	0	0	0	0	0	0	0	0
unclassified_Gp3	0	0	0	0	0	0	0	0	0	0	0	0	0	0	0	0	0	0	0	0	0	0	0	0	0	0	0	0	0	0	0	0	0	0	0	0	0	0	0	0	0	0	0	0	0	0	0	0	0
unclassified_Acidobacteria_Gp3	0	0	0	0.0963159	0	0	0	0	0	0	0	0	0	0	0	0	0	0	0	0	0	0	0	0	0	0	0	0	0	0	0	0	0	0	0	0	0	0	0	0	0	0	0	0	0	0	0	0	0
unclassified_Aridibacter	0	0	0	0	0	0	0	0	0	0	0	0	0	0	0	0	0	0	0	0	0	0	0	0	0	0	0	0	0	0	0	0	0	0	0	0	0	0	0	0	0	0	0	0	0	0	0	0	0
unclassified_Gp4	0	0	0	0	0	0	0	0	0	0	0	0	0	0	0	0	0	0	0	0	0	0	0	0	0	0	0	0	0	0	0	0	0	0	0	0	0	0	0	0	0	0	1.51698	0	0	0	0	0	0
unclassified_Gp6	0	0	0	0	0	0	0	0	0	0	0	0	0	0	0	0	0	0	0	0	0	0	0	0	0	0	0	0	0	0	0	0	0	0	0	0	0	0	0	0	0	0	0	0	0	0	0	0	0
Actinomyces	3.80448	0	1.68553	0	1.01132	0	0	0	9.82422	1.66145	0.144474	0	0.601974	0	0	0	0	0	0.218925	0	0.048158	0	0.144474	0	0	0.0722369	0	0	0	0.144474	0	0.746448	0.465116	0	0	0	0.0963159	0	0.192632	0.963159	0	0	0.987238	0.987238	0	0.024079	0.866843	0.0722369	0
Mobiluncus	0	0	0	0	0	0	0	0	0	0	0	0	0	0	0	0	0	0	0	0	0	0	0	0	0	0	0	0	0	0	0	0	0	0	0	0	0	0	0	0	0	0	0	0	0	0	0	0	0
unclassified_Actinomycetaceae	0	0	0	0	0	0	0	0	0	0	0	0	0	0	0	0	0	0	0	0	0	0	0	0	0	0	0	0	0	0	0	0	0	0	0	0	0	0	0	0	0	0	0	0	0	0	0	0	0
Brevibacterium	0	0	0	0	0	0	0	0	0	0	0	0	0	0	0	0	0.170815	0	0	0	0	0	0	0	0	0	0	0	0	0	0	0	0	0	0	0	0	0	0	0	0	0	0	0	0	0	0	0	0
unclassified_Cellulomonadaceae	0	0	0	0	0	0	0	0	0	0	0	0	0	0	0	0	0	0	0	0	0	0	0	0	0	0	0	0	0	0	0	0	0	0	0	0	0	0	0	0	0	0	0	0	0	0	0	0	0
Corynebacterium	0.0963159	0	3.17843	0	0	0.144474	0.168553	0	0.048158	0	0.144474	0	0	1.28081	0	0	0.292826	0	0	0.288948	0	0	0	0	0	0	0.120395	1.9504	0	0.69829	0	0	0	0	0	0.192632	0	0	0.048158	0	0.144474	0	0.0722369	0.048158	0	0.264869	0.024079	0.024079	0
unclassified_Corynebacteriaceae	0.144474	0	0	0	0	0	0	0	0	0	0	0	0	0	0	0	0	0	0	0	0	0	0	0	0	0	0	0	0	0	0	0	0	0	0	0	0	0	0	0	0	0	0	0	0	0	0	0	0
unclassified_Cryptosporangiaceae	0	0	0	0	0	0	0	0	0	0	0	0	0	0	0	0	0	0	0	0	0	0	0	0	0	0	0	0	0	0	0	0	0	0	0	0	0	0	0	0	0	0	0	0.361185	0	0	0	0	0
Dietzia	0	0	0	0	0	0	0	0	0	0	0	0	0	0	0	0	0	0.722369	0	0	0	1.27619	0	0	0	0	0	0	0	0	0	0	0	0	0	0	0	0	0	0	0	0	0	0.650132	0	0	0	0	0
Blastococcus	0	0	0	0	0	0	0	0	0	0	0	0	0	0	0	0	0	0	0	0	0	0	0	0	0	0	0	0	0	0	0	0	0	0	0	0	0	0	0	0	0	0	0	0	0	0	0	0	0
Modestobacter	0	0	0	0	0	0	0	0	0	0	0	0	0	0	0	0	0	0	0	0	0	0	0	0	0	0	0	0	0	0	0	0	0	0	0	0	0	0	0	0	0	0	0	0	0	0	0	0	0
Janibacter	0	0	0	0	0	0	0	0	0	0	0	0	0	0	0.674211	0	0	0	0	0	0	0	0	0	0	0	0	0	0	0	0	0	0	0	0	0	0	0	0	0	0	0	0	0	0.0963159	0	0	0	0
Knoellia	0	0	0	0	0	0	0	0	0	0	0	0	0	0	0	0	0	0	0	0	0	0	0	0	0	0	0	0	0	0	0	0	0	0	0	0	0	0	0	0	0	0	0	0	0	0	0	0	0
unclassified_Intrasporangiaceae	0	0	0	0	0	0	0	0	0	0	0	0	0	0	0	0	0	0.0722369	0	0	0	0	0	0	0	0	0	0	0	0	0	0	0	0	0	0	0	0	0	0	0	0	0	0	0	0	0	0	0
Kineococcus	0	0	0	0	0	0	0	0	0	0	0	0	0	0	0	0	0	0	0	0	0	0	0	0	0	0	0	0	0	0	0	0	0	0	0	0	0	0	0	0	0	0	0	0	0	0	0	0	0
Agreia	0	0	0	0	0	0	0	0	0	0	0	0	0	0	0	0	1.87897	0	0	0	0	0	0	0	0	0	0	0	0	0	0	0	0	0	0	0	0	0	0	0	0	0	0	0	0	0.192632	0	0	0
Agrococcus	0	0	0	0	0	0	0	0	0	0	0	0	0	0	0	0	0	0	0	0	0	0	0	0	0	0	0	0	0	0	0	0	0	0	0	0	0	0	0	0	0	0	0	0	0	0	0	0	0
Curtobacterium	0	0	0	0	0	0	0	0	0	0	0	0	0	0	0	0	0	0.120395	0	0	0	0	0	0	0	0	0	0	0	0	0	0	0	0	0	0	0	0	0	0	0	0	0	0	0	0	0	0	0
Frigoribacterium	0	0	0	0	0	0	0	0	0	0	0	0	0	0	0	0	0	0	0	0	0	0	0	0	0	0	0	0	0	0	0	0	0	0	0	0	0	0	0	0	0	0	0.144474	0	0	0	0	0	0
Herbiconiux	0	0	0	0	0	0	0	0	0	0	0	0	0	0	0	0	0	0	0	0	0	0	0	0	0	0	0	0	0	0	0	0	0	0	0	0	0	0	0	0	0	0	0	0	0	0	0	0	0
Leucobacter	0	0	0	0	0	0	0	0	0	0	0	0	0	0	0	0	0	0	0	0	0	0	0	0	0	0	0	0	0	0	0	0	0	0	0	0	0	0.48158	0	0	0	0	0	0	0	0	0	0	0
Microbacterium	0	0	0	0.866843	0	0	0	0	0	0	0	0	0	0.57999	0	0	0	0	0	0	0	0	0	0	0	0	0	0	0	0	0	0	0	0	0	0	0	0	0	0	0	0	0.0722369	0	0	0	0	0	0
Mycetocola	0	0	0	0	0	0	0	0	0	0	0	0	0	0	0	0	0	0	0	0	0	0	0	0	0	0	0	0	0	0	0	0	0	0	0	0	0	0	0	0	0	0	0	0	0	0.144474	0	0	0
Plantibacter	0	0	0	0	0	0	0	0	0	0	0	0	0	0	0	0	0	0	0	0	0	0	0	0	0	0	0	0	0	0	0	0	0	0	0	0	0	0	0	0	0	0	0	0	0	0	0	0	0.264869
Pseudoclavibacter	0	0	0	0	0	0	0	0	0	0	0	0	0	0	0	0	0	0	0	0	0	0	0	0	0	0	0	0	0	0	0	0	0	0	0	0	0	0	0	0	0	0	0	0	0	0	0	0	0
Rathayibacter	0	0	0	0	0	0	0	0	0	0	0	0	0	0	0	0	0	0	0	0	0	0	0	0	0	0	0	0	0	0	0	0	0	0	0	0	0	0	0	0	0	0	0	0	0	0	0	0	0.457501
unclassified_Microbacteriaceae	0	0	0.93908	0	0	0	0	0	0	0.168553	0	0	0	0	0	0	0	0	0	0	0	0	0	0	0	0	0	0	0	0	0	0	0	0	0	0	0	0	0	0	0	0	0	0	0	0	0	0	0
Arthrobacter	0	0	0	0	0	0	0	0	0	0	0	0	0	0	0	0	0	0	0.316225	0	0	1.32434	0	0	0	0	0	0	0	0	0	0	0	0	0	0	0	0	0	0	0	0	0	0	0	0	0	0	0
Kocuria	0	0	0	0	0	0.048158	0	0	0	0	0	0	0	0	0	0	0	0.48158	0	0	0	0	0	0	0	0	0	0	0	0	0	0	0	0	0	0	0	0	0	0	0	0	0	0	0	0	0	0	0
Micrococcus	0.192632	0	0	0	0.794606	0	0	0	0	0.024079	0.168553	0	0	0.57999	0.0963159	0.048158	1.00049	0	0	0	0	0	0	0	0	0	0	1.17987	0	0.144474	0	0.168553	0	0	0	0	0	0.264869	0	0	0	0.24079	0	0	0.794606	0	0	0	0
Nesterenkonia	0	0	0	0	0	0	0	0	0	0	0	0	0	0	0	0	0	0	0	0	0	0	0	0	0	0	0	0	0	0	0	0	0	0	0	0	0	0	0	0	0	0	0	0	0	0	0	0	0
Rothia	0.120395	0	0.987238	0	0	0	0	0	6.26053	1.17987	0	0	0.313027	0	0	0	0	0.24079	0	4.93619	0	0.48158	0	0	0	0	0	0	0	0	0	0	0.122399	0	0	0	0	0	0	0	0	0.024079	0.433422	0.0722369	0	0	0.24079	0.601974	0
Micromonospora	0	0	0	0	0	0	0	0	0	0	0	0	0	0	0	0	0	0	0	0	0	0	0	0	0	0	0	0	0	0	0	0	0	0	0	0	0	0	0	0	0	0	0	0	0	0	0	0	0
unclassified_Nakamurellaceae	0	0	0	0	0	0	0	0	0	0	0	0	0	0	0	0	0	0.024079	0	0	0	0	0	0	0	0	0	0	0	0	0	0	0	0	0	0	0	0	0	0	0	0	0	0	0	0	0	0	0
Gordonia	0	0	0	0.048158	0	0	0	0	0	0.024079	0	0	0	0	0	0	0	0	0	0	0	0	0	0	0	0	0	0	0	0	0	0	0	0	0	0	0	0	0	0	0	0	0	0	0	0	0	0	0
Rhodococcus	0	0	0	0	0	0	0	0	0	0	0	0	0	0	0	0	0	0	0	0	0	0	0	0	0	0	0	0	0	0	0	0	0.489596	0	0	0	0	0	0	0	0	0	0	0	0	0	0	0	0.192632
unclassified_Nocardiaceae	0	0	0	0	0	0	0	0	0	0	0	0	0	0	0	0	0	0	0	0	0	0	0	0	0	0	0	0	0	0	0	0	0	0	0	0	0	0	0	0	0	0	0	0	0	0	0	0	0
Marmoricola	0	0	0	0	0	0	0	0	0	0	0	0	0	0	0	0	0	0	0	0	0	0	0	0	0	0	0	0	0.989144	0	0	0	0	0	0	0	0	0	0	0	0	0	0	0	0	0	0	0	0
Nocardioides	0	0	0	0	0	0	0	0	0	0	0	0	0	0	0	0	0	0	0	0	0	0	0.024079	0	0	0	0	0	0.144753	0	0	0	0	0	0	0	0	0	0	0	0	0	0	0	0	0	0	0	0
unclassified_Promicromonosporaceae	0	0	0	0	0	0	0	0	0	0	0	0	0	0	0	0	0	0	0	0	0	0	0	0	0	0	0	0	0	0	0	0	0	0	0	0	0	0	0	0	0	0	0	0	0	0	0	0	0
Friedmanniella	0	0	0	0	0	0	0	0	0	0	0	0	0	0	0	0	0	0	0	0	0	0	0	0	0	0	0	0	0	0	0	0	0	0	0	0	0	0	0	0	0	0	0	0	0	0	0	0	0
Propionibacterium	3.75632	1.39759	0.722369	1.05948	0.69829	0.746448	0.409343	0	0.192632	0.024079	0.409343	0	0.890922	4.18076	3.49145	0	0.439239	0.0963159	0.0972999	1.78184	0	0	0.024079	0	0.144474	1.13171	0.024079	9.53528	0.144753	0	2.35974	1.54105	2.0563	0.48158	0.385264	0.024079	0.144474	2.48013	0.024079	0	1.32434	0.024079	0.288948	0.842764	0.93908	1.42066	0.313027	0.0963159	1.97448
unclassified_Propionibacteriaceae	0	0	0	0	0	0	0	0	0	0	0	0	0	0	0	0	0	0	0	0	0	0	0	0	0	0	0	0	0	0	0	0	0	0	0	0	0	0	0	0	0	0	0	0	0	0	0	0	0
Sanguibacter	0	0	0	0	0	0	0	0	0	0	0.264869	0	0	0	0	0	0	0	0	0	0	0	0	0	0	0	0	0	0	0	0	0	0	0	0	0	0	0	0	0	0	0	0	0	0	0	0	0	0
Alloscardovia	0	0	0	0	0	0	0	0	0	0	0	0	0	0	0	0	0	0	0	0	0	0	0	0	0	0	0	0	0.554885	1.25211	0	0	0	0	0	0	0	0	0	0	0	0	0	0	0	0	0	0	0
Bifidobacterium	0	0	11.0041	0	0	21.7433	0.024079	0.168553	0.144474	0	0	0	0	0	0	0	0	0.722369	0.024325	0	0	1.44474	0.385264	1.08355	0	0	0	0	0	0.192632	0	2.69685	0	0	0.505659	1.17987	0	0	0.0722369	0	0	0	0.0963159	3.22658	2.04671	0	0.024079	0.0963159	0
Gardnerella	0	0	0	0	0	0	0	0	0	0	0	0	0	0	0	0	0	0	0	0	0	0	0	0	0	0	0	0	0	0	0	0	0	0	0	0	0	0	0	0	0	0	0	0	0	0	0	0	0
Scardovia	0	0	0	0	0	0	0	0	0	0	0	0	0	0	0	0	0	0	0	0	0	0	0	0	0.048158	0	0.024079	0	0	0	0	0	2.71726	0.216711	0	0	0	0	0	0	0	0	0	0	0	0	0	0	0
unclassified_Bifidobacteriaceae	0	0	0	0	0	0	0	0	0	0	0	0	0	0	0	0	0	0	0	0	0	0	0	0	0	0	0	0	0	0	0	0	0	0	0	0	0	0	0	0	0	0	0	0	0	0	0	0	0
Atopobium	0	0	0	0	0	0	0.288948	0	0.337106	0	0.433422	0	0.48158	0.38666	0	0	0	0	0	0	0	0	0	0	0	0	0	0	0.699638	0.987238	0	1.73369	0.0979192	0	1.56513	1.30026	0.120395	0	0.024079	0.120395	0	0	0	0.024079	0	0	0	0	0
Collinsella	0	0	0	0	0	0	0	0	0	0	0	0	0	0	0	0.0722369	0	0	0	0	0	0.746448	0.048158	0.505659	0	0	0	0	0	0	0	0	0	0	0	0.048158	0	0	0.168553	0	0	0	0	0.0963159	0	0	0	0	0
Eggerthella	0	0	0	0	0	0	0	0	0	0	0	0	0	0	0	0	0	0	0	0	0	0	0	0	0	0	0	0	0	0	0	0	0	0	0	0	0	0	0	0	0	0	0	0	0	0	0	0	0
Olsenella	0	0	0	0	0	0	0	0	0	0	0	0	0	0	0	0	0	0	0.024325	0	0	0	0	0	0	0	0	0	0	0	0	0	0	0	1.75777	1.34842	0	0	0	0	0	0	0	0	0	0	0	0	0
Slackia	0	0	0	0	0	0	0	0	0	0	0	0	0	0	0	0	0	0	0	0	0	0	0	0.024079	0	0	0	0	0	0	0	0	0	0	0	0	0	0	0	0	0	0	0	0	0	0	0	0	0
unclassified_Coriobacteriaceae	0	0	0	0	0	0	0	0	0	0	0	0	0	0	0	0	0	0	0	0	0	0	0	0.024079	0	0	0	0	0	0	0	0	0	0	0.168553	0.264869	0	0	0	0	0	0	0	0	0	0	0	0	0
Gaiella	0	0	0	0	0	0	0	0	0	0	0	0	0	0	0	0	0	0	0	0	0	0	0	0	0	0	0	0	0	0	0	0	0	0	0	0	0	0	0	0	0	0	0	0	0	0	0	0	0
Rubrobacter	0	0	0	0	0	0	0	0	0	0	0	0	0	0	0	0	0	0	0	0	0	0	0	0	0	0	0	0	0	0	0	0	0	0	0	0	0	0	0	0	0	0	0	0	0	0	0	0	0
Patulibacter	0	0	0	0	0	0	0	0	0	0	0	0	0	0	0	0	0	0	0	0	0	0	0	0	0	0	0	0	0	0	0	0	0	0	0	0	0	0	0	0	0	0	0	0	0.168553	0	0	0	0
Solirubrobacter	0	0	0	0	0	0	0	0	0	0	0	0	0	0	0	0	0	0	0	0	0	0	0	0	0	0	0	0	0	0	0	0	0	0	0	0	0	0	0	0	0	0	0	0	0	0	0	0	0
unclassified_Solirubrobacteraceae	0	0	0	0	0	0	0	0	0	0	0	0	0	0	0	0	0	0	0	0	0	0	0	0	0	0	0	0	0	0	0	0	0	0	0	0	0	0	0	0	0	0	0	0	0	0	0	0	0
Bacteroides	4.40645	0	0	2.16711	6.69396	0	0	0	0	0	0	0	0	0.483325	0	0	0	0.385264	0	0	0	0.048158	3.87672	14.5437	0	0	0.0722369	5.24922	0.193004	0.024079	0.650132	0.818685	0	0.674211	3.08211	2.62461	0	0	0	0	0	2.09487	0.024079	3.85264	1.15579	0.264869	0	0.0722369	0.0722369
Phocaeicola	0	0	0	0	0	0	0	0	0	0	0	0	0	0	0	0	0	0	0	0	0	0	0	0	0	0	0	0	0	0	0	0	0	0	0	0	0	0	0	0	0	0	0	0	0	0	0	0	0
Barnesiella	0	0	0	0	0	0	0	0	0	0	0	0	0	0	0	0	0	0	0	0	0	0	0	0	0	0	0	0	0	0	0	0	0	0	0	0	0	0	0	0	0	0	0	0	0	0	0	0	0
Butyricimonas	0	0	0	0	0	0	0	0	0	0	0	0	0	0	0	0	0	0	0	0	0	0	0	0	0	0	0	0	0	0	0	0	0	0	0	0	0	0	0	0	0	0	0	0.024079	0.288948	0	0	0	0
Coprobacter	0	0	0	0	0	0	0	0	0	0	0	0	0	0	0	0	0	0	0	0	0	0	0.288948	0.746448	0	0	0	0	0	0	0	0	0	0	0	0	0	0	0	0	0	0	0	0	0	0	0	0	0
Odoribacter	0	0	0	0	0	0	0	0	0	0	0	0	0	0	0	0	0	0	0	0	0	0	0.168553	0.168553	0	0	0	0	0	0	0	0	0	0	0	0	0	2.50421	0	0	0	0	0	0.024079	0	0	0	0	0
Parabacteroides	0	0	0	0	6.14014	0	0	0	0	0	0.024079	0.024079	0	0	0.842764	0	0	0	0	0	0	0.048158	0.577895	2.07079	0	9.99278	0.24079	0	0	0	0	0	0	0	0	0	0	0	0	0	0	0	0	0	2.26342	0.409343	0	0	0
Porphyromonas	0	0	0	0	0	0	0.024079	0	0.264869	0.337106	1.13171	0.650132	0.048158	0.652489	0.433422	6.26053	0	0.288948	0	0	0.048158	0	0.048158	0	0	0	0	1.05948	2.38842	3.13027	0	0	0	1.0354	0.120395	0.144474	0	0	0	0	0	0	1.4929	0.626053	0.337106	0	0	0.024079	0
Tannerella	0	0	0	0	0	0	0.024079	0	0.024079	0	0	0	0	0	0	0	0	0	0	0	0	0	0	0	0	0	0	0	0	0	0	0	0	0	0	0	0	0	0	0	0	0	0.0722369	0	0	0	0	0	0
unclassified_Porphyromonadaceae	0	0	1.13171	0	0	0	8.13869	0	0	0	0	0.385264	0	0	0	0	0	0.144474	0	0	0	0	0	0	0	0	0.048158	0	0	0.024079	0	0	0	1.13171	0	0	0	0	0	0	0	0	0.024079	0.024079	0	0	0	0	0
Alloprevotella	0	0	0	8.37948	0	0	0.93908	0	0.577895	0	0	0	0	0	0	0	0.561249	1.61329	0	0	0	0	0.192632	0.0722369	0	0	0	0	0	0.457501	0	0	0	0	0.650132	0.288948	0.0722369	0	0	0	0	0	1.4929	0.168553	0	0	0.168553	0	0
Paraprevotella	0	0	0	0	0	0	0	0	0	0	0	0	0	0	0	0	0	0	0	0	0	0	0.168553	0.264869	0	0	0	0	0	0	0	0	0	0	0	0	0	0	0	0	0	0	0	0	0	0	0	0	0
Prevotella	5.29738	2.24096	6.11606	0	0.337106	0.674211	16.2774	3.73224	8.57212	0.842764	11.3653	7.17554	2.38382	0.555824	0.529738	0	1.85456	1.25211	1.70275	3.56369	0.553817	8.62027	9.24633	20.8765	3.7804	0	4.14158	5.97159	32.9554	28.6058	3.73224	8.54804	4.40636	4.50277	20.0096	16.9275	2.62461	13.9899	1.27619	4.02119	0.024079	2.52829	9.55935	10.0891	20.6116	6.71804	2.02263	3.34698	0.674211
unclassified_Prevotellaceae	0	0	0	0	0	0	0	0	0.433422	0	0	0.0722369	0.0963159	0	0	0.144474	0.34163	0.264869	0.0729749	0	0	0	0.168553	0.144474	0	0	2.81724	0	0.0723764	0.0722369	0	0	0	0	0	0	0.168553	0.313027	0.890922	0.337106	0	0	0.024079	0.0722369	0	0	0.313027	0	0
Alistipes	0	0	0	0	0	0	0	0	0	0	0	0	0	0	0	0	0	0	0	0	0	0	0.048158	0.601974	0	0	0	0	0	0	0	0	0	0	0	0	0	0	0	0	0	0	0	0.409343	0.818685	0	0	0	0.168553
Rikenella	0	0	0	0	0	0	0	0	0	0	0	0	0	0	0	0	0	0	0	0	0	0	0	0	0	0	0	0	0	0	0	0	0	0	0	0	0	0	0	0	0	0	0	0	0	0	0	0	0
unclassified_Bacteroidales	0.313027	0	0	0	0	0	0.0722369	0	0.264869	0	0	0	0	0	0	0	0	0	0.510825	0	0	0	0	0	0	0	0	0	3.66707	0.192632	0	0	0	0.818685	0.048158	0.0722369	0	2.31158	0	0	0	0	0.216711	1.68553	0.0722369	0.216711	0	0.048158	0
Adhaeribacter	0	0	0	0	0	0	0	0	0	0	0	0	0	0	0	0	0	0	0	0	0	0	0	0	0	0	0	0	0	0	0	0	0	0	0	0	0	0	0	0	0	0	0	0	0	0	0	0	0
Hymenobacter	0	0	0	1.63737	0	0	0	0	0	0	0	0	0	0	0	0	0	0	0	0	0.120395	0	0	0	0	0	0	0	0	0	0	0.024079	0	0	0	0	0	0	0	0	0	0.0722369	0.048158	0	0	0.577895	0	0	0
Spirosoma	0	0	0	0	0	0	0	0	0	0	0	0	0	0	0	0	0	0	0	0	0	0	0	0	0	0	0	0	0	0	0	0	0	0	0	0	0	0	0	0	0.216711	0	0	0	0	0	0	0	0
unclassified_Cytophagales	0	0	0	0.144474	0	0	0	0	0	0	0	0	0	0.894152	0.024079	0	0	0	0	2.96171	0	0	0	0	0	0	0	1.05948	0	0	0	0	0	0	0	0	0	0	0	0	0	0	0	0	0	0	0	0	0
Capnocytophaga	0.722369	0	0	0	0	0	1.92632	0	0.024079	0	0	0	0	0	0	4.64724	0.0488043	0	0	0	0.0722369	0	0	0	0	0	0	0	0	0	0	0	0	0.144474	0	0	0	0	0.24079	0	0	0	0	0.69829	0	0	0	0	0
Chryseobacterium	0	0	0	0	0	0	0	0	0	0	0	0	0	0	0	0	0	0	0	0	0	0	0	0	0	0	0	0	0	0	0	0	0	0	0	0	0	0	0	0	0	0	0	0	0	0	0	0	0
Cloacibacterium	0	0	0	0	0	0	0	0	0	0.0722369	0.024079	0	0.120395	0.894152	0.048158	0.385264	0	0	0	0	0	0	0	0	0	0	0	0	0	0	0	0	0	0	0	0	0	0	0	0	0	0	0	0.0963159	0	0	0	0	0.0963159
Flavobacterium	0.288948	0	0	0	0	0	0	0	0	0	0	0	0	0.0966651	0	0	0	0	0	0	0	0	0	0.120395	0	0	0	0	0	0	0	0	0	0.337106	0	0	0	0	0	0	0	0	0.361185	0	0	0	0	3.05803	0
Tamlana	0	0	0	0	0	0	0	0	0	0	0	0	0	0	0	0	0	0	0	0	0	0	0	0.0722369	0	0	0	0	0	0	0	0	0	0	0	0	0	0	0	0	0	0	0	0	0	0	0	0	0
Winogradskyella	0	0	0	0	0	0	0	0	0	0	0	0	0	0	0	0	0	0	0	0	0	0	0	0	0	0	0	0	0	0	0	0	0	0	0	0	0	0	0	0	0	0	0	0	0	0	0	0	0
unclassified_Flavobacteriaceae	0	0	0	0	0	0	0	0	0	0	0	0	0	0	0	0	0	0	0	0	0.024079	0	0	0	0	0	0	0	0	0	0	0	0	0	0	0	0	0	0	0	0	0	0	0	0	0	0	0	0
Asinibacterium	18.1074	13.9759	17.7221	0.216711	5.94751	1.13171	7.03106	0.0963159	1.9504	1.0354	2.55237	0.024079	1.20395	5.67907	24.9458	17.4332	5.56369	3.51553	5.37582	0	1.10763	0	0.650132	0	2.96171	28.8948	11.9432	18.7334	6.94813	0	6.1883	0.048158	6.09547	18.0352	1.85408	0.048158	3.00987	11.6061	0	0	0	0	0	2.07079	0	0	0.048158	0.722369	0
Hydrotalea	0	0	0	0	0	0	0	0	0	0	0	0	0	0	0	0	0	0	0	0	0	0	0	0	0	0	0	0	0	0	0	0	0	0	0	0	0	0	0	0	0	0	0	0	0	0	0	0	0
Lacibacter	0	0	0	0	0	0	0	0	0	0	0	0	0	0.19333	0	0	0	0	0	0	0	0.385264	0	0	0	0	0	0	0	0	0	0	0	0	0	0	0	0	0	0	0	0	0	0	0	0	0	0	0
Parafilimonas	0	0	0	0	0	0	0	0	0	0	0	0	0	0	0	0	0	0	0	0	0	0	0	0	0	0	0	0	0	0	0	0	0	0	0	0	0	0	0	0	0	0	0	0	0	0	0	0	0
Terrimonas	0	0	0	0.505659	0	0	0	0	0	0	0	0	0	0	0	0	0	0	0	0	0	0	0	0	0	0	0.192632	0	0	0	0	0	0	0	0	0	0	0	0	0	0	0	0	0	0	0	0	0	0
unclassified_Chitinophagaceae	0	0	0	0.192632	0	0	0	0	0	0	0	0	0	0.0724988	0	0	0	0	0	0	0	0	0	0	0	0	0	0	0	0	0	0	0	0	0	0	0	0	0	0	0.24079	0	0	0	0	0.457501	0	0	0
Pedobacter	0	0	0	0	0	0	0	0	0	0	0	0	0	0	0	0	0	0	0	0	0	0	0	0	0	0	0	0	0	0.0722369	0	0	0	0	0	0	0	0	0	0	0	0	0.168553	0	0	0	0	0	0
Sphingobacterium	0	0	0	0	0	0	0	0	0	0	0	0	0	0.0241663	0	0	0	0	0	0	0	0	0	0	0	0	0	0	0	0	0	0	0	0	0	0	0	0	0	0	0	0	0	0	0	0	0	0	0
unclassified_Sphingobacteriaceae	0	0	0	0	0	0	0	0	0	0	0	0	0	0	0	0	0	0	0	0	0	0	0	0	0	0	0	0	0	0	0	0	0	0	0	0	0	0	0	0	0	0	0	0	0	0	0	0	0
unclassified_Sphingobacteriales	0	0	0	0	0	0	0	0	0	0	0	0	0	0	0	0	0	0	0	0	0	0	0	0	0	0	0	0	0	0	0	0	0	0	0	0	0	0	0	0	0	0	0	0	0	0	0	0	0
unclassified_Bacteroidetes	0.024079	0	0	0.69829	2.79316	0.048158	0	0	0.048158	0.024079	0.264869	0	0	0	0	0	0	0	0	1.05948	0	0	0.0722369	0.048158	0	0	4.18974	0.0722369	0.554885	1.15579	0	0	0	0	7.68119	6.62172	0	0	0.120395	0	0	0	0.168553	0.93908	0	0	0	0	0
unclassified_Saccharibacteria_genera_incertae_sedis	0	0.216867	0	0	0	0	0.168553	0	0.433422	0	0.650132	0	0.024079	0	0	0	0	0	0	0	0	0	0	0	0	0	0	0	0	0.0963159	0	0	0.0489596	0.337106	0.144474	0.024079	0	5.51409	0.0722369	0	0	0	0.144474	0.313027	0	0.0722369	0	0	0
unclassified_Bacillariophyta	0	0	0	0	0	0	0	0	0	0	0	0	0	0	0	0	0	0	0	0	0	0	0	0	0.457501	0	0	0	0	0	0	0	0	0	0	0	0	0	0	0	0	0	0	0	0	0	0	0	0
unclassified_Chlorophyta	0	0	0	0	0	0	0	0	0	0	0	0	0	0	0	0.288948	0	0	0	0	0	0	0	0	0	0	0	0	0	0	0	0	0	0	0	0	0	0	0	0	0	0	0	0	0	0	0	0	0
unclassified_Streptophyta	9.48712	0	0	2.07079	0	0.024079	0.168553	0	0	0	0	0	0.168553	0	2.02263	0	1.24451	0	0	0	0	1.05948	0	0	0	0	0	0.0722369	0.168878	0	0	0	0	0	0	0	0.048158	0	0	0	0	0	0.168553	1.20395	0	0.0722369	0	0	0
Deinococcus	0	0	0	0.385264	0	0	0	0	0	0	0	0	0.120395	0	0	0	0.390434	0.264869	0	0	0	0	0	0	0	0	0	0	0	0	0	0	0	0	0	0	0.024079	0	0	0	0	0	0	0	0	0.361185	0	0.144474	0
Truepera	0	0	0	0	0	0	0	0	0	0	0	0	0	0	0	0	0	0	0	0	0	0	0	0	0.120395	0	0	0	0	0	0	0	0	0	0	0	0	0	0	0	0	0	0	0	0	0	0	0	0
Meiothermus	0	0	0	0	0	0	0	0	0	0	0	0	0	0	0	0	0	0	0	0	0	0	0	0	0	0	0	0	0	0	0	0	0	0	0	0	0	0	0	0	0	0	0	0	0	0.433422	0	0	0
Thermus	0	0.361446	0	0	0	0	0	0	0	0	0	0	0	0	0	0	0	0	0	0	0	0	0	0	0	0	0	0	0	0	0	0	0	0	0	0	0	0	0	0	0	0	0	0	0	0	0	0	0
Alicyclobacillus	0	0	0	0	0	0	0	0	0	0	0	0	0	0	0	0	0	0	0	0	0	0	0	0	0	0	0	0	0	0	0	0	0	0	0	0	0	0	0	0	0	0	0	0	0	0	0	0	0
Anoxybacillus	0	0	0	0	0	0	0	0	0	0	0	0	0	0	0	0	0	0	0	0	0	0	0	0	0	0	0	0	0	0	0	0	0	0	0	0	0	0	0	0	0	0	0	0	0	0	0	0	0
Bacillus	0	0.0722892	0	0	0	0	0	0	0	0	0	0	0.0963159	0	0	0	0	0	0	0	0	0	0	0	0	0	0	0	0	0	0	0	0	0	0	0	0	0	0	0	0	0	0	0	0	0	0	0	0
Geobacillus	0	0	0	0	0	0	0	0	0	0	0	0	0	0	0.048158	0	0	0	0	0	0	0	0	0	0	0	0	0	0	0	0	0	0	0	0	0	0	0	0	0	0	0	0	0	0	0	0	0	0
Paucisalibacillus	0	0	0	0	0	0	0	0	0	0	0	0	0	0	0	0	0	0	0	0	0	0	0	0	0	0	0	0	0	0	0	0	0	0	0	0	0	0	0	0	0	0	0	0	0	0	0	0	0
Gemella	0	0.939759	0.288948	0	0	0	0	0	1.58921	0.144474	0.120395	0	0.0722369	0.724988	0	0.216711	0.219619	0.361185	0	0	0.0722369	0	0	0	0	0	0	0	6.97226	0.770527	0	0.144474	0	0	0	0	0.915001	0.674211	0	0	0	0	0.409343	1.42066	0.024079	0	0	0	0
Exiguobacterium	0	0	0	0	0	0	0	0	0	0	0	0	0	1.35331	0	0	0.292826	0	0	0	0	0	0	0	0	0	0	0	0	0	0	0	0	0	0	0	0	0	0	0	0	0	0	0	0	0	0	0	0
Paenibacillus	1.83	4.33735	1.13171	0.120395	0	1.99856	13.4842	0.048158	1.13171	0	1.3725	0.048158	0.553817	4.34993	3.58777	37.1539	8.34553	21.8878	0	0	0	0	0.264869	0	2.38382	0	0.0963159	3.46737	4.84922	0	0	25.4274	0	8.86106	0.216711	4.2379	0	0	0.385264	2.43198	25.9571	72.0202	0.048158	0.626053	17.2165	0	0	6.59764	12.1358
Kurthia	0	0	0	0	0	0	0	0	0	0	0	0	0	0	0	0	0	0	0	0	0	0	0	0	0	0	0	0	0	0	0	0	0	0	0	0	0	0	0	0	0	0	0	0	0	0	0	0.0963159	2.02263
Solibacillus	0	0	0	0	0	0	0	0	0	0	0	0	0	0	0	0	0	0	0	0	0	0	0	0	0	0	0	0	0	0	0	0	0	0	0	0	0	0	0	0	0	0	0	0	0	0	0	0	0
unclassified_Planococcaceae	0	0	0	0	0	0	0	0	0	0	0	0	0	0	0	0	0	0	0	0	0	0	0	0	0	0	0	0	0	0	0	0	0	0	0	0	0	0	0	0	0	0	0	0	0	0	0	0	0.93908
Staphylococcus	3.22658	0.216867	1.34842	0	0	0.048158	0.120395	0	0	0	0	0	0.385264	0.265829	0	0	0.0244021	0.264869	0.024325	0	0.024079	0	0	0	0.553817	1.87816	0	0.0722369	1.08565	0	0	0	0	0	0	0.409343	0	0	0	0	0.192632	0	0	0	0.650132	0.577895	0	1.68553	0
unclassified_Bacillales	0	0	0	0	0	0	0	0	0	0	0	0	0	0	0	0	0	0	0	0	0	0	0	0	0	0	0	0	0	0	0	0	0	0	0	0	0	0	0	0	0	0	0	0	0	0	0	0	0
Abiotrophia	0	0	0	0	0	0	0	0	0	0	0	0	0.192632	0	0	0	0	0	0	0	0	0	0	0	0	0	0	0	0	0	0	0	0	0	0	0	0	0	0	0	0	0	0	0	0	0	0	0	0
Aerococcus	0	0.26506	0.144474	0	0	0	0	0	0	0	0	0	0	0	0	0	0.805271	0	0	0	0	0	0	0	0	0	2.26342	0	1.49578	0	0	0	0	0	0	0	0	0	0	0	0	0	0	0	0	0.048158	0	0	0
Eremococcus	0	0	0	0	0	0	0	0	0	0	0	0	0	0	0	0	0	0	0	0	0	0	0	0	0	0	0	0	0	0	0	0	0	0	0	0	0	0	0	0	0	0	0	0	0	0	0	0	0
Atopococcus	0	0	0	0	0	0	0	0	0	0	0	0	0	0	0	0	0	0	0	0	0	0	0	0	0	0	0	0	0	0	0	0	0	0	0	0	0	0	0	0	0	0	0	0	0	0	0	0	0
Atopostipes	0	0	0	0	0	0	0	0	0	0	0	0	0	0	0	0	0	0	0	0	0	0	0	0	0	0	0	0	0	0	0	0	0	0	0	0	0	0	0	0	0	0	0	0	0	0	0	0	0
Dolosigranulum	0	0	0	0	0	0	0	0	0	0	0	0	0	0	0	0	0	0	0	0	0	0	0	0	0	0	0	0	0	0	0	0	0	0	0	0	0	0	0	0	0	0	0	0	0	0	0	0	0
Granulicatella	0	0	0.0963159	0	0	0	1.05948	0	1.20395	0.024079	0.770527	0.024079	0.24079	0	0	0	0.0244021	0.144474	0	0	0	0	0.024079	0	0	0	0.264869	0.48158	0.0482509	0.0722369	0.288948	4.83987	0.244798	0.288948	0	0.120395	0.0722369	2.79316	0	0.144474	0	0.120395	0.433422	0.144474	0	0.024079	0	0.048158	0
Enterococcus	0	0	0	0	0	0	0	0	0	0	3.13027	0	0.048158	0	0	0	0	0	0	0	0	0	0	0	0	0	0	0	0	0	0	0	0	0	0	0	0	0	0	0	0	0	0	1.75777	0.216711	0	0	0.505659	0
Lactobacillus	0.120395	22.3373	10.1373	12.7859	26.1016	67.2285	1.22803	80.0144	1.83	0.915001	2.31158	0.722369	67.8546	39.6568	2.57645	0.529738	6.32016	4.83987	1.24057	21.8878	0	0.216711	56.7542	0.409343	0.890922	1.44474	0.264869	0	0.965018	22.6824	8.52396	2.19119	37.1359	1.25211	5.44185	21.5988	0.433422	0	0.048158	0	0	0	63.0388	18.2759	2.35974	24.0067	0.144474	0.264869	0.0963159
Weissella	0	0	0	0	0	0	0	0	0	0	0	0	0	0	0	0	0	0	0	0	0	0	0	0	0	0	0	0	0	0	0	0	0	0	0	0	0	0	0	0	0	0	0	0	0	0	0	0	0
Lactococcus	0	0	0	0	0	0	0	0	0	0	0	0	0	0	0	0	0	0	0	0	0	0.69829	0	0	0	0	1.27619	0	0	0	0	0	0	0	0	0	0	0	0.024079	0	0	0	0.433422	0	0	0	0	0	0
Streptococcus	6.04382	5.75904	4.31014	3.61185	10.2095	0.385264	8.71659	2.88948	35.4443	15.2661	6.40501	11.4616	6.9829	1.11165	0	0	4.5632	5.92343	2.60277	9.72791	1.46882	1.3725	4.55093	0.553817	0.313027	0.192632	20.2745	5.75488	2.43667	4.18974	1.90224	3.08211	5.43452	3.70816	3.66	2.23935	5.24922	9.0537	2.02263	4.02119	0.746448	0.120395	1.66145	8.76475	1.78184	0.963159	0.0963159	2.07079	0.385264
unclassified_Bacilli	0	0	0	0	0	0	0	0	0	0	0.674211	0	0	0	0	0	0	0	0	0	0	0	0	0	0	0	0	0	0	0	0	0	0	0	0	0	0	0	0	0	0	0	0	0	0	0	0	0	0
Christensenella	0	0	0	0	0	0	0	0	0	0	0	0	0	0	0	0	0	0	0	0	0	0	0	0	0	0	0	0	0	0	0	0	0	0	0	0	0	0	0	0	0	0	0	0	0	0	0	0	0
Clostridium_sensu_stricto	0	0	0	0	0	0.433422	0	0	0	0	0.650132	0.120395	0	0	0	0	0	0	0	0	0.192632	0.0722369	0	0	0	0	0	0	0	6.0679	21.1413	22.3212	0	0	0	0	0	0	27.8835	76.5471	0.0963159	0	0.24079	1.61329	0	0	0	0	0
unclassified_Clostridiaceae_1	0	0	0	0	0	0	0	0	0	0	0	0	0	0.38666	0	0	0	0	0	0	0	0	0	0	0	0	0	0	0	0	0	0	0	0	0	0	0	0	0	0	0	0	0	0	0	0	0	0	0
Anaerococcus	0.529738	0	0	0	0	0	0	0	0	0	0	0	0.048158	0	0	0	0	0	0	0	0	0	0	0	0	0	0	0	0	0	0	0	0	0	0	0	0	0	0	0	0	0	0	0	0	0	0	0	0
Anaerovorax	0	0	0	0	0	0	0	0	0	0	0	0	0	0	0	0	0	0	0	0	0	0	0	0.0722369	0	0	0	0	0	0	0	0	0	0	0	0	0	0	0	0	0	0	0	0	0	0	0	0	0
Caldicellulosiruptor	0	0	0	0	0	0	0	0	0	0	0	0	0	0	0	0	0	0	0	0	0	0	0	0	0	0	0	0	0	0	0	0	0	0	0	0	0	0	0	0	0	0	0	0	0	0	0	0	0
Ezakiella	0	0	0	0	0	0	0	0	0	0	0	0	0	0	0	0	0	0	0	0	0	0	0	0	0	0	0	0	0	0	0	0	0	0	0	0	0	0	0	0	0	0	0	0	0	0	0	0	0
Mogibacterium	0	0	0	0	0	0	0	0	0	0	0	0	0	0	0	0	0	0	0	0	0	0	0	0	0	0	0	0	0	0	0	0	0	0	0.120395	0	0	0	0	0	0	0	0	0	0	0	0	0	0
Parvimonas	0	0	0	0	0	0	0	0	0	0	0.385264	0.024079	0	0	0	0	0	0	0	0	0.048158	0	0	0	0	0	0	0	2.14717	4.33422	0	0.601974	0	0	2.43198	3.03395	0	0	0	0	0	0	0	0.409343	0.144474	0	0	0.168553	0
Tepidanaerobacter	0	0	0	0	0	0	0	0	0	0	0	0	0	0	0	0	0	0	0	0	0	0	0	0	0	0	0	0	0	0	0	0	0	0	0	0	0	0	0	0	0	0	0	0	0	0	0	0	0
unclassified_Clostridiales_Incertae_Sedis_XIII	0	0	0	0	0	0	0	0	0	0	0	0	0	0	0	0	0	0	0	0	0	0	0.048158	0.0963159	0	0	0	0	0	0	0	0	0	0	0	0	0	0	0	0	0	0	0	0	0	0	0	0	0
Eubacterium	0	0	0	0	0	0	0.144474	0	0	0	0	0	0	0	0	0	0	0	0	0	0	0	0	0	0	0	0	0	0	0	0	0	0	0	0	0.0963159	0	0	0	0.0963159	0	0	0.024079	0	0	0	0	0	0
Pseudoramibacter	0	0	0	0	0	0	0	0	0	0	0	0	0	0	0	0	0	0	0.121625	0	0	0	0	0	0	0	0	0	0	0	0	0	0	0	0.024079	0.313027	0	0	0	0	0	0	0	0	0	0	0	0	0
Anaerostipes	0	0	0	2.23935	0	0	0	0	0	0	0	0	0	0	0	0	0.0732064	0	0	0	0	0	0.024079	0.24079	0	0	0	0	0	0	0	0	0	0	0	0.048158	0	0	0	0	0	0	0	0.024079	0	0	0	0	0
Blautia	0	0	0	0	0	0	0	0	0	0	0	0	0	0	0	0	0	0	0.267575	0.385264	0	1.63737	0.168553	0.529738	0	0	0.93908	0	0	0	0	1.73369	0	0	0	0.024079	0	0	0	0	0	0.144474	0	0.361185	0	0.0963159	1.08355	0.288948	0
Butyrivibrio	0	0	0	0	0	0	0	0	0	0	0	0	0	0	0	0	0	0	0	0	0	0	0.048158	0.216711	0	0	0	0	0	0	0	0	0	0	0	0	0	0	0	0	0	0	0	0	7.39225	0.69829	0	0.048158	0
Catonella	0	0	0	0	0	0	0	0	0	0	1.51698	0.674211	0	0	0	0	0	0	0.024325	4.16566	0	0	0	0	0	0	0	0	0	0.024079	0	0	0	0	0.48158	0.264869	0	0	0	0	0	0	0.0963159	0.674211	0	0	0	0.120395	0
Cellulosilyticum	0	0	0	0	0	0	0	0	0	0	0	0	0	0	0	0	0	0	0	0	0	0	0	0	0	0	0	0	0	0	0	0	0	0	0	0	0	0	0	0	0	0	0	0	0	0	0	0	0
Clostridium_XlVa	0	0	0	0	0	0	0	0	0	0	0	0	0	0	0	0	0	0	0	0	0	0	0	0.048158	0	0	0	0	0	0	0	0	0	0	0	0.048158	0	0	0	0	0	0	0	0.890922	0	0	0	0	0
Clostridium_XlVb	0	0	0	0	0	0	0	0	0	0	0	0	0	0	0	0	0	0	0	0	0	0	0.048158	0.337106	0	0	0	0	0	0	0	0	0	0	0	0	0	0	0	0	0	0	0	0	0	0	0	0	0
Coprococcus	0	0	0	0	0	0	0	0	0	0	0	0	0	0	0	0	0	0	0	0	0	0	0	0	0	0	0	0	0	0	0	0	0	0	0	0	0	0	0	0	0	0	0	0	2.745	0.337106	0	0	0
Dorea	0	0	0	0	0	0	0	0	0	0	0	0	0	0	0	0	0	0	0	0	0	0	0.144474	0	0	0	0	0	0	0	0	0	0	0	0	0	0	0	0	0	0	0	0	0	0	0	0	0	0
Eisenbergiella	0	0	0	0	0	0	0	0	0	0	0	0	0	0	0	0	0	0	0	0	0	0	0	0	0	0	0	0	0	0	0	0	0	0	0	0	0	0	0	0	0	0	0	0	0	0	0	0	0
Fusicatenibacter	0	0	0	0	0	0	0	0	0	0	0	0	0	0	0	0	0	0	0	0	0	6.0679	0.048158	0.144474	0	0	0	0	0	0	0	0.120395	0	0	0	0	0	0	0	0	0	0	0	0.337106	2.35974	0	0.024079	0.0963159	0
Howardella	0	0	0	0	0	0	0	0	0	0	0	0	0	0	0	0	0	0	0	0	0	0	0.048158	0.024079	0	0	0	0	0	0	0	0	0	0	0	0	0	0	0	0	0	0	0	0	0	0	0	0	0
Lachnoanaerobaculum	0	1.18072	0	0	0.866843	0	0.457501	0.048158	0.264869	0	4.18974	13.8454	0	0	0	0	1.80576	0.120395	0	0.288948	0	0	0.048158	0	0	0	2.04671	0	0	0.385264	0	0.385264	0	0	0	0	0.216711	0	0.0722369	0.144474	0	0	0.0722369	1.51698	1.3725	50.8548	0.216711	0	0
Lachnospiracea_incertae_sedis	2.55237	0	0	0.553817	0	0	0	0	0	0	0	0	0	0	0	0	0	0	0	1.99856	0	1.85408	0.601974	3.66	0	0	0.024079	0	0	0	0.120395	0	0	0	0	0	0	2.67277	0	0.048158	0	0.433422	0	0.0722369	1.44474	0.746448	0	0	0
Marvinbryantia	0	0	0	0	0	0	0	0	0	0	0	0	0	0	0	0	0	0	0	0	0	0	0	0	0	0	0	0	0	0	0	0	0	0	0	0	0	0	0	0	0	0	0	0	0	0	0	0	0
Mobilitalea	0	0	0	0	0	0	0	0	0	0	0	0	0	0.338328	0	0	0	0	0	0	0	0	0	0	0	0	0	0	0	0	0	0	0	0	0	0	0	0	0	0	0	0	0	0	0	0	0	0	0
Oribacterium	0	0	0	0	0	0	0	0.144474	0.313027	0.385264	0.0963159	0	0	0	0	0	7.9063	0	0	0	0	0	0.120395	0	0	0	0.0963159	0	0	0.0722369	0	0	0	0	0.144474	0.192632	0.24079	0	0.048158	0	0	0	0.120395	0	0	0	0	0	0
Roseburia	0	0	0	2.60053	0	0	0	0	0	0	0	0	0.024079	0	0	0	0	0	0	0.361185	0	0	0.120395	0.24079	0	0	0	0	0	0	0	0.601974	0	0	0	0.024079	0	0	0.024079	0	0	0.385264	0	0.288948	3.27474	0.818685	0	0	0
Ruminococcus2	0	0	0	0	0	0	0	0	0	0	0	0	0	0	0	0	0	0	0	0.529738	0	0	0	0.626053	0	0	0.0722369	0	0	0.024079	0	0	0	0	0	0	0	0	0	0	0	0.650132	0	0.216711	0.577895	0	0	0.0963159	0
Shuttleworthia	0	0	0	0	0	0	0	0	0	0	0	0	0	0	0	0	0	0	0	0	0	0	0	0	0	0	0	0	0.699638	0.0963159	0	0	0	0	0	0.0722369	0	0	0	0	0	0	0	0	0	0	0	0	0
Stomatobaculum	0	0	0.0963159	0	0	0	0	0	0.505659	0.144474	0.842764	6.1883	0	0.821653	0	0	0	0	0	0	0	0	0	0	0	0	0	0.216711	0.603136	1.63737	0	0	0	0	0.409343	1.87816	0	0	0	0	0	0	0	0	0	0	0	0	0
unclassified_Lachnospiraceae	0	1.42169	0.361185	19.3836	0.120395	0.385264	0.409343	10.2336	0.577895	0	1.92632	5.41777	0	0	0	0	0.122011	0.818685	0.024325	0.0722369	0	7.60896	8.86106	12.81	0.192632	0.0722369	0.601974	5.24922	0	4.98435	0.529738	0	3.05998	0.024079	0.601974	0.601974	0.120395	0.0963159	0	0.048158	0	0.457501	0.120395	0.794606	6.93475	1.66145	0	0	0
Peptococcus	0	0	0	0	0	0	0	0	0	0	0	0	0	0	0	0	0	0	0	0	0	0	0	0	0	0	0	0	0	0	0	0	0	0	0	0	0	0	0	0	0	0	0	0	0	0	0	0	0
Peptoniphilus	0	0	0	0	0	0	0	0	0	0	0	0	0	0	0	0	0	0	0	0	0	0	0	0	0	0	0	0	0	0	0	0	0	0	0	0	0	0	0	0	0	0	0	0	0	0	0	0	0
Clostridium_XI	0	0	0	0	0	0	0	0	0	0	0	0	0	0	0	0	0	0	0	0	0	0	0	0	0	0	0	0	0	0	0	0	0	0	0	0	0	0	0	0	0	0	0	0	0	0	0	0	0
Filifactor	0	0	0	0	0	0	0	0	0	0.120395	0	0	0	0	0	0	0	0	0.0729749	0.313027	0	0	0	0	0	0	0	0.0963159	0	0	0	0	0	0	0.601974	0.505659	0	0	0	0	0	0	0	0	0	0	0	0	0
Intestinibacter	0	0	0	0	0	0	0	0	0	0	0	0	0	0	0	0	0	0	0	0	0	0	0	0	0	0	0	0	0	0	0	0	0.244798	0	0	0	0	0	0	0	0	0	0	0.024079	0	0	0	0	0
Peptostreptococcaceae_incertae_sedis	0	0	0	0	0	0	0	0	0	0	0	0	0	0	0	0	0	0	0	0	0	0	0	0	0	0	0	0	0	0	0	0	0	0	3.58777	1.63737	0	0	0	0	0	0	0	0.0722369	0	0	0	0.0722369	0
Peptostreptococcus	0	0	0	0	0	0	0	0	0.120395	0	0.794606	0.048158	0	0.38666	0	0	0	0	0	0	0	0	0	0	0	0	0	0	1.59228	2.79316	0	0.0722369	0	0	2.33566	1.08355	0.048158	0.963159	0	0	0	0	0.0963159	0.313027	0	0	0	0	0
Romboutsia	0	0	0	0	0	0	0	0	0	0	0	0	0	0	0	0	0	0	0	0	0	0.601974	0	0.0963159	0	0	0	0	0	0	0	0	0	0	0	0	0	0	0	0	0	2.67277	0	0.048158	0	0	0	0	0
Terrisporobacter	0	0	0	0	0	0	0	0	0	0	0	0	0	0	0	0	0	0	0	0	0	0	0	0.048158	0	0	0	0	0	0	0	0	0	0	0	0	0	0	0	0	0	0	0	0	0	0	0	0	0
unclassified_Peptostreptococcaceae	0	0	0	0	0	0	0	0	0	0	0	0	0	0	0	0	0	0	0	0	0	0	0	0	0	0	0	0	3.40169	0	0	0	0	0	0	0	0	0	0	0	0	0	0	0	0	0	0	0	0
Butyricicoccus	0	0	0	0	0	0	0	0	0	0	0	0	0	0	0	0	0	0	0	0	0	0.313027	0	0.024079	0	0	0	0	0	0	0	0	0	0	0	0	0	0	0	0	0	0	0	0	0	0	0	0	0
Clostridium_IV	0	0	0	0	0	0	0	0	0	0	0	0	0	0	0	0	0	0	0	0	0	0	0	0	0	0	0	0	0	0	0	0	0	0	0	0	0	0	0	0	0	0	0	0	0.337106	0	0	0	0
Faecalibacterium	0	0	0.120395	5.85119	0	0.361185	0	0	0.553817	1.66145	0	0	0.024079	0	0	0	0	0	0	5.05659	0	1.9504	2.79316	9.17409	0	0.337106	0	0	0	0	0.553817	0.409343	0	0	0	0.144474	0	0	0	0	0	0	0	0	1.54105	0	0	0	0
Fastidiosipila	0	0	0	0	0	0	0	0	0	0	0	0	0	0	0	0	0	0	0	0	0	0	0	0	0	0	0	0	0	0	0	0	0	0	0	0	0	0	0	0	0	0	0	0	0	0	0	0	0
Flavonifractor	0	0	0	0	0	0	0	0	0	0	0	0	0	0	0	0	0	0	0	0	0	0	0	0	0.024079	0	0	0	0	0	0	0	0	4.98435	0	0	0	0	0	0	0	0	0	0	0	0	0	0	0
Intestinimonas	0	0	0	0	0	0	0	0	0	0	0	0	0	0	0	0	0	0	0	0	0	0	0	0.048158	0	0	0	0	0	0	0	0	0	0	0	0	0	0	0	0	0	0	0	0	0	0	0	0	0
Oscillibacter	0	0	0	0	0	0	0	0	0	0	0	0	0	0	0	0	0	0	0	0	0	0	0.48158	0.626053	0	0	0.963159	0	0	0	0	0.168553	0	0	0.529738	0	0	1.15579	0	0	0	0	0	0	2.55237	0.048158	0	0	0
Ruminococcus	0	0	0	0	0	0	0	0	0	1.78184	0	0.024079	0	0	0	0	0	0	0	0	0	1.66145	0.0722369	1.44474	0	0	0.0963159	0	0	0	0	0.0963159	0	0	0	0.048158	0	4.47869	0	0.337106	0	0.0963159	0	0.288948	0.0722369	0	0	0	0
Subdoligranulum	0	0	0	0	0	0	0	0	0	0	0	0	0	0	0	0	0	0	0	0	0	0	0	0.216711	0	0	0	0	0	0	0	0	0	0	0	0	0	0	0	0	0	0	0	0	0	0	0	0	0
unclassified_Ruminococcaceae	1.15579	0	1.87816	0	0	0	0.24079	0	0	0	0	0	0	0	0	0.048158	0	0	0	0.866843	0.577895	3.03395	1.97448	7.72935	0.505659	0	0	0	0	0	0	0	0	0	0.505659	0.048158	0	0	0	0.048158	0	0	0	0.144474	2.60053	0.144474	0	0.553817	0
unclassified_Clostridiales	0	0	0.385264	2.81724	2.11895	0	0.264869	0	0.0722369	0	0.024079	0	0	3.16578	0	0	0.854075	0	0.024325	0	0	0.24079	0.674211	5.68264	0	0	0.0722369	0.337106	0	0.120395	0	0.048158	0	0	1.70961	2.52829	0	0	0	0	0	0	0.24079	0.409343	2.8654	0	0	0	0
unclassified_Clostridia	0	0	0	0	0	0	0.168553	0	0	0	0	0	0	0	0	0	0	0	0	0	0	0.216711	0	0	0	0	0	0	0	0	0	0	0	0	0	0	0	0	0	0	0	0	0	0	0	0	0	0	0
Allobaculum	0	0	0	0	0	0	0	0	0	0	0	0	0	0	0	0	0	0	0	0	0	0	0	0	0	0	0	0	0	0	0	0	0	0	0	0	0	0	0	0	0	0	0	0	0	0	0	0	0
Bulleidia	0	0	0	0	0	0	0	0	0	0	0	0	0	0	0	0	0	0	0	0	0	0	0	0	0	0	0	0	0	0	0	0	0	0	0	0	0	0	0	0	0	0	0	0	0	0	0	0	0
Catenibacterium	0	0	0	0	0	0	0	0	0	0	0	0	0	0	0	0	0	0	0	0	0	0	0	0	0	0	0	0	0	0	0	0	0	0	0	0	0	0	0	0	0	0	0	0	0	0	0	0	0
Clostridium_XVIII	0	0	0	0	0	0	0	0	0	0	0	0	0	0	0	0	0	0	0	0	0	1.54105	0	0	0	0	0	0	0	0	0	1.9504	0	0	0	0.048158	0	0	0	0	0	0	0	0	0	0	0	0	0
Eggerthia	0	0	0	0	0	0	0	0	0	0	0	0	0	0	0	0	0	0	0	0.601974	0	0	0	0	0	0	0	0	0	0	0	0	0	0	0.048158	0.024079	0	0	0	0	0	0	0	0.048158	0	0	0	0	0
Erysipelotrichaceae_incertae_sedis	0	0	0	0	0	0	0	0	0	0	0	0	0	0	0	0	0	0	0	0	0	0	0	0	0	0	0	0	0	0	0	0	0	0	0	0	0	0	0	0	0	0	0	0	0	0	0	0	0
Faecalicoccus	0	0	0	0	0	0	0	0	0	0	0	0	0	0	0	0	0	0	0	0	0	0	0.048158	0.168553	0	0	0	0	0	0	0	0	0	0	0	0	0	0	0	0	0	0	0	0	0	0	0	0	0
Faecalitalea	0	0	0	0	0	0	0	0	0	0	0	0	0	0	0	0	0	0	0	0	0	0	0	0	0	0	0	0	0	0	0	0	0	0	0	0	0	0	0	0	0	0	0	0	0	0	0	0	0
Holdemanella	0	0	0	0	0	0	0	0	0	0	0	0	0	0	0	0	0	0	0	0	0	0	0	0	1.01132	0	0	0	0	0	0	0.818685	0	0	0	0	0.457501	0	0	0	0	0	0	0.0722369	0.048158	0	0	0	0
Holdemania	0	0	0	0	0	0	0	0	0	0	0	0	0	0	0	0	0	0	0	0	0	0	0	0.024079	0	0	0	0	0	0	0	0	0	0	0	0	0	0	0	0	0	0	0	0	0	0	0	0	0
Solobacterium	0	0	0.0722369	0	0	0	0	0	0.987238	0.0722369	0.770527	0.216711	0	0	0.0722369	0	0	0.457501	0	0	0	0	0	0	0	0	1.25211	0	0.193004	2.69685	0	0.0722369	0	0	0.0963159	0.216711	0.963159	0	0.553817	1.22803	0	0	0	1.3725	0	0	0	0.0722369	1.32434
Turicibacter	0	0	0	0	0	0	0	0	0	0	0	0	0	0	0	0	0	0	0	0	0.048158	0	0	0	0	0	0	0	0	0	0	0	0	0	0	0	0	0	0	0	0	0	0	0	0	0	0	0	0
unclassified_Erysipelotrichaceae	0	0	0	0	0	0	0	0	0	0	0	0	0	0	0	0	0	0	0	0	0	0	0	0	0	0	0	0	0	0	0	0	0	0	0	0	0	0.192632	0	0	0	0	0	0.048158	0	0	0	0	0
Phascolarctobacterium	0	0	0	0	0	0	0	0	0	0	0	0	0	0	0	0	0	0	0	0	0	0	0	0.024079	0	0	0	0	0	0	0	0	0	0	0	0	0	0	0	0	0	0	0	0.0722369	0.144474	0	0	0.024079	0
unclassified_Acidaminococcaceae	0	0	0	0	0	0	0	0	0	0	0	0	0	0	0	0	0	0	0	0	0	0	0.915001	3.25066	0	0	0	0	0	0	0	0	0	0	0	0	0	0	0	0	0	0	0	0	0	0	0	0	0
Allisonella	0	0	0	0	0	0	0	0	0	0	0	0	0	0	0	0	0	0	0	0	0	0	0	0	0	0	0	0	0	0	0	0	0	0	0.168553	0	0	0	0	0	0	0	0	0	0	0	0	0	0
Anaeroglobus	0	0	0	0	0	0	0	0	0	0	0	0	0	0	0	0	0	0	0	0	0	0	0	0	0	0	0	0	0	0	0	0	0	0	0	0	0	0	0	0	0	0	0	0	0	0	0	0	0
Anaerovibrio	0	0	0	0	0	0	0	0	0	0	0	0	0	0	0	0	0	0	0	0	0	0	0	0	0	0	0	0	0	0	0	0	0	0	0	0	0	0	0	0	0	0	0	0	0	0	0	0	0
Centipeda	0	0	0	0	0	0	0	0	0	0	0	0	0	0	0	0	0	0	0	0	0	0	0	0	0	0	0	0	0	0	0	0	0	0	0	0.0722369	0	0	0	0	0	0	0	0	0	0	0	0	0
Dialister	0.048158	0	0	0	0	0	0.650132	0.048158	0.120395	0	0.0963159	0.192632	0.0722369	0	0	0	0	0	0	0	0	0	0.0963159	0.264869	0	0	0	0	0	1.73369	0	0	0	0	2.04671	1.27619	0	0	0.0963159	0.385264	0	0	0.048158	0.144474	0	0	0	0	0
Megasphaera	0	0	0.168553	0	2.69685	0	0	0	0.842764	0	0	0	0	0	0	0	0	0.024079	0	0	0	0	0	0.024079	0	0	0	0	0.0241255	0	0	0	0.0244798	0	1.34842	1.75777	0	0.120395	0.457501	0.0722369	0	0	0	0	0	0	0.505659	1.90224	0.0722369
Mitsuokella	0	0	0.553817	0	0	0	0	0	0	0	0	0	0	0	0	0	0	0	0	0	0	0	0	0	0	0	0	0	0	0	0	0	0	0	0	0.048158	0	0	0	0	0	0	0	0	0	0	0	0	0
Schwartzia	0	0	0	0	0	0	0	0	0	0	0	0	0	0	0	0	0	0	0	0	0	0	0	0	0	0	0	0	0	0.024079	0	0	0	0	0	0	0	0	0	0	0	0	0	0	0	0	0	0	0
Selenomonas	1.56513	0.650602	0.048158	0	0.0963159	0.024079	0	0.577895	0	0.0963159	1.92632	5.44185	0	0	0	0	10.7857	0	0	0.69829	0	0	0.457501	0	0	0	0	0	1.71291	0.915001	1.75777	1.80592	0.342717	0	3.53961	2.19119	0	0.313027	0	0	0	0	0	0.601974	0	0	0	0.192632	0
Veillonella	2.2875	0	0.626053	0.24079	0.93908	0	1.56513	0.770527	5.10474	2.33566	0.0963159	0	3.10619	0	0	0.69829	0.292826	1.34842	0.14595	0.024079	0.0963159	0.505659	0.168553	0.0963159	0	0	1.30026	2.21527	0.0241255	0.529738	0.69829	1.17987	13.1212	3.13027	0	0.120395	0.577895	1.92632	1.08355	2.45606	0.048158	0	1.10763	3.17843	0	0.0963159	0.842764	0.144474	2.55237
unclassified_Veillonellaceae	0	0	0	0	0	0	0.024079	0.69829	0.120395	0	0	0	0	0.362494	0	0	0.0732064	0	0	0	0	0	0.264869	0	0	0	0	0	0	0	0	0.93908	0.0489596	0	1.13171	0.216711	0	0	0	0	0	0	0	0	0	0	0	0	0
unclassified_Firmicutes	0	0	0	0	0	0	0	0	0.216711	0	0	0	0	0	0	0	0	0	0	0	0	2.76908	0.144474	0.457501	0	0	0	0.770527	0	0	0	0	0	0	0.505659	0	0	0	0	0	0	0	0	0	0	0	0	0	0.0722369
Fusobacterium	2.745	1.3012	0.818685	0	0	0.361185	0.288948	0.337106	1.78184	0.626053	47.556	45.2444	0	2.77912	0	0	0	0.120395	0.1946	0.264869	0.577895	0.024079	0.0722369	0	0	0.120395	3.87672	0.361185	0	0.818685	11.1245	1.0354	3.67197	1.13171	2.64869	1.34842	0.144474	0.168553	0.361185	0.024079	0	0	2.52829	1.99856	0.626053	0.313027	0.650132	4.71948	0
Leptotrichia	0	7.3494	0.0722369	0	0	0	0.818685	0	0.48158	0.24079	0	0	0.457501	0	0	0	0	0	0	0	0	0	0	0	0	0	6.95882	0	0	0.144474	0	0	0.563035	0.409343	0	0	0.216711	1.9504	0.0722369	0	0	0	0.69829	0.457501	0.24079	0.746448	0	0	0
Sneathia	0	0	0	0	0	0	0	0	0	0	0	0	0	0	0	0	0	0	0	0	0	0	0	0	0	0	0	0	0	0	0	0	0	0	0	0	0	0	0	0	0	0	0.192632	0.0722369	0	0	0	0	0
Streptobacillus	0	0	0	0	0	0	0	0	0	0	0	0	0	0	0	0	0	0.024079	0	0	0	0	0	0	0	0	0	0	0	0	0	0	0	0	0	0	0	0	0	0	0	0	0	0	0	0	0	0	0
unclassified_Leptotrichiaceae	0.48158	0.385542	0	0	0	0	0	0	0	0.144474	0	0	0	0	0	0	0	0	0	0	0	0	0.0722369	0	0	0	2.62461	0	0	0.048158	0	0	0	0	0	0.024079	0	0	0	0.144474	0	0	1.22803	0.024079	0	0	0.818685	0.048158	0
unclassified_Fusobacteriales	0	0	0	0	0	0	0	0	0.120395	0.0722369	0	0	0	0	0	0	0	0	0	0	0	0	0	0	0	0	0.337106	0	0	0	0	0	0	0	0	0	0	0	0	0	0	0	0	0	0	0	0	0	0
Gemmatimonas	0	0	0	0	0	0	0	0	0	0	0	0	0	0	0	0	0	0	0	0	0	0	0	0	0	0	0	0	0	0	0	0	0	0	0	0	0	0	0	0	0	0	0	0	0	0	0	0	0
Victivallis	0	0	0	0	0	0	0	0	0	0	0	0	0	0	0	0	0	0	0	0	0	0	0	0.0722369	0	0	0	0	0	0	0	0	0	0	0	0	0	0	0	0	0	0	0	0	0	0	0	0	0
Nitrospira	0	0	0	0	0	0.144474	0	0	0	0	0	0	0	0	0	0	0	0	0	0	0	0	0	0	0	0	0	0	0	0	0	0	0	0	0	0	0	0	0	0	0	0	0	0	0	0	0	0	0
unclassified_Parcubacteria_genera_incertae_sedis	0	0	0	0	0	0	0	0	0.048158	0	0	0	0	0	0	0	0	0	0	0	0	0	0	0	0	0	0	0	0	0	0	0	0	0	0	0	0	0	0	0	0	0	0	0	0	0	0	0	0
unclassified_Planctomycetaceae	0	0	0	0	0	0	0	0	0	0	0	0	0	0	0	0	0	0	0	0	0	0	0	0	0	0	0	0	0	0	0	0	0	0	0	0	0	0	0	0	0	0	0	0	0	0	0	0	0
Brevundimonas	0	0	0	0	0	0	0	0	0	0	0	0	0	0	0	0	0	0	0	0	0	0	0	0	0	0	0	0	0	0	0	0.553817	0.734394	0	0	0	0	0	0	0	0	0	0.168553	0	0	0	0	3.73224	0
Caulobacter	0	0	0	0	0	0	0	0	0	0	0	0	0	0	0	0	0	0	0	0	0	0	0	0	0	0	0	0	0	0	0	0	0	0	0	0	0	0	0	0	0	0	0	0	0	0	0	0	0
Phenylobacterium	0	0	0	0	0	0	0	0	0	0	0	0	0	0	0	0	0	0	0	0	0	0	0	0	0	0	0	0	0	0	0	0	0	0	0	0	0	0	0	0	0	0	0	0	0	0	0	0	0
unclassified_Caulobacteraceae	0	0	0	0	0	0	0	0	0	0	0	0	0	0	0	0	0	0	0	0	0	0	0	0	0	0	0	0	0	0	0	0	0	0	0	0	0	0	0	0	0	0	0	0	0	0	0	0	0
Aureimonas	0	0	0	0	0	0	0	0	0	0	0	0	0	0	0	0	0	0	0	0	0	0	0	0	0	0	0	0	0	0	0	0	0	0	0	0	0	0	0	0	0	0	0	0	0	0	0	0	0
Chelatococcus	0	0	0	0	0	0	0	0	0	0	0	0	0	0	0	0	0	0.144474	0	0	0	0	0	0	0	0	0	0	0	0	0	0	0	0	0	0	0	0	0	0	0	0	0	0	0	0	0	0	0
Bosea	0	0.0481928	0	0	0	0	0	0	0	0	0	0	0	0	0	0	0	0	0	0	0	0	0	0	0	0	0	0	0	0	0	0	0	0	0	0	0	0	0	0	0	0	0	0	0	0	0	0	0
Bradyrhizobium	0	0	0	2.93764	0	0	0	0	0	0	0	0	0	0.507492	0	0	0	0	0	0	0	0	0.120395	0	0	0.433422	0	0	0	0	0	0	0	0	0	0	0	0	0	0	0	2.16711	0	0.987238	0.024079	0.0722369	0	0.192632	0
unclassified_Bradyrhizobiaceae	0.69829	0.795181	0	7.53672	0	0.144474	0	0	0.0963159	0	0	0	0	0	0.553817	1.20395	0	0	0	0.601974	0	0	0	0	0	0	0.048158	2.76908	0	0	0	0	0	1.17987	0	0	0	0	0	0	0	0	0.24079	0	0.722369	0	0	0	0.650132
Daeguia	0	0	0	0	0.409343	0	0	0	0	0	0	0	0	0	0	0	0	0	0	0	0	0	0	0	0	0	0	0	0	0	0	0	0	0	0	0	0	0	0	0	0	0	0	0	0	0	0	0	0
Ochrobactrum	0	0	0	0	0	0	0	0	0	0	0	0	0	0	0	0	0	0	0	0	0	0	0	0	0	0	0	0	0	0	0	0	0	0	0	0	0	0	0	0	0	0	0	0	0	0	0	0	0
Devosia	0	0	0	0	0	0	0	0	0	0	0	0	0	0	0	0	0	0	0	0	0	0	0	0	0	0	0	0	0	0	0	0	0	0	0	0	0	0	0	0	0	0	0	0	0	0	0	0	0
Hyphomicrobium	0	0	0	0	0	0	0	0	0	0	0	0	0	0	0	0	0	0	0	0	0	0	0	0.024079	0	0	2.43198	0	0	0.048158	0	0	0	0.0722369	0	0	0	0	0	0	0.024079	0	0	0	0	0	0	0	0
Methylobacterium	0	0	0	0	0	0	0	0	0	0	0	0	0	0	0	0	0	0	0	0	0	0	0	0	0	0	0	0	0	0	0	0	0	0	0	0	0	0.409343	0	0	0	0	0.216711	0.505659	0	0	0	0.120395	0
Microvirga	0	0	0	0	0	0	0	0	0	0	0	0	0	0	0	0	0	0	0	0	0	0	0	0	0	0	0	0	0	0	0	0	0	0	0	0	0	0	0	0	0	0	0	0	0	0	0	0	0
Methylopila	0	0	0	0	0	0	0	0	0	0	0	0	0	0	0	0	0	0	0	0	0	0	0	0	0	0	0	0	0	0	0	0	0	0	0	0	0	0	0	0	0	0	0	0	0	0	0	0	0
Mesorhizobium	0	5.95181	0.168553	0	0	0	0	0	0.0963159	0	0.601974	0	0.626053	2.94828	0.794606	3.82856	1.83016	0.120395	0	0	0.024079	0	0.024079	0	0.168553	1.22803	0.770527	2.04671	0.289505	0	0	0	0	6.66988	0.385264	0	0	0.529738	0	0	0	0	0	0.288948	0	0	0	0	0
Rhizobium	0	0	0	0	0	0	0	0	0	0	0	0	0	0	0	0	0	0	0	0	0	0	0	0	0	0	0	0	0	0	0	0	0	0	0	0	0	0	0	0	0	0	0	0	0	0	0	0	0
unclassified_Rhizobiaceae	0	0	0	0	0	0	0	0	0	0	0	0	0	0	0	0	0	0	0	0	0	0	0	0	0	0	0	0	0	0	0	0	0	0	0	0	0	0	0	0	0	0	0	0	0	0	0	0	0
unclassified_Rhodobiaceae	0	0	0	0	0	0	0	0	0	0	0	0	0	0.144998	0	0	0	0	0	0	0	0	0	0	0	0	0	0	0	0	0	0	0	0	0	0	0	0	0	0	0	0	0	0	0	0	0	0	0
unclassified_Xanthobacteraceae	0	0	0	0	0	0	0	0	0	0	0	0	0	0	0	0	0	0	0	0	0	0	0	0	0	0	0	0	0	0	0	0	0	0	0	0	0	0	0	0	0	0	0	0	0	0	0	0	0
unclassified_Rhizobiales	0.385264	0	0	0.24079	0	0.264869	0	0	0.024079	0	0	0	0	0	4.43053	0	0	0.120395	0.024325	0	0	0	0	0	0	0	0	0	0	0	0	0	0	0	0	0	0	0	0	0	0	0	0	0	0	0	0	0	0
Roseomonas	0	0	0	0	0	0	0	0	0	0	0	0	0	0	0	0	0	0	0	0	0	0	0	0	0	0	0	0	0	0	0	0	0	0	0	0	0	0	0	0	0	0	0	0	0	0	0	0	0
unclassified_Acetobacteraceae	0	0	0	0	0	0	0	0	0	0	0	0	0	0	0	0	0	0	0	0	0	0	0	0	0	0	0	0	0	0	0	0	0	0	0	0	0	0	0	0	0	0	0	0	0	0	0	0	0
unclassified_Reyranella	0.024079	0	0	0	0	0	0	0	0	0	0	0	0	0	0	0	0	0	0	0	0	0	0	0	0.024079	0	0	0	0	0	0	0	0	0	0	0	0	0	0	0	0	0	0	0	0	0	0	0	0
Paracoccus	0	0	0	0	0	0	0.144474	0	0	0	0	0	0	0	0	0	0	0	0	0	0	0	0	0	0	0	0.746448	0	0	0.168553	0	1.05948	0	0	0	0	0	0	0	0	0	0	0	0	0	0	0	0	0
Rubellimicrobium	0	0	0	0	0	0	0	0	0	0	0	0	0	0	0	0	0	0	0	0	0	0	0	0	0	0	0	0	0	0	0	0	0	0	0	0	0	0	0	0	0.024079	0	0	0	0	0	0	0	0
unclassified_Rhodobacteraceae	0	0	0	0	0	0.024079	0	0	0	0	0	0	0	0	3.25066	0	0	0	0.024325	0	0	0	0	0	0	0	0	0	0	0	0	0	0	0	0	0.024079	0	0	0	0	0	0	0	0	0	0.722369	0	0	0
Altererythrobacter	0	0	0	0	0	0	0	0	0	0	0	0	0	0	0	0	0	0	0	0	0	0	0	0	0	0	0	0	0	0.120395	0	0	0	0	0	0	0	0	0	0	0	0	0	0	0	0	0	0	0
Porphyrobacter	0	0	0	0	0	0	0	0	0	0	0	0	0	0	0	0.650132	0	0	0	0	0	0	0	0	0	0	0	0	0	0	0	0	0	0	0	0	0	0	0	0	0	0	0	0	0	0	0	0	0
Novosphingobium	0	0	0	0	0	0	0	0	0	0	0	0	0	0.531658	0	3.44329	0	0	0	0	0	0	0	0	0	0	0	0	0	0	0	0	0	0	0	0	0	0	0	0	0	0	0	0	0	0	0	0	0
Sphingobium	9.43896	0	0.168553	2.98579	0	0.457501	0	0	0.890922	0.192632	0	0	1.34842	0.700822	3.27474	1.32434	2.56223	0	0	5.75488	0	2.745	0	0.048158	0.144474	0.288948	0	1.05948	1.18215	0.048158	0	1.05948	0	4.86395	0	0	0	0	0.361185	0.0722369	53.8406	13.3638	0	0.385264	2.64869	0	0	0	0
Sphingomonas	1.08355	0	0	5.53817	0.288948	0	0.409343	0	0.313027	0.409343	1.01132	0	0	0	14.9771	0.0963159	0	0.120395	0.121625	0	0	0	0.144474	0	1.61329	0.0963159	0.890922	0.0963159	1.49578	0	0	0.024079	0	4.04527	0	4.11751	0	0.24079	0	0	0.024079	0.69829	0.313027	0.048158	0.385264	0	0	0.024079	0
Sphingomonas	4.43053	1.63855	6.16422	0	3.39514	0.674211	0.120395	0.048158	0.601974	0.48158	0.842764	0.0963159	0.0722369	3.76994	9.34264	1.4929	8.12592	6.28461	0.218925	0	0	0	0.0963159	0.024079	5.82711	13.1712	7.19961	4.88803	4.89747	0.048158	15.3383	0.192632	0	6.16422	0.818685	0	0.0963159	12.81	0	0	0	0	0	0.048158	0	0	0	0	0
Sphingopyxis	0	0	0	0	0	0	0	0	0	0	0	0	0	0.0966651	0	0	0	0	0	0	0	0	0	0	0	0	0	0	0	0	0	0	0	0	0	0	0	0	0	0	0	0	0	0	0	0	0	0	0
Sphingorhabdus	0	0	0	0	0	0	0	0	0	0	0	0	0	0	0	0	0	0	0	0	0	0	0	0	0	0	0	0	0	0	0	0	0	0	0	0	0	0	0	0	0	0	0	0	0	0	0	0	0
unclassified_Sphingomonadaceae	0.794606	0	0	0.409343	1.85408	0	0	0	0	0	0	0	0	0	0	0	0	0.048158	0	0	0	1.22803	0	0	0	0	0	0	0	0	0	0	0	0	0	0	0	0	0	0	0	0	0	0	0	0	0	0	0
unclassified_Sphingomonadales	0	0	0	0	0	0	0	0	0.048158	0	0	0	0	0.362494	0.144474	0	0	0	0	0	0	0	0.024079	0	0	0	0	0.890922	0	0	0	0	0	0	0	0	0	0	0	0	0	0	0	0	0	0	0	0	0
unclassified_Alphaproteobacteria	0	0	0	0	0	0	0.168553	0	0.048158	0.0963159	0	0	0	0	0	0	3.4407	0	0	0	0	0	0	0	0.0963159	0.264869	0.361185	0	0	0	0.746448	1.90224	0.783354	0.770527	0.409343	0	0	0	0	0	0	0	0	0.216711	0	0	0	0	0.024079
Achromobacter	0	0	0	0	0	0	0	0	0	0	0	0	0	0	0	0	0	0	0	0	0	0	0.0722369	0	0	0	0	0	0	0	0	0	0	0	0	0	0	0	0	0	0	0	0	0	0	0	0	0	0
Bordetella	0	0	0	0	0	0	0	0	0	0	0	0	0	0	0	0	0	0	0	0	0	0	0	0	0	0	0	0	0	0	0	0	0	0	0	0	0	0	0	0.024079	0	0	0	0	0	0	0	0	0
Burkholderia	0	0	0	0	0	0	0	0	0	0	0	0	0	0	0	0	0	0	0	0	0	0	0	0	0	0	0	0	0	0	0	0	0	0	0	0	0	0	0	0	0	0	0	0	0	0	0	0	0
Cupriavidus	7.63304	21.8795	17.7703	0.433422	2.93764	0.93908	5.46593	0.0963159	1.13171	5.85119	2.8654	0.024079	0.529738	4.47076	17.3369	16.6627	18.2772	7.82567	3.33252	1.10763	1.34842	0.866843	0.553817	0	6.9829	16.4941	17.6258	16.0848	5.74186	0	14.4233	0.120395	7.95594	14.038	3.00987	0.048158	3.37106	8.4758	0	0	0	0.409343	0	0.313027	0	0	0	0	0
Lautropia	0	0	0	0	0	0	0	0	0	0	0	0	0	0	0	0	0	0	0	0	0	0	0	0	0	0	0	0	0	0	0	0	0	0	0	0	0	0	0	0	0	0	0	0	0	0	0	0	0
Ralstonia	0	0	0	0	0	0.144474	0	0	0	0	0	0	0	0.0241663	0	0.433422	0	0	0	0.216711	0	3.39514	0	0	0	0	0	1.22803	0	0	0	0	0	0.0722369	0	0	0	2.72092	0.409343	2.02263	2.745	0.674211	0	0	0	0	0.890922	0	0
Aquabacterium	0	0	0	0.409343	0	0	0	0	0	0	0	0	0	0	0	0	0	0	0	0	0	0	0	0	0	0	0	0	0	0	0	0	0	0	0	0	0	0	0	0	0	0	0	0	0	0	0	0	0
Tepidimonas	0	0	0	0.361185	0	0	0	0	0	0	0.288948	0	0	0	0	0	2.56223	0	0	1.39658	0	0	0	0	0	0	0	0	0	0	0	0	0	0	0	0.024079	0	0	0.192632	0	0	0	0	0	0	0	0	0	0.120395
unclassified_Burkholderiales_incertae_sedis	0	0	0	0	0	0	0	0	0	0	0	0	0	0	0	0	0	0	0	0	0.505659	0	0	0	0	0	0	0	0	0	0	0	0	0	0	0	0	0	0	0	0	0	0	2.93764	0	0	0	0	0
Acidovorax	0	0	0	0	0	0	0	0	0	0	0.048158	0	0	0	0	0	0	0	0	0	0	0	0	0	0	0	0	0	0	0	0	0	0	0	0	0	0	0	0	0	0.192632	0.0963159	0	0.024079	0	0	0	0	0
Caldimonas	0	0	0	0	0	0	0	0	0	0	0	0	0	0	0	0	0	0	0	0	0	0	0	0	0	0	0	0	0	0	0	0	0	0	0	0	0	0	0	0	0	0	0	0	0	0	0	0	0
Comamonas	0	0	0	1.30026	0	0	0	0	0	0	0	0.048158	0	0	0	0	0	0.264869	0	0	0.505659	0	0	0	0	0	0	0	0	0	0	0	0	0	0.024079	0	0	0	0	0	0	0	0	0	0	0	0.963159	0	0
Curvibacter	0	0	0	0	0	0	0	0	0	0	0	0	0	0	0	0	0	0	0	0	0	0	0	0	0	0	0	0	0	0	0	0	0	0	0	0	0	0	0	0	0	0	0	0	0.0963159	0	0	0	0
Delftia	0	0	0	0	0	0	0	0	0	0	0	0	0	0	0	0	0	0	0	0	0	0	0	0	0	0	0	0	0	0	0	0	0	0	0	0	0	0	0	0	0	0	0	0	0	0	0	0	0
Diaphorobacter	0	0	0	0	0	0.433422	0	0	0	0	0	0	0	0	0	0	0	0	0	0	0	0	0	0	0	0	0	0	0	0	1.17987	0	0	0	0	0	0	0	0	0	0	0	0	0	0	0	0	0	0
Pelomonas	0	0	0	0	0	0	0.120395	0	0	0	0	0	0	0	0	0	0.0976086	0	0.0729749	0	0	0	0	0	0.0963159	0	0	0.890922	0	0	0	0	0.342717	0.0963159	0	0	0.192632	0	0	0	0	0	0	1.13171	0	0.048158	0	0.409343	0
Schlegelella	0	0	0	0	0	0	0	0	0	0	0	0	0	0	0	0	0	0	0	0	0	0	0	0	0	0	0	0	0	0	0	0	0	0	0	0	0	0	0	0	0	0	0	0	0	0	0	0	0
Variovorax	0	0	0	0	0	0	0	0	0	0	0	0	0	0	0	0	0	0	0	0	0	0	0	0	0	0	0	0	0	0	0	0	0	0	0	0	0	0	0	0	0	0	0	0	0	0	0	0	0
unclassified_Comamonadaceae	0	0	0	0	0	0	0	0	0	0	0	0	0	0.604157	0	0	0	0	0	0	0	0	0	0	0	0	0	0	0	0	0	0	0	0	0	0	0	0	0	0	0	0	0	0	0	0	0	0	0
Duganella	0	0	0	0	0	0	0	0	0	0	0	0	0	0	0	0	0	0	0	0	0	0	0	0	0	0	0	0	0	0	0	0	0	0	0	0	0	0	0	0	0	0	0	0	0	0	0	0	0
Janthinobacterium	0	0	0	0	0	0.216711	0	0	0	0	0	0	0	0	0	0	0	0	0	0	0	0	0	0	0	0	0	0	0	0	0	0	0	0	0	0	0	0	0	0	0	0.24079	0	0	0	0	0	0	0
Massilia	0	0	0	0	0	0	0	0	0	0	0	0	0	0.241663	0	0	0	0	0	0	0	0	0	0	0	0	0	0	0	0	0	0	0	0	0.048158	0	0	0	0	0	0	0	0.264869	0	0	0	0	0	0
Oxalobacter	0	0	0	0	0	0	0	0	0	0	0	0	0	0	0	0	0	0	0	0	0	0	0	0.0722369	0	0	0	0	0	0	0	0	0	0	0	0	0	0	0	0	0	0	0	0	0	0	0	0	0
Undibacterium	0	0	0	0	0	0	0	0	0	0	0	0	0	0	3.63593	0.313027	0	0	0	0	0	0	0	0	0	0	0	0	0	0	0	0	0	0	0	0	0	0	0	0.0722369	0	0	0	0	0	0	0	0	0
unclassified_Oxalobacteraceae	0	0	0	0	0	0	0	0	0	0	0	0	0	0	0	0	0	0	0	0	0	0	0	0	0	0	0	0	0	0	0	0	0	0	0	0	0	0	0	0	0	0	0.168553	0	0	0	0	0	0
Parasutterella	0	0	0	0	0	0	0	0	0	0	0	0	0	0	0	0	0	0	0	0	0	0	0	0	0	0	0	0	0	0	0	0	0	0	0	0	0	0	0	0	0	0	0	0.048158	0	0	0	0	0
Sutterella	0	0	0	0	0	0	0	0	0	0	0	0	0	0	0	0	0	0	0	0	0	0	0.866843	2.57645	0	0	0	0	0	0	0.0963159	0	0	0	0	0	0	0	0	0	0	0	0	2.45606	0.385264	1.01132	0	0	0
unclassified_Burkholderiales	0	0	0	0	0	0	0	0	0	0	0	0	0	0	0	0	0	0	0	0	0	0	0.0963159	0.192632	0	0	0	0	0	0	0	0	0	0	0	0	0	0	0	0	0	0	0	0	0.601974	0	0	0	0
Ferrovum	0	0	0	0.216711	0	0.120395	0	0	0	0	0	0	0	0	0	0	0	0	0	0	0	0	0	0	0	0	0	0	0	0	0	0	0	0	0	0	0	0	0	0	0	0	0	0	0	0	0	0	0
Gallionella	0	0	0	0	0	0	0	0	0	0	0	0	0	0	0	0	0	0	0	0	0	0	0	0	0	0	0	0	0	0	0	0	0	0	0	0	0	0	0	0	0	0	0	0	0	0	0	0	0
Sideroxydans	0	0	0	0	0	0	0	0	0	0	0	0	0	0	0	0	0	0	0	0	0	0	0	0	0	0	0	0	0	0	0	0	0	0.722369	0	0	0	0	0	0	0	0	0	0	0	0	0	0	0
Hydrogenophilus	0	0	0	0	0	0.048158	0	0	0	0	0	0	0	0.362494	0	0	1.1713	0	0	0	0	0	0	0	0	0	0	0	0	0	0	0	0	0	0	0.144474	0	0	0	0	0	0	0	0	0	0	0	0	0
Tepidiphilus	0	0	0	0	0	0	0	0	0	0	0	0	0	0	0	0	0	0	0	0	0	0	0	0	0	0	0	0	0	0	0	0	0	0	0	0	0	0	0	0	0	0	0	0	0	0	0	0	0
Methylobacillus	0	0	0.216711	0	0	0	0	0	0	0	0	0	0	0	0	0	0	0	0	0	0	0	0	0	0	0	0	0	0	0	0	0	0	0	0	0	0	0	0	0	0	0	0	0	0	0	0	0	0
Methylophilus	0	0	0	0	0	0.192632	0	0	0	0	0	0	0	0	0	0	0	0	0	0	0	0	0	0	0	0	0	0	0	0	0	0	0	0	0	0	0	0	0	0	0	0	0	0	0	0	0	0	0
Methylotenera	0	0	2.26342	0	0	0	0	0	0	0	0	0	0	0	0	0	0	0	0	0	0	0	0	0	0	0	0	0	0	0	0	0	0	0	0	0	0	0	0	0	0	0	0	0	0	0	0	0	0
Aquaspirillum	0	0	0	0	0	0	0	0	0	0	0	0	0	0	0	0	0.854075	0	0	0	0	0	0	0	0	0	0	0	0	0	0	0	0	0	0	0	0	0	0	0	0	0	0	0	0	0	0	0	0
Eikenella	0	0	0	0	0	0	0.144474	0	0	0	0	0	0	0	0	0	0	0	0	0	0	0	0	0	0	0	0	0	0	0.048158	0	0	0	0	0	0	0	0	0	0	0	0	0	0	0	0	0	0	0
Kingella	0	0	0	0	0	0	0	0	0.168553	0	0	0	0	0	0	0	0	0	0	0	0	0	0	0	0	0	0	0	0	0	0	0	0	0	0	0	0	0	0	0	0	0	0	0	0	0	0	0	0
Neisseria	2.8654	1.61446	0.553817	0	2.2875	0	5.82711	0	0.577895	0.216711	0	0	0	0.217496	0	0	0	0.457501	0	0	0.0722369	0	0	0	0.024079	0	0	0	0.337756	1.05948	0	0.120395	0.244798	3.75632	0	0	0	0	0	0	0.048158	0	3.90079	0.0963159	0	0	0.674211	0	0
unclassified_Neisseriaceae	0	0	0	0	0	0	0.650132	0	0	0.69829	0	0	0	0	0	0	0	0	0	0	0	0	0.024079	0	0	0	0	0	0	0	0	0	0	0	0	0	0	0	0	0	0	0	0	0	0	0	0.0963159	0	0
Dechloromonas	0	0	0	0	0	0	0	0	0	0	0	0	0	0	0	0	0	0	0	0	0	0	0	0	0	0	0	0	0	0	0	0	0	0	0	0	0	0	0	0	0	0	0	0	0	0	0	0	0
Methyloversatilis	0	0	0	0	0	0	0	0	0	0	0	0	0	0	0	0	0	0	0	0	0	0	0	0	0	0	0	0	0	0	0	0	0	0	0	0	0	0	0	0	0	0	0	0	0	0	0	0	0
Thauera	0	0	0	0	0	0	0	0	0	0	0	0	0	0	0	0	0	0	0	0	0	0	0	0	0	0	0	0	0	0	0	0	0	0	0	0	0	0	0	0	0	0	0	0	0	0	0	0	0
unclassified_Betaproteobacteria	0.529738	0	0	1.08355	0	0.264869	0	0	0.048158	0	0	0	0	0.217496	0.24079	0	0	0	0	0.722369	0	4.50277	0	0	0	0	0	0	0	0	0	0	0	0	0	0	0	0	0	0	0	0	0	0	0.0963159	1.70961	0	0	0.626053
Bacteriovorax	0	0	0	0	0	0	0	0	0	0	0	0	0	0	0	0	0	0	0	0	0	0	0	0	0	0	0	0	0	0	0	0	0	0	0	0	0	0	0	0	0	0	0	0	0	0	0	0	0
Bilophila	0	0	0	0	0	0	0	0	0	0	0	0	0	0	0	0	0	0	0	0	0	0	0.0963159	0.048158	0	0	0	0	0	0	0	0	0	0	0	0	0	0	0	0	0	0	0	0	0	0	0	0	0
Desulfovibrio	0	0	0	0	0	0	0	0	0	0	0	0	0	0	0	0	0	0	0	0	0	0	0.48158	0.93908	0	0	0	0	0	0	0	0	0	0	0	0	0	0	0	0	0	0	0	0	0	0	0	0	0
unclassified_Desulfovibrionaceae	0	0	0	0	0	0	0	0	0	0	0	0	0	0	0	0	0	0	0	0	0	0	0	0	0	0	0	0	0	0	0	0	0	0	0	0	0	0	0	0	0	0	0	0	0.0963159	0	0	0	0
unclassified_Cystobacteraceae	0	0	0.024079	0	0	0	0	0	0.577895	0	0	0	0	0	0	0	0	0	0	0	0	0	0	0	0	0	0	0	0	0	0	0	0	0	0	0	0	0	0	0	0	0	0	0	0	0	0	0	0
Nannocystis	0	0	0	0	0	0	0	0	0	0	0	0	0	0	0	0	0	0	0	0	0	0	0	0	0	0	0	0	0	0	0	0	0	0	0	0	0	0	0	0	0	0	0	0	0	0	0	0	0
unclassified_Polyangiaceae	0	0	0	0	0	0	0	0	0	0	0	0	0	0	0	0	0	0	0	0	0	0	0	0	0	0	0	0	0	0	0	0	0	0	0	0	0	0	0	0	0	0	0	0	0	0	0	0	0
unclassified_Myxococcales	0	0	0	0	0	0	0	0	0	0	0	0	0	0	0	0	0	0	0	0	0	0	0	0	0	0	0	0	0	0	0	0	0	0	0	0	0	0	0	0	0	0	0	0	0	0	0	0	0
unclassified_Deltaproteobacteria	0	0	0	0	0	0	0	0	0	0	0	0	0	0	0	0	0	0	0	0	0	0	0	0	0	0	0	0	0	0.048158	0	0	0	0	0	0.048158	0	0	0	0	0	0	0	1.15579	0	0	0	0	0
Campylobacter	1.78184	3.37349	0	0	0	0	0.024079	0.048158	0.722369	0	0	0	0	0	0	0	2.44021	0.24079	0	0	0	0	0	0	0	0	0	0	0	0.385264	0	0	0	0	0.168553	0	0	0	0	0	0	0	0.457501	0.313027	0.120395	0	0	0.24079	0
Helicobacter	0	0	3.37106	3.82856	16.157	0.0963159	5.12882	0	6.16422	60.5586	0.216711	0	0.144474	7.10488	0.168553	0.794606	0	35.2998	82.559	5.05659	91.8372	37.491	0.0722369	0.24079	71.2738	4.14158	0.048158	0	7.23764	0.192632	0	4.14158	0.0979192	0	0	0	79.4606	0	62.6294	3.94895	0.601974	0	0.024079	5.44185	4.02119	0.024079	87.2381	45.0518	74.7412
Aeromonas	0	0	0	0	0	0.024079	0	0	0	0	0.048158	0	0	0	0	0	0	0	0	0	0	0	0	0	0	0	0	0	0	0	0	0	0	0	0	0	0	0	0	0	0	0	0	0.120395	0	0	0	0	0
Succinivibrio	0	0	0	0	0	0	0	0	0	0	0	0	0	0	0	0	0	0	0	0	0	0	0	0.048158	0	0	0	0	0	0	0	0	0	0	0	0	0	0	0	0	0	0	0	0.120395	0	0	0	0	0
Alishewanella	0	0	0	0	0	0	0	0	0	0	0	0	0	0	0	0	0	0	0	0	0	0	0	0	0	0	0	0	0	0	0	0	0	0	0	0	0	0	0	0	0	0	0	0	0	0	0	0	0.048158
Alteromonas	0	0	0	0	0	0	0	0	0	0	0	0	0	0	0	0	0	0	0	0	0	0	0	0	0	0	0	0	0	0	0	0	0	0	0	0	0	0	0	0	0	0	0	0	0	0	0	0	0
unclassified_Alteromonadaceae	0	0	0	0	0	0	0	0	0	0	0	0	0	0	0	0	0	0	0	0	0	0	0	0	0	0	0	0	0	0	0	0	0	0	0	0	0	0	0	0	0	0	0	0	0	0	0	0	0
Pseudoalteromonas	0	0	0	0	0	0	0	0	0.0722369	0	0	0	0	0	0	0	0	0	0	0	0	0	0	0	0	0	0	0	0	0	0	0	0	0	0	0	0	0	0	0	0	0	0	0	0	0	0	0	0
Shewanella	0	0	0	0	0	0	0	0	0	0	0	0	0	0	0	0	0	0	0	0	0	0	0	0	0	0	0	0	0	0	0	0	0	0	0	0	0	0	0	0	0	0	0	0	0	0	0	0	0
Cardiobacterium	0	0	0	0	0	0	0	0	0	0	0	0	0	0	0	0	0	0	0	0	0	0	0	0	0	0	0	0	0	0	0	0	0	0	0	0	0	0	0	0	0	0	0	0	0	0	0	0	0
Thiofaba	0	0	0	0	0	0	0	0	0	0	0	0	0	0	0	0	0	0	0	0	0	0	0	0	0	0	0	0	0	0	0	0	0	0	0	0	0	0	0	0	0	0	0	0	0	0	0	0	0
unclassified_Chromatiales	0	0	0	0	0	0	0	0	0	0	0	0	0	0	0	0	0	0	0	0.120395	0	0	0	0	0	0	0	0	0	0	0	0	0	0	0	0	0	0	0	0	0	0	0	0	0	0	0	0	0
Citrobacter	0	0	0	0	0	0	0	0	0	0	0	0	0	0	0	0	0	0	0	0	0	0	0	0	0	0	0	0	0	0	0	0	0	0	0	0.313027	0	0	0	0	0	0	0	0	0	0	0	0	0
Enterobacter	0	0	0	0	0	0	0	0	0	0	0	0	0	0	0	0	0	0	0	0	0	0	0	0	0	0	0	0	0	0	0	0	0	0	0	0	0	0	0	0	0	0	0	0	0	0	0	0	0
Escherichia/Shigella	0.048158	0	0	0	0	0	0	0	0	0	0	0	0	0	0	0	0	0	0	0	0	0	0	0	0.024079	0.385264	0	0	0	0.409343	1.44474	2.50421	5.55692	0	0	0.264869	0	0	0	0	0.385264	0.24079	0	0	0	0	0	8.95738	0
Morganella	0	0	0	0	0	0	0	0	0	0	0	0	0	0	0	0	0	0	0	0	0	0	0	0	0	0	0	0	0	0	0	0	0	0	0	0	0	0	0	0	0	0	0	0	0	0	0	0	0
Pantoea	0	0	0	0	0	0	0	0	0	0	0	0	0	0	0	0	0	0	0	0	0	0	0	0	0	0	0	0	0	0	0	0	0	0	0	0	0	0	0	0	0	0	0.0963159	0	0	0	0	0	0
unclassified_Enterobacteriaceae	0	0.0722892	0	0.0963159	0	0	1.13171	0	0	0	0	0	0.120395	0	0	0.770527	0	0	0	0	0	0	0	0	0	0	0	0	0.386007	0.144474	0	0	1.78703	4.67132	0	0	0.216711	6.21238	0	0.0722369	1.42066	0	0	0.337106	0.0963159	0	0.48158	3.56369	0.288948
Legionella	0	0	0	0	0	0	0	0	0.048158	0	0	0	0	0	0	0	0	0	0	0	0	0	0	0	0	0	0	0	0	0	0	0	0	0	0	0	0	0	0	0	0	0	0	0	0	0	0	0	0
Alcanivorax	0	0	0	0	0	0	0	0	0	0	0	0	0	0	0	0	0	0	0	0	0	0	0	0	0	0	0	0	0	0	0	0	0	0	0	0	0	0	0.048158	0	0	0	0	0	0	0	0	0	0
Halomonas	0	0	0	0	0	0	0	0	0.168553	0	0	0	0	0	0	0	0	0.0722369	0	0	0	0	0	0	0	0	0	0	0	0	0	0	0	0	0	0	0	0	0	0	0	0	0	0	1.32434	0	0	0	0
Actinobacillus	0	0	0	0	0	0	0	0	0	0	0	0	0	0	0	0	0	1.05948	0	0	0	0	0.024079	0	0	0	0	0	0	0	0	0	0	0.650132	0	0	0	0	0	0	0	0	0	0.0722369	0	0	0	0	0
Aggregatibacter	0	0	0	0	0	0	0	0	0	0	0	0	0	0	0	0	0.146413	0	0	0	0	0	0	0	0	0	0	0	0	0	0	0	0	0	0	0	0	0	0	0	0	0	0	0	0	0	0	0.0722369	0
Haemophilus	0	0.216867	2.16711	0.0722369	0	0	0	0	3.44329	0.866843	0.337106	0	3.00987	0.0241663	0.0722369	0	0	0.144474	0	0.0963159	0.048158	0	0.144474	0	0	0	0	0.216711	0.0965018	2.23935	0	0.024079	0.416157	0.024079	0	0	0	0.433422	0.0963159	0.0963159	0.0963159	0	1.70961	0	0	1.20395	0	0	0
unclassified_Pasteurellaceae	0.650132	0	0	0	0	0	7.97014	0	1.44474	0.626053	0.24079	0	7.46448	0	0	0.385264	0.0488043	0.577895	0.0729749	0	0.048158	0	0	0.120395	0.144474	0.144474	0	0.168553	0	1.30026	0	0	1.61567	0	0	0	0.048158	1.70961	0	0	0	0.024079	0.457501	0.842764	0	0	0.385264	0	0
Acinetobacter	0.024079	0	0	0	0	0	0	0	0	0.505659	0	0	0	1.25665	0	0	0.439239	0.529738	0	0	0	0.024079	0.0963159	0	0.024079	1.30026	0	0	0.603136	0	0	0	0.0734394	0	0.048158	0	0	0	0	0	0	0	0	0	0	0	0	0	0
Alkanindiges	0	0	0	0	0	0	0	0	0	0	0	0	0	0	0	0	0	0	0	0	0	0	0	0	0	0	0	0	0	0	0	0	0	0	0	0	0	0	0	0	0	0	0	0	0	0	0	0	0
Enhydrobacter	0	0	0	0	0	0	0	0	0	0	0	0	0	0	0	0	0	0	0	0	0	0	0	0	0	0	0.144474	0	0	0	0	0.505659	0	0	0	0	0	0	0	0	0	0	0	0	0	0	0	0	0
Moraxella	0	0	0	0	0	0	0	0	0	0	0	0	0	0	0	0	0	0	0	0	0	0	0	0	0	0	0	0	0	0	0	0	0	0	0	0	0	0	0	0	0	0	0	0	0	0	0	0	0
Psychrobacter	0	0	0	0	0	0	0	0	0	0	0	0	0	0	0	0	0	0	0	0	0	0	0	0	0	0	0	0	0	0	0	0	0	0	0	0	0	0	0	0	0	0	0	0.168553	0	0	0.144474	0	0
unclassified_Moraxellaceae	0	0	0	0	0	0	0	0	0	0	0	0	0	3.60077	0	0	0	0	0	0	0	0	0	0	0	0	0	0	0	0	0	0	0	0.0963159	0	0	0	0	0	0	0	0	0	0	0	0	0.24079	0	0
Cellvibrio	0	0	0	0	0	0	0	0	0	0	0	0	0	0	0	0	0	0	0	0	0	0	0	0	0	0	0	0	0	0	0	0	0	0	0	0	0	0	0	0	0	0	0	0	0	0	0	0	0
Pseudomonas	0	0	0.24079	0.24079	0	0	0.048158	0	0	0	0	0	0.048158	0	0	0	0	0	0	0	0	0	0	0	0.168553	0	0	1.42066	0	0	0	0	0	0	0.024079	0	0.0963159	0	0	0.0722369	11.6061	0	0	0.601974	0	0	0	0	0
Rhizobacter	0	0	0	0	0	0	0	0	0	0	0	0	0	0	0	0	0	0	0	0	0	0	0	0	0	0	0	0	0	0	0	0	0	0	0	0	0	0	0	0	0	0	0	0	0	0	0	0	0
unclassified_Pseudomonadaceae	0	0	0	0	0	0	0	0	0	0	0	0	0	0	0	0	0.976086	0	0	0	0	0	0	0	0	0	0	0	0	0	0	0	0	0	0	0	0	0	0	0	0	0	0	0	0	0	0	0	0
unclassified_Vibrionaceae	0	0	0	0	0	0	0	0	0	0	0	0	0	0	0	0	0	0	0	0	0	0	0	0	0	0	0	0	0	0	0	0	0	0	0	0	0	0	0	0	0	0	0	0	0	0	0	0	0
unclassified_Sinobacteraceae	0	0	0	0	0	0	0	0	0	0	0	0	0	0	0	0	0	0	0	0	0.529738	0	0	0	0	0	0	0	0	0	0	0	0	0	0	0	0	0	0	0	0	0	0	0	0	0	0	0	0
Pseudoxanthomonas	0	0	0	0	0	0	0	0	0	0	0	0	0	0	0	0	0	0	0	0	0	0	0	0	0	0	0	0	0	0	0	0	0	0	0	0	0	0	0	0	0	0	0	0	0	0	0	0	0
Stenotrophomonas	0	0	0	0.48158	0	0	0	0	0	0.048158	0	0	0	0	0	0	0	0	0	0	0	0	0	0	0	0	0	0	0	0	0	0	0	0	0	0	0	0	0	0	0	0	0	0.120395	0	0	0	0	0
Thermomonas	0	0	0	0	0	0	0	0	0	0	0	0	0	0.144998	0	0	0	0	0.024325	0	0	0	0	0	0	0	0	0	0	0	0	0	0	0	0	0	0.288948	0	0	0	0	0	0	0	0	0	0	0	0
Xanthomonas	0	0	0	0	0	0	0	0	0	0	0	0	0	0	0	0	0	0	0	0	0	0	0	0	0	0	0	0	0	0	0	0	0	0	0	0	0	0	0	0	0	0	0	0	0	0	0	0	0
unclassified_Xanthomonadaceae	0	0	0.746448	0	0	0	0	0	0	0	0	0	0	0	0	0	0	0	0	0	0	0	0	0	0	0	0	0	0	0	0	0	0	0	0	0	0	0	0	0	0	0	0.0722369	0	0	0	0	0	0
unclassified_Gammaproteobacteria	0.048158	0	0	0	0	0	0	0	0.024079	0	0	0	0	0.217496	0	0	0	0	0	0	0	1.27619	0	0	0	0	0.216711	4.16566	0	0	0	0	0	0.433422	0	0	0	0	0	0	0	0	0	0.048158	0.0722369	1.34842	0.288948	1.15579	0
unclassified_Proteobacteria	0.192632	0	0	0	0	0	0	0	0	0	0	0	0	0	0	0	0	0	0	0	0	0	0	0	0	0	0	0	0	0	0	0	0	0	0	0	0	0	0	0	0	0	0.120395	0	0.048158	0	0.0963159	0	0
Turneriella	0	0	0	0.746448	0	0	0	0	0.048158	0	0	0	0	0	0	0	0	0	0	0	0	0	0	0	0	0	0	0	0	0	0	0	0	0	0	0	0	0	0	0	0	0	0	0	0	0	0	0	0
Sphaerochaeta	0	0	0	0	0	0	0	0	0	0	0	0	0	0	0	0	0	0	0	0	0	0	0	0	0	0	0	0	0	0	0	0	0	0	0	0	0	0	0	0	0	0	0	0	0	0	0	0	0
Treponema	0	0	0	0	0	0	0	0	0.0963159	0.024079	0.024079	1.68553	0	0	0	0	0.732064	0.144474	0	15.3624	0	0.192632	0	0	0	0	0	0.0722369	0	0.93908	0	1.30026	0	0	11.7746	11.1726	0	0	0	0	0	0	0.48158	1.51698	0	0.048158	0.0963159	0.409343	0
unclassified_SR1_genera_incertae_sedis	0	0	0	0	0	0	0	0	0	0	0	0.120395	0	0	0	0	0	0	0	0	0	0	0	0	0	0	0	0	0	0	0	0	0	0	0	0	0	0	0	0	0	0	0	0	0	0	0	0	0
Cloacibacillus	0	0	0	0	0	0	0	0	0	0	0	0	0	0	0	0	0	0	0	0	0	0	0	0	0	0	0	0	0	0	0	0	0	0	0	0	0	0	0	0	0	0	0	0	0	0	0	0	0
Fretibacterium	0	0	0	0	0	0	0	0	0	0	0	0	0	0	0	0	0	0	0	0	0	0	0	0	0	0	0	0	0	0	0	0	0	0	2.8654	0.93908	0	0	0	0	0	0	0	0	0	0	0	0	0
Pyramidobacter	0	0	0	0	0	0	0	0	0	0	0	0	0	0	0	0	0	0	0	0	0	0	0	0.120395	0	0	0	0	0	0	0	0	0	0	0	0	0.216711	0	0	0	0	0	0	0	0	0	0	0	0
unclassified_Synergistaceae	0	0	0	0	0	0	0	0	0.048158	0	0	0	0	0	0	0	0	0	0	0	0	0	0	0	0	0	0	0	0	0	0	0	0	0	0	0	0	0	0	0	0	0	0	0	0	0	0	0	0
Asteroleplasma	0	0	0	0	0	0	0.529738	0	0	0	0	0	0	0	0	0	0	0	0	0	0	0	0	0	0	0	0	0	0	0	0	0	0	0	0	0	0	0	0	0	0	0	0	0	0	0	0	0	0
Mycoplasma	0	0	0	0	0	0	2.69685	0	0	0	0	0	0	0	0	0	0	0	0	4.04527	0	0	0	0	0	0	0	0.024079	0	0.0722369	0	0	0	0	1.25211	0.120395	0	0	0	0	0	0	0	0.24079	0	0	0	0	0
Akkermansia	0	0	0	0	0	0	0	0	0	0	0	0	0	0	0	0	0	0	0	0	0	0	0	0.216711	0	0	0	0	0	0	0	0	0	0	0	0	0	0	0	0	0	0	0	0	0	0	0	0	0
unclassified_Bacteria	0.024079	0	0	2.4079	5.10474	0.024079	4.11751	0	0.264869	0	0.24079	0	0.024079	0.19333	2.38382	0.674211	0	0	0.462175	3.68408	0	0.457501	0.770527	4.47869	0	17.9148	0	0.0722369	0	0.313027	7.19961	0.120395	0	0.168553	6.86251	3.13027	0.048158	0.433422	0	0	0	0	0.890922	3.22658	0.144474	0	0	7.94606	0
[truncated: 79 more columns]

## Sheet: S6 - Phylotype
Supplementary Table S6: Abundances (in %) of the phylotypes detected in each sample and the DNA sequence of the V1-V2 16S rRNA gene of each phylotype.
Annotation	Sequence	P1_Adjacent	P1_Tumour	P2_Adjacent	P2_Tumour	P5_Adjacent	P5_Tumour	P6_Adjacent	P6_Tumour	P7_Adjacent	P7_Tumour	P9_Adjacent	P9_Tumour	P10_Adjacent	P10_Tumour	P11_Adjacent	P11_Tumour	P13_Adjacent	P13_Tumour	P14_Adjacent	P14_Tumour	P15_Adjacent	P15_Tumour	P16_Adjacent	P16_Tumour	P17_Adjacent	P17_Tumour	P25_Adjacent	P25_Tumour	P26_Adjacent	P26_Tumour	P27_Adjacent	P27_Tumour	P28_Adjacent	P28_Tumour	P29_Adjacent	P29_Tumour	P30_Adjacent	P30_Tumour	P31_Adjacent	P31_Tumour	P34_Adjacent	P34_Tumour	P35_Adjacent	P35_Tumour	P38_Adjacent	P38_Tumour	P39_Adjacent	P39_Tumour
Phy1372_Granulicella	ACGCTGGCGGCGTGCCTAACACATGCAAGTCGCACGAGAAAGCGGACTTCGGTCTGCAAGTACAGTGGCGCACGGGTGAGTAACACGTGAATTATCTACCTTCGAGTGGGGAATAACCTCGGGAAACCGAGGCTAATACCGCATAACACTTACGAGTCAAAGCAGCAATGCGCTTGAAGAGGAGTTCGCGGCAGATTAGTTAGTTGGCGGGGTAATGGCCCACCAAGACGATGATCTGTATCCGGCCTGAGAGGGCGCACGGACACACTGGAACTGAAACACG	0	0	0	0	0	0	0	0	0	0	0	0	0	0	0	0	0	0	0	0	0	0	0	0	0	0	0	0	0	0	0	0	0	0	0	0	0	0	0	0	0	0	0	0	0	0	0	0
Phy6737_Granulicella	ACGCTGGCGGCGTGCCTAACACATGCAAGTCGCACGAGAAAGGGGCTTCGGCCCTGAGTAAAGTGGCGCACGGGTGAGTAACACGTGAATCATCTACCTCCGAGTGGGGAATAACCTAGAGAAATCTGGGCTAATACCGCATAACACTTACGAGTCAAAGCAGTAATGCGCTTGGAGAGGAGTTCGCGGCCGATTAGCTAGTTGGCGGGGTAATGGCCCACCAAGGCGATGATCGGTATCCGGCCTGAGAGGGCGCACGGACACACTGGAACTGAAACACG	0	0	0	0	0	0	0	0	0	0	0	0	0	0	0	0	0	0	0	0	0	0	0	0	0	0	0	0	0	0	0	0	0	0	0	0	0	0	0	0	0	0	0	0	0	0	0	0
Phy2584_Acidobacteria_Gp1	ACGCTGGCGGCGTGCCTAACACATGCAAGTCGCACGAGAAAGCGGACTTCGGTCTGCAAGTACAGTGGCGCACGGGTGAGTAACACGTGAATTATCTACCTTCGAGTGGGGAATAACCTCGGGAAACCGAGGCTAATACCGCATAACACTTACGAGTCAAAGCAGCAGTGCGCTTGAAGAGGAGTTCGCGGCAGATTAGTTAGTTGGCGGGGTAATGGCCCACCAAGACGATGATCTGTATCCGGCCTGAGAGGGCGCACGGACACACTGGAACTGAAACACG	0	0	0	0	0	0	0	0	0	0	0	0	0	0	0	0	0	0	0	0	0	0	0	0	0	0	0	0	0	0	0	0	0	0	0	0	0	0	0	0	0	0	0	0	0	0	0	0
Phy6206_Gp3	ACGCTGGCGGCGCGCTTAACACATGCAAGTCGAACGAGAAAGGGTAGCAATACCTGAGTAAAGTGGCGTACGGGTGAGTAACACGTGGATGATCTACCTCTTAGCGGGGAATACCTTTGGGAAACCGAAGACAATACCGCATAAGCTCGAGAGAGGAAACCCGAAAGGGGCTGAGAGAGGAGTCCGCGGCCGATTAGCTAGTTGGTAGGGTAAAAGCCTACCAAGGCAAAGATCGGTAGCCGGCCTGAGAGGGCACACGGCCACACTGGCACTGAAACACG	0	0	0	0	0	0	0	0	0	0	0	0	0	0	0	0	0	0	0	0	0	0	0	0	0	0	0	0	0	0	0	0	0	0	0	0	0	0	0	0	0	0	0	0	0	0	0	0
Phy6836_Acidobacteria_Gp3	ACGCTGGCGGCGCGCCTAACACATGCAAGTCGAACGAGAATGGGGAGCAATCCCTTAGTAAAGTGGCGCACTGGTGAGTAACACGTGGATATCTACCTCTTGGTGGGGAATAACCTGGGGAAACCTGGGCTAATACCGCATAAGTTCGTGAGAAGAAAGGCGCAAGCCGCCGAGAGAGGAGTCCGCGGTCGATTAGGTAGTTGGCGGGGTAAAAGCCCACCAAGCCGAAGATCGATAGCCGGCCTGAGAGGGCACACGGCCACACTGGCACTGAAACACG	0	0	0	0.0963159	0	0	0	0	0	0	0	0	0	0	0	0	0	0	0	0	0	0	0	0	0	0	0	0	0	0	0	0	0	0	0	0	0	0	0	0	0	0	0	0	0	0	0	0
Phy3842_Aridibacter	ACGCTGGCGGCGTGCCTCAGACATGCAAGTCGAACGATTAAACTTTCCTTCGGGGAAGATATAAAGTGGCGCACGGGTGAGTAACACGTAAGTAATCTACCTTCGAGTGGGGAATAACCCGGGGAAACCCGAGCTAATACCGCATAATGCAGCGGCATCGCAAGATGACAGTTGTTAAAGGAGCAATCCGCTTGAAGAGGAGCTTGCGGCAGATTAGCTAGTTGGTAAGGTAATGGCTTACCAAGGCTACGATCTGTATCCGGTCTAAGAGGACGGTCGGACACACTGACACTGAACAACG	0	0	0	0	0	0	0	0	0	0	0	0	0	0	0	0	0	0	0	0	0	0	0	0	0	0	0	0	0	0	0	0	0	0	0	0	0	0	0	0	0	0	0	0	0	0	0	0
Phy1409_Gp4	ACGCTGGCGGCGTGCCTAACACATGCAAGTCGAACGCGAAGGTCCCTTCGGGGATGAGTAGAGTGGCGTCCGGGTGAGTAACGCGTGGGTAATCTACCTTCGGGTGGGGAATAACCCAGGGAAACTTGGGCTAATACCGCATAATGCAGCGGCTCGACATCGAGACAGTTGTTAAAGCAGCAATGCGCCTGAAGAGGAGCCTGCGTCTGATTAGCTTGTTGGTGAGGTAACGGCTCACCAAGGCTACGATCAGTAGCTGGTCTGAGAGGACGGCCAGCCACAATGGCACTGAAACACG	0	0	0	0	0	0	0	0	0	0	0	0	0	0	0	0	0	0	0	0	0	0	0	0	0	0	0	0	0	0	0	0	0	0	0	0	0	0	0	0	0	0	0.746448	0	0	0	0	0
Phy1571_Gp4	ACGCTGGCGGCGTGCCTAACACATGCAAGTCGAACGCGAAGGTCCCTTCGGGGATGAGTAGAGTGGCGTCCGGGTGAGTAACGCGTGGGTAATCTACCTTCGGGTGGGGAATAACCCAGGGAAACTTGGGCTAATACCGCATAATGCAGCGGCTCGACATCGAGACAGTTGTTAAAGCAGCAATGCGCCTGAAGAGGAGCCTGCGTCTGATTAGCTTGTCGGTGAGGTAACGGCTCACCAAGGCTACGATCGGTAGCTGGTCTGAGAGGACGGCCAGCCACAATGGCACTGAAACACG	0	0	0	0	0	0	0	0	0	0	0	0	0	0	0	0	0	0	0	0	0	0	0	0	0	0	0	0	0	0	0	0	0	0	0	0	0	0	0	0	0	0	0.770527	0	0	0	0	0
Phy4806_Gp6	ACGCTGGCGGCGTGCCTAACACATGCAAGTCGAACGCGAAAGGGGCTTCGGCCCTGAGTAGAGTGGCGAACGGGTAAGTAACACGTGGGTGACCTGCCTTCGAGTGGGGGATAACGTCCCGAAAGGGACGCTAATACCGCATGACATCCTGCCTTTAGAGAGGCGGAGATCAAAGCTGGGGATCGCAAGACCTGGCGCTTGAAGAGGGGCCCGCGCCTGATTAGCTAGTTGGTGGGGTAACGGCCTACCAAGGAAACGATCAGTATCCGGCCTGAGAGGGCGGACGGACACACTGGGACTGAGACACG	0	0	0	0	0	0	0	0	0	0	0	0	0	0	0	0	0	0	0	0	0	0	0	0	0	0	0	0	0	0	0	0	0	0	0	0	0	0	0	0	0	0	0	0	0	0	0	0
Phy246_Actinomyces	ACGCTGGCGGCGTGCTTAACACATGCAAGTCGAACGCTGAAGCCCAGCTTGCTGGGTGGATGAGTGGCGAACGGGTGAGTAACACGTGAGTAACCTGCCCCCTTCTTTGGGATAACGCCCGGAAACGGGTGCTAATACTGGATATTCACTGGCCTTCGCATGGGGGTTGGTGGAAAGGTTTTTTCTGGTGGGGGATGGGCTCGCGGCCTATCAGCTTGTTGGTGGGGTGATGGCCTACCAAGGCTTTGACGGGTAGCCGGCCTGAGAGGGTGACCGGTCACATTGGGACTGAGATACG	0	0	1.32434	0	0	0	0	0	3.05803	0	0	0	0	0	0	0	0	0	0	0	0	0	0	0	0	0	0	0	0	0	0	0	0	0	0	0	0	0	0	0	0	0	0.577895	0	0	0	0.313027	0
Phy356_Actinomyces	ACGCTGGCGGCGTGCTTAACACATGCAAGTCGAACGCTGAAGCCTAGCTTGCTGGGTGGATGAGTGGCGAACGGGTGAGTAACACGTGAGTAACCTGCCCCCTTCTTTGGGATAACGCCCGGAAACGGGTGCTAATACTGGATATTCACTGATCTTCGCATGGGGGTTGGTGGAAAGGTTTTTTCTGGTGGGGGATGGGCTCGCGGCCTATCAGCTTGTTGGTGGGGTGATGGCCTACCAAGGCTTTGACGGGTAGCCGGCCTGAGAGGGTGACCGGTCACATTGGGACTGAGATACG	0	0	0	0	0	0	0	0	1.10763	0	0	0	0	0	0	0	0	0	0	0	0	0	0	0	0	0	0	0	0	0	0	0	0	0	0	0	0	0	0	0	0	0	0.144474	0	0	0	0	0
Phy585_Actinomyces	ACGCTGGCGGCGTGCTTAACACATGCAAGTCGAACGCTGAAGCTCAGCTTTTGTTGGGTGGATGAGTGGCGAACGGGTGAGTAACACGTGAGTAACCTGCCCTCTTCTTTGGGATAACGCCCGGAAACGGGTGCTAATACTGGATATTCACTGATCTTCGCATGGGGGTTGGTGGAAAGGTTTGTTCTGGTGGGGGATGGGCTCGCGGCCTATCAGCTTGTTGGTGGGGTGATGGCCTACCAAGGCTTTGACGGGTAGCCGGCCTGAGAGGGTGACCGGTCACATTGGGACTGAGATACG	0	0	0	0	0	0	0	0	0.915001	0	0	0	0	0	0	0	0	0	0	0	0	0	0	0	0	0	0	0	0	0	0	0	0	0	0	0	0	0	0	0	0	0	0.192632	0	0	0	0	0
Phy676_Actinomyces	ACGCTGGCGGCGTGCTTAACACATGCAAGTCGAACGAAAATACCAAGCTTGCTTGGTTGATTAGTGGCGAACGGGTGAGTAACACGTGAGTAACCTGCCCCTTACTTTCCTGGATAACTGCTCGAAAGGGTAGCTAATACGGGATATTCTGACCAGTCTGCATGGGTTGGTTTGGAAAGGTTGTTTTTCTGGTAAGGGATGGGCTCGCGGCCTATCAGCTTGTTGGTGGGGTGATGGCCTACCAAGGCTTTGACGGGTAGCCGGCCTGAGAGGGTGGACGGTCACACTGGGACTGAGATACG	0	0	0.361185	0	0	0	0	0	1.05948	0.024079	0	0	0	0	0	0	0	0	0	0	0	0	0	0	0	0	0	0	0	0	0	0	0	0	0	0	0	0	0	0	0	0	0	0	0	0	0	0
Phy793_Actinomyces	ACGCTGGCGGCGTGCTTAACACATGCAAGTCGAACGCTGAAGCTCAGCTTGCTGGGTGGATGAGTGGCGAACGGGTGAGTAACACGTGAGTAACCTGCCCTCTTCTTTGGGATAACGCCCGGAAACGGGTGCTAATACTGGATATTCACTGATCTTCGCATGGGGGTTGGTGGAAAGGTTTTTTCTGGTGGGGGATGGGCTCGCGGCCTATCAGCTTGTTGGTGGGGTGATGGCCTACCAAGGCTTTGACGGGTAGCCGGCCTGAGAGGGTGACCGGTCACATTGGGACTGAGATACG	0	0	0	0	0	0	0	0	0.794606	0.505659	0	0	0	0	0	0	0	0	0	0	0	0	0	0	0	0	0	0	0	0	0	0	0	0	0	0	0	0	0	0	0	0	0	0	0	0	0	0
Phy847_Actinomyces	ACGCTGGCGGCGTGCTTAACACATGCAAGTCGAACGCTGAAGACCTGGCTTTTGTTGGGTTGGATGAGTGGCGAACGGGTGAGTAACACGTGAGTAACCTGCCCTCTTCTTTGGGATAACGCCCGGAAACGGGTGCTAATACTGGATATTCACTGGCCTTCGCATGGGGGTTGGTGGAAAGGTTTGTTCTGGTGGGGGATGGGCTCGCGGCCTATCAGCTTGTTGGTGGGGTGATGGCCTACCAAGGCTTTGACGGGTAGCCGGCCTGAGAGGGTGACCGGTCACATTGGGACTGAGATACG	0	0	0	0	0	0	0	0	0.409343	0	0	0	0	0	0	0	0	0	0	0	0	0	0	0	0	0	0	0	0	0	0	0	0	0	0	0	0	0	0	0	0	0	0	0	0	0	0	0
Phy1018_Actinomyces	ACGCTGGCGGCGTGCTTAACACATGCAAGTCGAACGCTGAAGCCCAGCTTGCTGGGTGGATGAGTGGCGAACGGGTGAGTAACACGTGAGTAACCTGCCCCCTTCTTTGGGATAACGCCCGGAAACGGGTGCTAATACTGGATATTCACTGATCTTCGCATGGGGGTTGGTGGAAAGGTTTTTTCTGGTGGGGGATGGGCTCGCGGCCTATCAGCTTGTTGGTGGGGTGATGGCCTACCAAGGCTTTGACGGGTAGCCGGCCTGAGAGGGTGACCGGTCACATTGGGACTGAGATACG	0	0	0	0	0	0	0	0	0	0	0	0	0.048158	0	0	0	0	0	0	0	0	0	0	0	0	0	0	0	0	0	0	0	0	0	0	0	0	0	0	0	0	0	0	0	0	0	0	0
Phy1148_Actinomyces	ACGCTGGCGGCGTGCTTAACACATGCAAGTCGAACGCTGAAGCCTAGCTTGCTGGGTGGATGAGTGGCGAACGGGTGAGTAACACGTGAGTAACCTGCCCTCTTCTTTGGGATAACGCCCGGAAACGGGTGCTAATACTGGATATTCACTGGCCTTCGCATGGGGGTTGGTGGAAAGGTTTTTTCTGGTGGGGGATGGGCTCGCGGCCTATCAGCTTGTTGGTGGGGTGATGGCCTACCAAGGCTTTGACGGGTAGCCGGCCTGAGAGGGTGACCGGTCACATTGGGACTGAGATACG	0	0	0	0	0	0	0	0	0	1.13171	0	0	0	0	0	0	0	0	0	0	0	0	0	0	0	0	0	0	0	0	0	0	0	0	0	0	0	0	0	0	0	0	0	0	0	0	0	0
Phy1178_Actinomyces	ACGCTGGCGGCGTGCTTAACACATGCAAGTCGAACGCTGAAGCTCAGCTTTTGTTGGGTGGATGAGTGGCGAACGGGTGAGTAACACGTGAGTAACCTGCCCCCTTCTTTGGGATAACGCCCGGAAACGGGTGCTAATACTGGATATTCACTGGCTTTCGCATGGGGGTTGGTGGAAAGGGTTTTTTCTGGTGGGGGATGGGCTCGCGGCCTATCAGCTTGTTGGTGGGGTGATGGCCTACCAAGGCTTTGACGGGTAGCCGGCCTGAGAGGGTGACCGGTCACATTGGGACTGAGATACG	0	0	0	0	0	0	0	0	0.866843	0	0	0	0	0	0	0	0	0	0	0	0	0	0	0	0	0	0	0	0	0	0	0	0	0	0	0	0	0	0	0	0	0	0	0	0	0	0	0
Phy1243_Actinomyces	ACGCTGGCGGCGTGCTTAACACATGCAAGTCGAACGAAAATACCAAGCTTGCTTGGTTGATTAGTGGCGAACGGGTGAGTAACACGTGAGTAACCTGCCCCTTACTTTCCTGGATAACTGCTCGAAAGGGTAGCTAATACGGGATATTCTGACCATCCTGCATGGGTTGGTTTGGAAAGGTTTTTTCTGGTAAGGGATGGGCTCGCGGCCTATCAGCTTGTTGGTGGGGTGATGGCCTACCAAGGCTTTGACGGGTAGCCGGCCTGAGAGGGTGGACGGTCACACTGGGACTGAGATACG	0	0	0	0	0	0	0	0	0	0	0	0	0	0	0	0	0	0	0	0	0	0	0	0	0	0	0	0	0	0	0	0	0	0	0	0	0	0	0	0	0	0	0	0	0	0	0	0
Phy1286_Actinomyces	ACGCTGGCGGCGTGCTTAACACATGCAAGTCGAACGAAAATACCAAGCTTGCTTGGTTGATTAGTGGCGAACGGGTGAGTAACACGTGAGTAACCTGCCCCTTACTTTCTGGATAACTGCTCGAAAGGGTAGCTAATACGGGATATTCTGGCCTTCCTGCATGGGTTGGTTTGGAAAGGTTTTTTCTGGTGAGGGATGGGCTCGCGGCCTATCAGCTTGTTGGTGGGGTGATGGCCTACCAAGGCTTTGACGGGTAGCCGGCCTGAGAGGGTGGACGGTCACACTGGGACTGAGATACG	0	0	0	0	0	0	0	0	0	0	0	0	0	0	0	0	0	0	0	0	0	0	0	0	0	0	0	0	0	0	0	0	0	0	0	0	0	0	0	0	0	0	0	0	0	0	0	0
Phy1448_Actinomyces	ACGCTGGCGGCGTGCTTAACACATGCAAGTCGAACGGGCCTGTCTTCTGGCTTTTTGGTTGGGGGATGGGTTAGTGGCGAACGGGTGAGTAACACGTGAGTAACCTGCCCCTCACTTCTGGATAACCGCTTGAAAGGGTGGCTAATACGGGGTGTTCCGGCCTGTCTGCATGGGTGGGTTGGGAAAGATTCACTGTTTTTGGTGTTTTGGTGGGGGATGGGCTCGCGGCCTATCAGCTTGTTGGTGGGGTGATGGCCTGCCAAGGCTTTGACGGGTAGCCGGCCTGAGAGGGTGGGCGGTCACACTGGGACTGAGATACG	2.14303	0	0	0	0	0	0	0	0	0	0	0	0	0	0	0	0	0	0	0	0	0	0	0	0	0	0	0	0	0	0	0	0	0	0	0	0	0	0	0	0	0	0	0	0	0	0	0
Phy1475_Actinomyces	ACGCTGGCGGCGTGCTTAACACATGCAAGTCGAACGAAAATACCAAGCTTGCTTGGTTGATTAGTGGCGAACGGGTGAGTAACACGTGAGTAACCTGCCCCTTACTTTCCTGGATAACTGCTCGAAAGGGTAGCTAATACGGGATATTCTGACCATCCTGCATGGGTTGGTTTGGAAAGGTTGTTTTTCTGGTAAGGGATGGGCTCGCGGCCTATCAGCTTGTTGGTGGGGTGATGGCCTACCAAGGCTTTGACGGGTAGCCGGCCTGAGAGGGTGGACGGTCACACTGGGACTGAGATACG	0	0	0	0	0	0	0	0	0.577895	0	0	0	0	0	0	0	0	0	0	0	0	0	0	0	0	0	0	0	0	0	0	0	0	0	0	0	0	0	0	0	0	0	0	0	0	0	0	0
Phy1762_Actinomyces	ACGCTGGCGGCGTGCTTAACACATGCAAGTCGAACGCTGAAGGCTCAGCTTGCTGGGCTGGATGAGTGGCGAACGGGTGAGTAACACGTGAGTAACCTGCCCTCTTCTTTGGGATAACGGTCGGAAACGGCTGCTAATACCGGGTATTCACTGTCCTTCGCATGGGGGGTGGTGGAAAGGTTTTTTCTGGTGGGGGATGGGCTCGCGGCCTATCAGCTTGTTGGTGGGGTGATGGCTTACCAAGGCTTTGACGGGTAACCGGCCTGAGAGGGTGACCGGTCACATTGGGACTGAGATACG	0	0	0	0	0	0	0	0	0.168553	0	0	0	0	0	0	0	0	0	0	0	0	0	0	0	0	0	0	0	0	0	0	0	0	0	0	0	0	0	0	0	0	0	0	0	0	0	0	0
Phy1789_Actinomyces	ACGCTGGCGGCGTGCTTAACACATGCAAGTCGAACGCTGAAGCCTAGCTTGCTGGGTGGATGAGTGGCGAACGGGTGAGTAACACGTGAGTAACCTGCCCTCTTCTTTGGGATAACGCCCGGAAACGGGTGCTAATACTGGATATTCACTGATCTTCGCATGGGGGTTGGTGGAAAGGTTTTTTCTGGTGGGGGATGGGCTCGCGGCCTATCAGCTTGTTGGTGGGGTGATGGCCTACCAAGGCTTTGACGGGTAGCCGGCCTGAGAGGGTGACCGGTCACATTGGGACTGAGATACG	0	0	0	0	0	0	0	0	0	0	0	0	0	0	0	0	0	0	0	0	0	0	0	0	0	0	0	0	0	0.144474	0	0	0	0	0	0	0	0	0	0	0	0	0	0	0	0	0	0
Phy1803_Actinomyces	ACGCTGGCGGCGTGCTTAACACATGCAAGTCGAACGAAAATACCAAGCTTGCTTGGTTGATTAGTGGCGAACGGGTGAGTAACACGTGAGTAACCTGCCCCTTACTTTCCTGGATAACTGCTCGAAAGGGTAGCTAATACGGGATATTCTGACCAGTCTGCATGGGTTGGTTTGGAAAGGTTGTTTTTTTCTGGTAAGGGATGGGCTCGCGGCCTATCAGCTTGTTGGTGGGGTGATGGCCTACCAAGGCTTTGACGGGTAGCCGGCCTGAGAGGGTGGACGGTCACACTGGGACTGAGATACG	0	0	0	0	0	0	0	0	0	0	0	0	0	0	0	0	0	0	0	0	0	0	0	0	0	0	0	0	0	0	0	0	0	0	0	0	0	0	0	0	0	0	0	0	0	0	0	0
Phy1837_Actinomyces	ACGCTGGCGGCGTGCTTAACACATGCAAGTCGAACGAAAATACCAAGCTTGCTTGGTTGATTAGTGGCGAACGGGTGAGTAACACGTGAGTAACCTGCCCCTTACTTTCTGGATAACTGCTCGAAAGGGTAGCTAATACGGGATATTCTGGCCTTCCTGCATGGGTTGGTTTGGAAAGGTTGTTTTTTCTGGTGAGGGATGGGCTCGCGGCCTATCAGCTTGTTGGTGGGGTGATGGCCTACCAAGGCTTTGACGGGTAGCCGGCCTGAGAGGGTGGACGGTCACACTGGGACTGAGATACG	0	0	0	0	0	0	0	0	0	0	0	0	0	0	0	0	0	0	0	0	0	0	0	0	0	0	0	0	0	0	0	0	0	0	0	0	0	0	0.192632	0.48158	0	0	0	0	0	0.024079	0	0
Phy1846_Actinomyces	ACGCTGGCGGCGTGCTTAACACATGCAAGTCGAACGAAAATACCAAGCTTGCTTGGTTGATTAGTGGCGAACGGGTGAGTAACACGTGAGTAACCTGCCCCTTACTTTCCTGGATAACTGCTCGAAAGGGTAGCTAATACGGGATATTCTGACTAGCCTGCATGGGTTGGTTTGGAAAGGTTTTTTCTGGTAAGGGATGGGCTCGCGGCCTATCAGCTTGTTGGTGGGGTGATGGCCTACCAAGGCTTTGACGGGTAGCCGGCCTGAGAGGGTGGACGGTCACACTGGGACTGAGATACG	0	0	0	0	0	0	0	0	0.409343	0	0	0	0	0	0	0	0	0	0	0	0	0	0	0	0	0	0	0	0	0	0	0	0	0	0	0	0	0	0	0	0	0	0	0	0	0	0	0
Phy1884_Actinomyces	ACGCTGGCGGCGTGCTTAACACATGCAAGTCGAACGCTGAAGGCCCAGCTTGCTGGGTTGGATGAGTGGCGAACGGGTGAGTAACACGTGAGTAACCTGCCCTCTTCTTTGGGATAACGGTCGGAAACGGCTGCTAATACCGGGTATTCACTGTCCTTCGCATGGGGGGTGGTGGAAAGGTTTTTTCTGGTGGGGGATGGGCTCGCGGCCTATCAGCTTGTTGGTGGGGTGATGGCTTACCAAGGCTTTGACGGGTAACCGGCCTGAGAGGGTGACCGGTCACATTGGGACTGAGATACG	0	0	0	0	0	0	0	0	0	0	0	0	0	0	0	0	0	0	0.218925	0	0	0	0	0	0	0	0	0	0	0	0	0.746448	0	0	0	0	0	0	0	0	0	0	0	0	0	0	0	0
Phy2013_Actinomyces	ACGCTGGCGGCGTGCTTAACACATGCAAGTCGAACGCTGATGGCCCAGCTTGCTGGGTTGGATGAGTGGCGAACGGGTGAGTAACACGTGAGTAACCTGCCCTCTTCTTTGGGATAACGGTCGGAAACGGCTGCTAATACCGGGTATTCACTGTCCTTCGCATGGGGGGTGGTGGAAAGGTTTTTTCTGGTGGGGGATGGGCTCGCGGCCTATCAGCTTGTTGGTGGGGTGATGGCTTACCAAGGCTTTGACGGGTAACCGGCCTGAGAGGGTGACCGGTCACATTGGGACTGAGATACG	0	0	0	0	0	0	0	0	0.0963159	0	0	0	0	0	0	0	0	0	0	0	0	0	0	0	0	0	0	0	0	0	0	0	0	0	0	0	0	0	0	0	0	0	0	0	0	0	0	0
Phy2024_Actinomyces	ACGCTGGCGGCGTGCTTAACACATGCAAGTCGAACGCTGAAGCTCAGCTTTTGTTGGGTGGATGAGTGGCGAACGGGTGAGTAACACGTGAGTAACCTGCCCTCTTCTTTGGGATAACGCCCGGAAACGGGTGCTAATACTGGATATTCACTGGCTTTCGCATGGGGGTTGGTGGAAAGGTTTTTTCTGGTGGGGGATGGGCTCGCGGCCTATCAGCTTGTTGGTGGGGTGATGGCCTACCAAGGCTTTGACGGGTAGCCGGCCTGAGAGGGTGACCGGTCACATTGGGACTGAGATACG	0	0	0	0	0	0	0	0	0.361185	0	0	0	0	0	0	0	0	0	0	0	0	0	0	0	0	0	0	0	0	0	0	0	0	0	0	0	0	0	0	0	0	0	0	0	0	0	0	0
Phy2058_Actinomyces	ACGCTGGCGGCGTGCTTAACACATGCAAGTCGAACGCTGAAGGCCCAGCTTGCTGGGTTGGATGAGTGGCGAACGGGTGAGTAACACGTGAGTAACCTGCCCCCTTCTTTGGGATAACGGTCGGAAACGGCTGCTAATACCGGGTATTCACTGTCCTTCGCATGGGGGGTGGTGGAAAGGTTTTTTCTGGTGGGGGATGGGCTCGCGGCCTATCAGCTTGTTGGTGGGGTGATGGCTTACCAAGGCTTTGACGGGTAACCGGCCTGAGAGGGTGACCGGTCACATTGGGACTGAGATACG	0	0	0	0	0	0	0	0	0	0	0	0	0.192632	0	0	0	0	0	0	0	0	0	0	0	0	0	0	0	0	0	0	0	0	0	0	0	0	0	0	0	0	0	0	0	0	0	0	0
Phy2266_Actinomyces	ACGCTGGCGGCGTGCTTAACACATGCAAGTCGAACGCTGAAGCTCAGCTTTTGTTGGGTGGATGAGTGGCGAACGGGTGAGTAACACGTGAGTAACCTGCCCCCTTCTTTGGGATAACGCCCGGAAACGGGTGCTAATACTGGATATTCACTTGCCTTCGCATGGGGGTTGGTGGAAAGGGTTTTTTCTGGTGGGGGATGGGCTCGCGGCCTATCAGCTTGTTGGTGGGGTGATGGCCTACCAAGGCTTTGACGGGTAGCCGGCCTGAGAGGGTGACCGGTCACATTGGGACTGAGATACG	0	0	0	0	0	0	0	0	0	0	0	0	0	0	0	0	0	0	0	0	0	0	0	0	0	0	0	0	0	0	0	0	0	0	0	0	0	0	0	0.144474	0	0	0	0	0	0	0	0
Phy2381_Actinomyces	ACGCTGGCGGCGTGCTTAACACATGCAAGTCGAACGAAAATACCAAGCTTGCTTGGTTGATTAGTGGCGAACGGGTGAGTAACACGTGAGTAACCTGCCCCTTACTTTCCTGGATAACTGCTCGAAAGGGTAGCTAATACGGGATATTCTGGCCTTCCTGCATGGGTTGGTTTGGAAAGGTTGTTTTTCTGGTAAGGGATGGGCTCGCGGCCTATCAGCTTGTTGGTGGGGTGATGGCCTACCAAGGCTTTGACGGGTAGCCGGCCTGAGAGGGTGGACGGTCACACTGGGACTGAGATACG	0	0	0	0	0	0	0	0	0	0	0	0	0	0	0	0	0	0	0	0	0	0	0	0	0	0	0	0	0	0	0	0	0	0	0	0	0	0	0	0	0	0	0	0	0	0	0	0
Phy2422_Actinomyces	ACGCTGGCGGCGTGCTTAACACATGCAAGTCGAACGAAAATACCAAGCTTGCTTGGTTGATTAGTGGCGAACGGGTGAGTAACACGTGAGTAACCTGCCCCTTACTTTCCTGGATAACTGCTCGAAAGGGTAGCTAATACGGGATATTCTGACCATCCTGCATGGGTTGGTTTGGAAAGGTTGTTTTTTCTGGTAAGGGATGGGCTCGCGGCCTATCAGCTTGTTGGTGGGGTGATGGCCTACCAAGGCTTTGACGGGTAGCCGGCCTGAGAGGGTGGACGGTCACACTGGGACTGAGATACG	0	0	0	0	0	0	0	0	0	0	0	0	0	0	0	0	0	0	0	0	0	0	0	0	0	0	0	0	0	0	0	0	0	0	0	0	0	0	0	0	0	0	0	0.987238	0	0	0	0
Phy2441_Actinomyces	ACGCTGGCGGCGTGCTTAACACATGCAAGTCGAACGCTGAAGCTCAGCTTTTGTTGGGTGGATGAGTGGCGAACGGGTGAGTAACACGTGAGTAACCTGCCCCCTTCTTTGGGATAACGCCCGGAAACGGGTGCTAATACTGGATATTCACTGGCTTTCGCATGGGGGTTGGTGGAAAGGTTTTTCTGGTGGGGGATGGGCTCGCGGCCTATCAGCTTGTTGGTGGGGTGATGGCCTACCAAGGCTTTGACGGGTAGCCGGCCTGAGAGGGTGACCGGTCACATTGGGACTGAGATACG	0	0	0	0	0	0	0	0	0	0	0	0	0	0	0	0	0	0	0	0	0	0	0	0	0	0	0	0	0	0	0	0	0	0	0	0	0	0	0	0	0	0	0	0	0	0	0	0
Phy2648_Actinomyces	ACGCTGGCGGCGTGCTTAACACATGCAAGTCGAACGCTGAAGCCTAGCTTGCTGGGTGGATGAGTGGCGAACGGGTGAGTAACACGTGAGTAACCTGCCCCCTTCTTTGGGATAACGCCCGGAAACGGGTGCTAATACTGGATATTCACTGGCCTTCGCATGGGGGTTGGTGGAAAGGTTTTTTCTGGTGGGGGATGGGCTCGCGGCCTATCAGCTTGTTGGTGGGGTGATGGCCTACCAAGGCTTTGACGGGTAGCCGGCCTGAGAGGGTGACCGGTCACATTGGGACTGAGATACG	0	0	0	0	0	0	0	0	0	0	0	0	0	0	0	0	0	0	0	0	0	0	0	0	0	0.0722369	0	0	0	0	0	0	0.465116	0	0	0	0	0	0	0	0	0	0	0	0	0	0	0
Phy2664_Actinomyces	ACGCTGGCGGCGTGCTTAACACATGCAAGTCGAACGGTGAAGGGACCGGCTTTTGCTGGTTCTGGATGAGTGGCGAACGGGTGAGTAACACGTGAGTAACCTGCCCCCTTCTTCTGGATAACCGCATGAAAGTGTGGCTAATACGGGATATTCTGGGTCTGTCGCATGATGGGCCTGGGAAAGATATTGTTTCGGTGGGGGATGGGCTCGCGGCCTATCAGCTTGTTGGTGGGGTGATGGCCTACCAAGGCGGTGACGGGTAGCCGGCCTGAGAGGGTGGACGGTCACACTGGGACTGAGACACG	0.842764	0	0	0	0	0	0	0	0	0	0	0	0	0	0	0	0	0	0	0	0	0	0	0	0	0	0	0	0	0	0	0	0	0	0	0	0	0	0	0	0	0	0	0	0	0	0	0
Phy2673_Actinomyces	ACGCTGGCGGCGTGCTTAACACATGCAAGTCGAACGAAAATACCAAGCTTGCTTGGTTGATTAGTGGCGAACGGGTGAGTAACACGTGAGTAACCTGCCCCTTACTTTCCTGGATAACTGCTCGAAAGGGTAGCTAATACGGGATATTCTGACCTGCCTGCATGGGTTGGTTTGGAAAGGTTGTTTTTCTGGTAAGGGATGGGCTCGCGGCCTATCAGCTTGTTGGTGGGGTGATGGCCTACCAAGGCTTTGACGGGTAGCCGGCCTGAGAGGGTGGACGGTCACACTGGGACTGAGATACG	0	0	0	0	0	0	0	0	0	0	0	0	0	0	0	0	0	0	0	0	0	0	0	0	0	0	0	0	0	0	0	0	0	0	0	0	0	0	0	0	0	0	0	0	0	0	0	0
Phy2704_Actinomyces	ACGCTGGCGGCGTGCTTAACACATGCAAGTCGAACGCTGAAGGCCTGGCTTTTGTTGGGTTGGATGAGTGGCGAACGGGTGAGTAACACGTGAGTAACCTGCCCTCTTCTTTGGGATAACGCCCGGAAACGGGTGCTAATACTGGATATTCACTGGCCTTCGCATGGGGGTTGGTGGAAAGGTTTGTTCTGGTGGGGGATGGGCTCGCGGCCTATCAGCTTGTTGGTGGGGTGATGGCCTACCAAGGCTTTGACGGGTAGCCGGCCTGAGAGGGTGACCGGTCACATTGGGACTGAGATACG	0	0	0	0	0	0	0	0	0	0	0	0	0	0	0	0	0	0	0	0	0	0	0	0	0	0	0	0	0	0	0	0	0	0	0	0	0	0	0	0	0	0	0	0	0	0	0.433422	0
Phy2768_Actinomyces	ACGCTGGCGGCGTGCTTAACACATGCAAGTCGAACGGTGAAGGGATCAGCTTGCTGGTTCTGGATGAGTGGCGAACGGGTGAGTAACACGTGAGTAACCTGCCCCCTTCTTCTGGATAACCGCATGAAAGTGTGGCTAATACGGGATATTCTGCGCCTGCTGCATGGTGGGTGTGGGAAAGATATTGTTTCGGTGGGGGATGGGCTCGCGGCCTATCAGCTTGTTGGTGGGGTGATGGCCTACCAAGGCGGTGACGGGTAGCCGGCCTGAGAGGGTGGACGGTCACACTGGGACTGAGACACG	0.818685	0	0	0	0	0	0	0	0	0	0	0	0	0	0	0	0	0	0	0	0	0	0	0	0	0	0	0	0	0	0	0	0	0	0	0	0	0	0	0	0	0	0	0	0	0	0	0
Phy2838_Actinomyces	ACGCTGGCGGCGTGCTTAACACATGCAAGTCGAACGCTGAAGCCTAGCTTGCTGGGTGGATGAGTGGCGAACGGGTGAGTAACACGTGAGTAACCTGCCCTCTTCTTTGGGATAACGCCCGGAAACGGGTGCTAATACTGGATATTCACTGGCTTTCGCATGGGGGTTGGTGGAAAGGTTTTTTCTGGTGGGGGATGGGCTCGCGGCCTATCAGCTTGTTGGTGGGGTGATGGCCTACCAAGGCTTTGACGGGTAGCCGGCCTGAGAGGGTGACCGGTCACATTGGGACTGAGATACG	0	0	0	0	0	0	0	0	0	0	0	0	0	0	0	0	0	0	0	0	0	0	0	0	0	0	0	0	0	0	0	0	0	0	0	0	0	0	0	0.288948	0	0	0	0	0	0	0	0
Phy3129_Actinomyces	ACGCTGGCGGCGTGCTTAACACATGCAAGTCGAACGCTGAAGCCTAGCTTGCTGGGTGGATGAGTGGCGAACGGGTGAGTAACACGTGAGTAACCTGCCCTCTTCTTTGGGATAACGCCCGGAAACGGGTGCTAATACTGGATATTCACTGATCTTCGCATGGGGGTTGGTGGAAAGGTTTTTTTCTGGTGGGGGATGGGCTCGCGGCCTATCAGCTTGTTGGTGGGGTGATGGCCTACCAAGGCTTTGACGGGTAGCCGGCCTGAGAGGGTGACCGGTCACATTGGGACTGAGATACG	0	0	0	0	0	0	0	0	0	0	0	0	0	0	0	0	0	0	0	0	0	0	0	0	0	0	0	0	0	0	0	0	0	0	0	0	0	0	0	0	0	0	0	0	0	0	0	0
Phy3202_Actinomyces	ACGCTGGCGGCGTGCTTAACACATGCAAGTCGAACGCTGAAGCCCAGCTTGCTGGGTGGATGAGTGGCGAACGGGTGAGTAACACGTGAGTAACCTGCCCCCTTCTTTGGGATAACGCCCGGAAACGGGTGCTAATACTGGATATTCACTGGCTTTCGCATGGGGGTTGGTGGAAAGGTTTTTTCTGGTGGGGGATGGGCTCGCGGCCTATCAGCTTGTTGGTGGGGTGATGGCCTACCAAGGCTTTGACGGGTAGCCGGCCTGAGAGGGTGACCGGTCACATTGGGACTGAGATACG	0	0	0	0	0	0	0	0	0	0	0	0	0	0	0	0	0	0	0	0	0	0	0	0	0	0	0	0	0	0	0	0	0	0	0	0	0	0	0	0	0	0	0	0	0	0	0	0
Phy3239_Actinomyces	ACGCTGGCGGCGTGCTTAACACATGCAAGTCGAACGGTGAAGGGATCAGCTTGCTGGTTCTGGATGAGTGGCGAACGGGTGAGTAACACGTGAGTAACCTGCCCCCTTCTTCTGGATAACCGCATGAAAGTGTGGCTAATACGGGATATTCTGGGTCTGTCGCATGGCGGGTCTGGGAAAGATGCGCCTTTGGGTGTTTTTGGTGGGGGATGGGCTCGCGGCCTATCAGCTTGTTGGTGGGGTGATGGCCTACCAAGGCGGTGACGGGTAGCCGGCCTGAGAGGGTGGACGGTCACACTGGGACTGAGACACG	0	0	0	0	0	0	0	0	0	0	0	0	0.361185	0	0	0	0	0	0	0	0	0	0	0	0	0	0	0	0	0	0	0	0	0	0	0	0	0	0	0	0	0	0	0	0	0	0	0
Phy3263_Actinomyces	ACGCTGGCGGCGTGCTTAACACATGCAAGTCGAACGAAAATACCAAGCTTGCTTGGTTGATTAGTGGCGAACGGGTGAGTAACACGTGAGTAACCTGCCCCTTACTTTCCTGGATAACTGCTCGAAAGGGTAGCTAATACGGGATATTCTGACTAGCCTGCATGGGTTGGTTTGGAAAGGTTGTTTTTCTGGTAAGGGATGGGCTCGCGGCCTATCAGCTTGTTGGTGGGGTGATGGCCTACCAAGGCTTTGACGGGTAGCCGGCCTGAGAGGGTGGACGGTCACACTGGGACTGAGATACG	0	0	0	0	0	0	0	0	0	0	0	0	0	0	0	0	0	0	0	0	0	0	0	0	0	0	0	0	0	0	0	0	0	0	0	0	0	0	0	0	0	0	0	0	0	0	0	0
Phy3422_Actinomyces	ACGCTGGCGGCGTGCTTAACACATGCAAGTCGAACGCTGAAGCCTGGCTTTTGTTGGGTGGATGAGTGGCGAACGGGTGAGTAACACGTGAGTAACCTGCCCTCTTCTTTGGGATAACGCCCGGAAACGGGTGCTAATACTGGATATTCACTGGCCTTCGCATGGGGGTGGGTGGAAAGGTTTGTTCTGGTGGGGGATGGGCTCGCGGCCTATCAGCTTGTTGGTGGGGTGATGGCTTACCAAGGCTTTGACGGGTAGCCGGCCTGAGAGGGTGACCGGTCACATTGGGACTGAGATACG	0	0	0	0	1.01132	0	0	0	0	0	0	0	0	0	0	0	0	0	0	0	0	0	0	0	0	0	0	0	0	0	0	0	0	0	0	0	0	0	0	0	0	0	0	0	0	0	0	0
Phy3492_Actinomyces	ACGCTGGCGGCGTGCTTAACACATGCAAGTCGAACGGTGAAGGGATCAGCTTGCTGGTTCTGGATGAGTGGCGAACGGGTGAGTAACACGTGAGTAACCTGCCCCCTTCTTCTGGATAACCGCATGAAAGTGTGGCTAATACGGGATATTCTGGGTCTGTCGCATGGCGGGCCTGGGAAAGATGCGCCTTTGGGTGTTTTTGGTGGGGGATGGGCTCGCGGCCTATCAGCTTGTTGGTGGGGTGATGGCCTACCAAGGCGGTGACGGGTAGCCGGCCTGAGAGGGTGGACGGTCACACTGGGACTGAGACACG	0	0	0	0	0	0	0	0	0	0	0	0	0	0	0	0	0	0	0	0	0	0	0	0	0	0	0	0	0	0	0	0	0	0	0	0	0	0	0	0	0	0	0	0	0	0	0	0
Phy3587_Actinomyces	ACGCTGGCGGCGTGCTTAACACATGCAAGTCGAACGCTGAAGCTCAGCTTTTGTTGGGTGGATGAGTGGCGAACGGGTGAGTAACACGTGAGTAACCTGCCCTCTTCTTTGGGATAACGCCCGGAAACGGGTGCTAATACTGGATATTCACTTGCCTTCGCATGGGGGTTGGTGGAAAGGTTTGTTCTGGTGGGGGATGGGCTCGCGGCCTATCAGCTTGTTGGTGGGGTGATGGCCTACCAAGGCTTTGACGGGTAGCCGGCCTGAGAGGGTGACCGGTCACATTGGGACTGAGATACG	0	0	0	0	0	0	0	0	0	0	0	0	0	0	0	0	0	0	0	0	0	0	0	0	0	0	0	0	0	0	0	0	0	0	0	0	0	0	0	0	0	0	0	0	0	0	0	0
Phy3661_Actinomyces	ACGCTGGCGGCGTGCTTAACACATGCAAGTCGAACGAAAATACCAAGCTTGCTTGGTTGATTAGTGGCGAACGGGTGAGTAACACGTGAGTAACCTGCCCCTTACTTTCCTGGATAACTGCTCGAGAGGGTAGCTAATACGGGATATTCTGGCCTTCCTGCATGGGTTGGTTTGGAAAGGTTTTTTCTGGTAAGGGATGGGCTCGCGGCCTATCAGCTTGTTGGTGGGGTGATGGCCTACCAAGGCTTTGACGGGTAGCCGGCCTGAGAGGGTGGACGGTCACACTGGGACTGAGATACG	0	0	0	0	0	0	0	0	0	0	0	0	0	0	0	0	0	0	0	0	0	0	0	0	0	0	0	0	0	0	0	0	0	0	0	0	0	0	0	0	0	0	0	0	0	0	0	0
Phy3676_Actinomyces	ACGCTGGCGGCGTGCTTAACACATGCAAGTCGAACGATGATGCGGTGCTTGCACCGTTGATTAGTGGCGAACGGGTGAGTAACACGTGAGTAACCTGCCCTCTTCTTTGGGATAACGGTCTGAAAGGGCTGCTAATACTGAATATTCACATGTCTTCGCATGGGGGTGTGTGGAAAGAGATGCTTTTGGGTGTTTTTGGTGGGGGATGGGCTCGCGGCCTATCAGCTTGTTGGTGGGGTAGTGGCCTACCAAGGCTTTGACGGGTAACCGGCCTGAGAGGGTGACCGGTCACATTGGGACTGAGATACG	0	0	0	0	0	0	0	0	0	0	0	0	0	0	0	0	0	0	0	0	0	0	0	0	0	0	0	0	0	0	0	0	0	0	0	0	0	0	0	0	0	0	0	0	0	0	0	0
Phy3711_Actinomyces	ACGCTGGCGGCGTGCTTAACACATGCAAGTCGAACGGTGAAGGGACTGGTTTTTGCTGGTTCTGGATGAGTGGCGAACGGGTGAGTAACACGTGAGTAACCTGCCCCCTTCTTCTGGATAACCGCATGAAAGTGTGGCTAATACGGGATATTCTGCGCCTGCTGCATGGTGGGTGTGGGAAAGATGCGCCTTTGGGTGTTTTTGGTGGGGGATGGGCTCGCGGCCTATCAGCTTGTTGGTGGGGTGATGGCCTACCAAGGCGGTGACGGGTAGCCGGCCTGAGAGGGTGGACGGTCACACTGGGACTGAGACACG	0	0	0	0	0	0	0	0	0	0	0	0	0	0	0	0	0	0	0	0	0	0	0	0	0	0	0	0	0	0	0	0	0	0	0	0	0	0	0	0	0	0	0	0	0	0	0	0
Phy3885_Actinomyces	ACGCTGGCGGCGTGCTTAACACATGCAAGTCGAACGGTGAAGGGATCAGTTTTCTGGTTCTGGATGAGTGGCGAACGGGTGAGTAACACGTGAGTAACCTGCCCCCTTCTTCTGGATAACCGCATGAAAGTGTGGCTAATACGGGATATTCTGGGTCTGTCGCATGACGGGTCTGGGAAAGATGCGCCTTTGGGTGTTTTTGGTGGGGGATGGGCTCGCGGCCTATCAGCTTGTTGGTGGGGTGATGGCCTACCAAGGCGGTGACGGGTAGCCGGCCTGAGAGGGTGGACGGTCACACTGGGACTGAGACACG	0	0	0	0	0	0	0	0	0	0	0	0	0	0	0	0	0	0	0	0	0	0	0	0	0	0	0	0	0	0	0	0	0	0	0	0	0	0	0	0	0	0	0	0	0	0	0	0
Phy3909_Actinomyces	ACGCTGGCGGCGCGCTTAACACATGCAAGTCGAACGAAAATACCAAGCTTGCTTGGTTGATTAGTGGCGAACGGGTGAGTAACACGTGAGTAACCTGCCCCTTACTTTCTGGATAACTGCTCGAAAGGGTAGCTAATACGGGATATTCTGGCCTTCCTGCATGGGTTGGTTTGGAAAGGTTGTTTTTTCTGGTGAGGGATGGGCTCGCGGCCTATCAGCTTGTTGGTGGGGTGATGGCCTACCAAGGCTTTGACGGGTAGCCGGCCTGAGAGGGTGGACGGTCACACTGGGACTGAGATACG	0	0	0	0	0	0	0	0	0	0	0	0	0	0	0	0	0	0	0	0	0	0	0	0	0	0	0	0	0	0	0	0	0	0	0	0	0	0	0	0.048158	0	0	0	0	0	0	0	0
Phy3962_Actinomyces	ACGCTGGCGGCGTGCTTAACACATGCAAGTCGAACGCTGAAGACCTGGCTTTTGTTGGGTTGGATGAGTGGCGAACGGGTGAGTAACACGTGAGTAACCTGCCCTCTTCTTTGGGATAACGCCCGGAAACGGGTGCTAATACTGGATATTCACTGATCTTCGCATGGGGGTTGGTGGAAAGGTTTGTTCTGGTGGGGGATGGGCTCGCGGCCTATCAGCTTGTTGGTGGGGTGATGGCCTACCAAGGCTTTGACGGGTAGCCGGCCTGAGAGGGTGACCGGTCACATTGGGACTGAGATACG	0	0	0	0	0	0	0	0	0	0	0	0	0	0	0	0	0	0	0	0	0	0	0	0	0	0	0	0	0	0	0	0	0	0	0	0	0	0	0	0	0	0	0	0	0	0	0	0
Phy4399_Actinomyces	ACGCTGGCGGCGTGCTTAACACATGCAAGTCGAACGAAAATACCAAGCTTGCTTGGTTGATTAGTGGCGAACGGGTGAGTAACACGTGAGTAACCTGCCCCTTACTTTCCTGGATAACTGCTCGAAAGGGTAGCTAATACGGGATATTCTGACTAGCCTGCATGGGTTGGTTTGGAAAGGTTGTTTTTTCTGGTAAGGGATGGGCTCGCGGCCTATCAGCTTGTTGGTGGGGTGATGGCCTACCAAGGCTTTGACGGGTAGCCGGCCTGAGAGGGTGGACGGTCACACTGGGACTGAGATACG	0	0	0	0	0	0	0	0	0	0	0	0	0	0	0	0	0	0	0	0	0	0	0	0	0	0	0	0	0	0	0	0	0	0	0	0	0	0	0	0	0	0	0	0	0	0	0.120395	0
Phy4436_Actinomyces	ACGCTGGCGGCGTGCTTAACACATGCAAGTCGAACGAAAATACCAAGCTTGCTTGGTTGATTAGTGGCGAACGGGTGAGTAACACGTGAGTAACCTGCCCCTTACTTTCCTGGATAACTGCTCGAAAGGGTAGCTAATACGGGATATTCTGACCAGTCTGCATGGGTTGGTTTGGAAAGGTTGTTTTTTCTGGTAAGGGATGGGCTCGCGGCCTATCAGCTTGTTGGTGGGGTGATGGCCTACCAAGGCTTTGACGGGTAGCCGGCCTGAGAGGGTGGACGGTCACACTGGGACTGAGATACG	0	0	0	0	0	0	0	0	0	0	0	0	0	0	0	0	0	0	0	0	0	0	0	0	0	0	0	0	0	0	0	0	0	0	0	0	0	0	0	0	0	0	0	0	0	0	0	0
Phy4477_Actinomyces	ACGCTGGCGGCGTGCTTAACACATGCAAGTCGAACGAAAATACCAAGCTTGCTTGGTTGATTAGTGGCGAACGGGTGAGTAACACGTGAGTAACCTGCCCCTTACTTTCCTGGATAACTGCTCGAAAGGGTAGCTAATACGGGATATTCTGACCAGTCTGCATGGGTTGGTTTGGAAAGGTTGTTTTTTCTGGTGAGGGATGGGCTCGCGGCCTATCAGCTTGTTGGTGGGGTGATGGCCTACCAAGGCTTTGACGGGTAGCCGGCCTGAGAGGGTGGACGGTCACACTGGGACTGAGATACG	0	0	0	0	0	0	0	0	0	0	0	0	0	0	0	0	0	0	0	0	0	0	0	0	0	0	0	0	0	0	0	0	0	0	0	0	0	0	0	0	0	0	0	0	0	0	0	0
Phy4549_Actinomyces	ACGCTGGCGGCGTGCTTAACACATGCAAGTCGAACGGTGAAGGGATCAGCTTGCTGGTTCTGGATGAGTGGCGAACGGGTGAGTAACACGTGAGTAACCTGCCCCCTTCTTCTGGATAACCGCATGAAAGTGTGGCTAATACGGGATATTCTGGGTCTGTCGCATGGCGGGCCCGGGAAAGATGCGCCTTTGGGTGTTTTTGGTGGGGGATGGGCTCGCGGCCTATCAGCTTGTTGGTGGGGTGATGGCCTACCAAGGCGGTGACGGGTAGCCGGCCTGAGAGGGTGGACGGTCACACTGGGACTGAGACACG	0	0	0	0	0	0	0	0	0	0	0	0	0	0	0	0	0	0	0	0	0	0	0	0	0	0	0	0	0	0	0	0	0	0	0	0	0	0	0	0	0	0	0	0	0	0	0	0
Phy4559_Actinomyces	ACGCTGGCGGCGTGCTTAACACATGCAAGTCGAACGGGCCTTGTCCCCTTTTTTTTTGGGGGTGGGGTTAGTGGCGAACGGGTGAGTAACACGTGAGTAACCTGCCCCTCACTTCTGGATAACCGCTTGAAAGGGTGGCTAATACGGGGTGTTCTGGCCTGCTCGCATGGGTGGGTTTGGAAAGATTCGACCGGTTTTGGTTGTTTTGGTGGGGGATGGGCTCGCGGCCTATCAGCTTGTTGGTGGGGTGATGGCCTGCCAAGGCTTTGACGGGTAGCCGGCCTGAGAGGGTGGGCGGTCACACTGGGACTGAGACACG	0	0	0	0	0	0	0	0	0	0	0	0	0	0	0	0	0	0	0	0	0	0	0	0	0	0	0	0	0	0	0	0	0	0	0	0	0	0	0	0	0	0	0	0	0	0	0	0
Phy4771_Actinomyces	ACGCTGGCGGCGTGCTTAACACATGCAAGTCGAACGCTGAAGCCCAGCTTGCTGGGTGGATGAGTGGCGAACGGGTGAGTAACACGTGAGTAACCTGCCCCCTTCTTTGGGATAACGCCCGGAAACGGGTGCTAATACTGGATATTCACTGATCTTCGCATGGGGGTTGGTGGAAAGGTTTTTTCTGGTGGGGGATGGGCTCGCGGCCTATCAGCTTGTTGGTGGGGTGATGGCCTACCAAGGCTTTGACGGGTAGCCGGCCCGAGAGGGTGACCGGTCACATTGGGACTGAGATACG	0	0	0	0	0	0	0	0	0	0	0	0	0	0	0	0	0	0	0	0	0	0	0	0	0	0	0	0	0	0	0	0	0	0	0	0	0	0	0	0	0	0	0	0	0	0	0	0
Phy4799_Actinomyces	ACGCTGGCGGCGTGCTTAACACATGCAAGTCGAACGCTGAAGCCCAGCTTTTGTTGGGTGGATGAGTGGCGAACGGGTGAGTAACACGTGAGTAACCTGCCCCCTTCTTTGGGATAACGCCCGGAAACGGGTGCTAATACTGGATATTCACTTGCCTTCGCATGGGGGTTGGTGGAAAGGTTTTTTCTGGTGGGGGATGGGCTCGCGGCCTATCAGCTTGTTGGTGGGGTGATGGCCTACCAAGGCTTTGACGGGTAGCCGGCCTGAGAGGGTGACCGGTCACATTGGGACTGAGATACG	0	0	0	0	0	0	0	0	0	0	0	0	0	0	0	0	0	0	0	0	0	0	0	0	0	0	0	0	0	0	0	0	0	0	0	0	0	0	0	0	0	0	0	0	0	0	0	0
Phy4827_Actinomyces	ACGCTGGCGGCGTGCTTAACACATGCAAGTCGAACGCTGAAGCCCAGCTCGCTGGGTGGATGAGTGGCGAACGGGTGAGTAACACGTGAGTAACCTGCCCCCTTCTTTGGGATAACGCCCGGAAACGGGTGCTAATACTGGATATTCACTGGCCTTCGCATGGGGGTTGGTGGAAAGGTTTTTTCTGGTGGGGGATGGGCTCGCGGCCTATCAGCTTGTTGGTGGGGTGATGGCCTACCAAGGCTTTGACGGGTAGCCGGCCTGAGAGGGTGACCGGTCACATTGGGACTGAGATACG	0	0	0	0	0	0	0	0	0	0	0	0	0	0	0	0	0	0	0	0	0	0	0.144474	0	0	0	0	0	0	0	0	0	0	0	0	0	0	0	0	0	0	0	0	0	0	0	0	0
Phy4858_Actinomyces	ACGCTGGCGGCGTGCTTAACACATGCAAGTCGAACGGGCCCGCGCCTTTTTTTGGGGGCGGGTTGAGTGGCGAACGGGTGAGTATCACGTGAGTAACCTGCCCTCCTCTCCTGGATAACCGCTTGAAAGGGCGGCTAATACGGGGTGGTCCGGTTGGTCCGCATGGGCCGGCTGGGATAGTTTCATCTTCGGGTGTTTCGGTGGGGGATGGGCTCGCGGCCTATCAGCTTGTTGGTGGGGTGATGGCCCACCAAGGCGGTGACGGGTAGCCGGCCTGAGAGGGTGGGCGGCCACACTGGGACTGAGACACG	0	0	0	0	0	0	0	0	0	0	0	0	0	0	0	0	0	0	0	0	0	0	0	0	0	0	0	0	0	0	0	0	0	0	0	0	0	0	0	0	0	0	0	0	0	0	0	0
Phy4907_Actinomyces	ACGCTGGCGGCGTGCTTAACACATGCAAGTCGAACGCTGAAGCTCAGCTTTTGTTGGGTGGATGAGTGGCGAACGGGTGAGTAACACGTGAGTAACCTGCCCCCTTCTTTGGGATAACGCCCGGAAACGGGTGCTAATACTGGATATTCACTGATCTTCGCATGGGGGTTGGTGGAAAGGGTTTTTTCTGGTGGGGGATGGGCTCGCGGCCTATCAGCTTGTTGGTGGGGTGATGGCCTACCAAGGCTTTGACGGGTAGCCGGCCTGAGAGGGTGACCGGTCACATTGGGACTGAGATACG	0	0	0	0	0	0	0	0	0	0	0.144474	0	0	0	0	0	0	0	0	0	0	0	0	0	0	0	0	0	0	0	0	0	0	0	0	0	0	0	0	0	0	0	0	0	0	0	0	0
Phy4989_Actinomyces	ACGCTGGCGGCGTGCTTAACACATGCAAGTCGAACGCTGAAGACCTGGCTTTTGTTGGGTTGGATGAGTGGCGAACGGGTGAGTAACACGTGAGTAACCTGCCCCCTTCTTTGGGATAACGCCCGGAAACGGGTGCTAATACTGGATATTCACTGGCCTTCGCATGGGGGTTGGTGGAAAGGTTTGTTCTGGTGGGGGATGGGCTCGCGGCCTATCAGCTTGTTGGTGGGGTGATGGCCTACCAAGGCTTTGACGGGTAGCCGGCCTGAGAGGGTGACCGGTCACATTGGGACTGAGATACG	0	0	0	0	0	0	0	0	0	0	0	0	0	0	0	0	0	0	0	0	0	0	0	0	0	0	0	0	0	0	0	0	0	0	0	0	0.048158	0	0	0	0	0	0	0	0	0	0	0
Phy5047_Actinomyces	ACGCTGGCGGCGTGCTTAACACATGCAAGTCGAACGGTGAAGGGATCAGCTTGCTGGTTCTGGATGAGTGGCGAACGGGTGAGTAACACGTGAGTAACCTGCCCCCTTCTTCTGGATAACCGCATGAAAGTGTGGCTAATACGGGATATTCTGGGTCTGTCGCATGATGGGTCTGGGAAAGATGCGCCTTTGGGTGTTTTTGGTGGGGGATGGGCTCGCGGCCTATCAGCTTGTTGGTGGGGTGATGGCCTACCAAGGCGGTGACGGGTAGCCGGCCTGAGAGGGTGGACGGTCACACTGGGACTGAGACACG	0	0	0	0	0	0	0	0	0	0	0	0	0	0	0	0	0	0	0	0	0	0	0	0	0	0	0	0	0	0	0	0	0	0	0	0	0	0	0	0	0	0	0	0	0	0	0	0
Phy5088_Actinomyces	ACGCTGGCGGCGTGCTTAACACATGCAAGTCGAACGCTGAAGCTCAGCTTTTGTTGGGTGGATGAGTGGCGAACGGGTGAGTAACACGTGAGTAACCTGCCCCCTTCTTTGGGATAACGCCCGGAAACGGGTGCTAATACTGGATATTCACTGGTCTTCGCATGGGGGTTGGTGGAAAGGGTTTTTCTGGTGGGGGATGGGCTCGCGGCCTATCAGCTTGTTGGTGGGGTGATGGCCTACCAAGGCTTTGACGGGTAGCCGGCCTGAGAGGGTGACCGGTCACATTGGGACTGAGATACG	0	0	0	0	0	0	0	0	0	0	0	0	0	0	0	0	0	0	0	0	0	0	0	0	0	0	0	0	0	0	0	0	0	0	0	0	0	0	0	0	0	0	0	0	0	0	0	0
Phy5099_Actinomyces	ACGCTGGCGGCGTGCTTAACACATGCAAGTCGAACGAAAATACCAAGCTTGCTTGGTTGATTAGTGGCGAACGGGTGAGTAACACGTGAGTAACCTGCCCCTTACTTTCCTGGATAACTGCTCGAAAGGGTAGCTAATACGGGATATTCTGACTGGTCCGCATGGGTTGGTTTGGAAAGGTTGTTTTTCTGGTAAGGGATGGGCTCGCGGCCTATCAGCTTGTTGGTGGGGTGATGGCCTACCAAGGCTTTGACGGGTAGCCGGCCTGAGAGGGTGGACGGTCACACTGGGACTGAGATACG	0	0	0	0	0	0	0	0	0	0	0	0	0	0	0	0	0	0	0	0	0	0	0	0	0	0	0	0	0	0	0	0	0	0	0	0	0	0	0	0	0	0	0	0	0	0	0	0
Phy5228_Actinomyces	ACGCTGGCGGCGTGCTTAACACATGCAAGTCGAACGGTGAAGCACCTTCCTTTTGGTGGGTGTGGATGAGTGGCGAACGGGTGAGTAACACGTGAGTAACCTGCCCCCTTCTTCTGGATAACCGCATGAAAGTGTGGCTAATACGGGATATTCTGGGTCTGTCGCATGGCGGGCCTGGGAAAGATGCGCCTTTGGGTGTTTTTGGTGGGGGATGGGCTCGCGGCCTATCAGCTTGTTGGTGGGGTGATGGCCTACCAAGGCGGTGACGGGTAGCCGGCCTGAGAGGGTGGACGGTCACACTGGGACTGAGACACG	0	0	0	0	0	0	0	0	0	0	0	0	0	0	0	0	0	0	0	0	0	0	0	0	0	0	0	0	0	0	0	0	0	0	0	0	0	0	0	0	0	0	0	0	0	0	0	0
Phy5650_Actinomyces	ACGCTGGCGGCGTGCTTAACACATGCAAGTCGAACGGGCCTGCTCTGGTTTTTCTGGGGTGGGTGAGTGGCGAACGGGTGAGTAACACGTGAGTAACCTGCCCTCTTCTTGGGGATAACGGTCTGAAAGGGCTGCTAATACCGGATGTTCACTGTCTGTCGCATGGTGGGTGGTGGAAAGAGGCACTGTTGTGGTGTTTTGGTGGGGGATGGGCTCGCGGCTTATCAGCTTGTTGGTGGGGTGATGGCTTACCAAGGCTTTGACGGGTAGCCGGCCTGAGAGGGTGACCGGTCACATTGGGACTGAGATACG	0	0	0	0	0	0	0	0	0	0	0	0	0	0	0	0	0	0	0	0	0	0	0	0	0	0	0	0	0	0	0	0	0	0	0	0	0	0	0	0	0	0	0.0722369	0	0	0	0	0
Phy5669_Actinomyces	ACGCTGGCGGCGTGCTTAACACATGCAAGTCGAACGAAAATACCAAGCTTGCTTGGTTGATTAGTGGCGAACGGGTGAGTAACACGTGAGTAACCTGCCCCTTACTTTCCTGGATAACTGCTCGAAAGGGTAGCTAATACGGGATATTCTGACCTGCCTGCATGGGTTGGTTTGGAAAGGTTTTTTTCTGGTAAGGGATGGGCTCGCGGCCTATCAGCTTGTTGGTGGGGTGATGGCCTACCAAGGCTTTGACGGGTAGCCGGCCTGAGAGGGTGGACGGTCACACTGGGACTGAGATACG	0	0	0	0	0	0	0	0	0	0	0	0	0	0	0	0	0	0	0	0	0	0	0	0	0	0	0	0	0	0	0	0	0	0	0	0	0	0	0	0	0	0	0	0	0	0	0	0
Phy5733_Actinomyces	ACGCTGGCGGCGTGCTTAACACATGCAAGTCGAACGCTGAAGCCCAGCTTGCTGGGTGGATGAGTGGCGAACGGGTGAGTAACACGTGAGTAACCTGCCCCCTTCTTTGGGATAACGCCCGGAAACGGGTGCTAATACTGGATATTCACTGGCTTTCGCATGGGGATTGGTGGAAAGGTTTTTTCTGGTGGGGGATGGGCTCGCGGCCTATCAGCTTGTTGGTGGGGTGATGGCCTACCAAGGCTTTGACGGGTAGCCGGCCTGAGAGGGTGACCGGTCACATTGGGACTGAGATACG	0	0	0	0	0	0	0	0	0	0	0	0	0	0	0	0	0	0	0	0	0	0	0	0	0	0	0	0	0	0	0	0	0	0	0	0	0	0	0	0	0	0	0	0	0	0	0	0
Phy6054_Actinomyces	ACGCTGGCGGCGTGCTTAACACATGCAAGTCGAACGCTGAAGCTCAGCTTTTGTTGGGTGGATGAGTGGCGAACGGGTGAGTAACACGTGAGTAACCTGCCCCCTTCTTTGGGATAACGCCCGGAAACGGGTGCTAATACTGGATATTCACTTGCCTTCGCATGGGGGTTGGTGGAAAGGTTTTTTCTGGTGGGGGATGGGCTCGCGGCCTATCAGCTTGTTGGTGGGGTGATGGCCTACCAAGGCTTTGACGGGTAGCCGGCCTGAGAGGGTGACCGGTCACATTGGGACTGAGATACG	0	0	0	0	0	0	0	0	0	0	0	0	0	0	0	0	0	0	0	0	0	0	0	0	0	0	0	0	0	0	0	0	0	0	0	0	0	0	0	0	0	0	0	0	0	0	0	0
Phy6097_Actinomyces	ACGCTGGCGGCGTGCTTAACACATGCAAGTCGAACGAAAATACCAAGCTTGCTTGGTTGATTAGTGGCGAACGGGTGAGTAACACGTGAGTAACCTGCCCCTTACTTTCCTGGATAACTGCTCGAAAGGGTAGCTAATACGGGATATTCTGGCCGGCCTGCATGGGTTGGTTTGGAAAGGTTGTTTTTTCTGGTAAGGGATGGGCTCGCGGCCTATCAGCTTGTTGGTGGGGTGATGGCCTACCAAGGCTTTGACGGGTAGCCGGCCTGAGAGGGTGGACGGTCACACTGGGACTGAGATACG	0	0	0	0	0	0	0	0	0	0	0	0	0	0	0	0	0	0	0	0	0	0	0	0	0	0	0	0	0	0	0	0	0	0	0	0	0	0	0	0	0	0	0	0	0	0	0	0
Phy6201_Actinomyces	ACGCTGGCGGCGTGCTTAACACATGCAAGTCGAACGAAAATACCAAGCTTGCTTGGTTGATTAGTGGCGAACGGGTGAGTAACACGTGAGTAACCTGCCCCTTACTTTCCTGGATAACTGCTCGAAAGGGTAGCTAATACGGGATATTCTGACCAGCCTGCATGGGTTGGTTTGGAAAGGTTTATTTTCTGGTAAGGGATGGGCTCGCGGCCTATCAGCTTGTTGGTGGGGTGATGGCCTACCAAGGCTTTGACGGGTAGCCGGCCTGAGAGGGTGGACGGTCACACTGGGACTGAGATACG	0	0	0	0	0	0	0	0	0	0	0	0	0	0	0	0	0	0	0	0	0	0	0	0	0	0	0	0	0	0	0	0	0	0	0	0	0.048158	0	0	0	0	0	0	0	0	0	0	0
Phy6279_Actinomyces	ACGCTGGCGGCGTGCTTAACACATGCAAGTCGAACGCTGAAGCCTAGCTTGCTGGGTGGATGAGTGGCGAACGGGTGAGTAACACGTGAGTAACCTGCCCCCTTCTTTGGGATAACGCCCGGAAACGGGTGCTAATACTGGATATTCACTGGTCTTCGCATGGGGGTTGGTGGAAAGGTTTTTTCTGGTGGGGGATGGGCTCGCGGCCTATCAGCTTGTTGGTGGGGTGATGGCCTACCAAGGCTTTGACGGGTAGCCGGCCTGAGAGGGTGACCGGTCACATTGGGACTGAGATACG	0	0	0	0	0	0	0	0	0	0	0	0	0	0	0	0	0	0	0	0	0	0	0	0	0	0	0	0	0	0	0	0	0	0	0	0	0	0	0	0	0	0	0	0	0	0	0	0
Phy6350_Actinomyces	ACGCTGGCGGCGTACTTAACACATGCAAGTCGAACGCTGAAGACCTGGCTTCTGTTGGGTTGGATGAGTGGCGAACGGGTGAGTAACACGTGAGTAACCCGCCCTCTTCTTTGGGATAACGCCCGGAAACGGGTGCTAATACTGGATATTCACTGGCCTTCGCATGGGGGTTGGTGGAAAGGTTTGTTCTGGTGGGGGATGGGCTCGCGGCCTATCAGCTTGTTGGTGGGGTGATGGCCTACCAAGGCTTTGACGGGTAGCCGGCCTGAGAGGGTGACCGGTCACATTGGGACTGAGATACG	0	0	0	0	0	0	0	0	0	0	0	0	0	0	0	0	0	0	0	0	0	0	0	0	0	0	0	0	0	0	0	0	0	0	0	0	0	0	0	0	0	0	0	0	0	0	0	0
Phy6419_Actinomyces	ACGCTGGCGGCGTGCTTAACACATGCAAGTCGAACGCTGAAGCCCAGCTTGCTGGGTGGATGAGTGGCGAACGGGTGAGTAACACGTGAGTAACCTGCCCCCTTCTTTGGGATAACGCCCGGAAACGGGTGCTAATACTGGATATTCACTTGCCTTCGCATGGGGGTTGGTGGAAAGGTTTTTCTGGTGGGGGATGGGCTCGCGGCCTATCAGCTTGTTGGTGGGGTGATGGCCTACCAAGGCTTTGACGGGTAGCCGGCCTGAGAGGGTGACCGGTCACATTGGGACTGAGATACG	0	0	0	0	0	0	0	0	0	0	0	0	0	0	0	0	0	0	0	0	0.048158	0	0	0	0	0	0	0	0	0	0	0	0	0	0	0	0	0	0	0	0	0	0	0	0	0	0	0
Phy6569_Actinomyces	ACGCTGGCGGCGTGCTTAACACATGCAAGTCGAACGGTGAAGCCCAGCTTGCTGGGTGGATGAGTGGCGAACGGGTGAGTAACACGTGAGTAACCTGCCCCCTTCTTCTGGATAACTGCTCGAAAGGGTGGCTAATACGGGATATTCTTTTCCTGCCGCATGGTGGGTTTTGGAAAGGTTTTTTCTGGTGGGGGATGGGCTCGCGGCCTATCAGCTTGTTGGTGGGGTGATGGCCTACCAAGGCGGTGACGGGTAGCCGGCCTGAGAGGGTGGACGGCCACACTGGGACTGAGACACG	0	0	0	0	0	0	0	0	0	0	0	0	0	0	0	0	0	0	0	0	0	0	0	0	0	0	0	0	0	0	0	0	0	0	0	0	0	0	0	0	0	0	0	0	0	0	0	0.0722369
Phy6688_Actinomyces	ACGCTGGCGGCGTGCTTAACACATGCAAGTCGAACGGTGAAGGGACTGGCTTTTGTTGGTCCTGGATGAGTGGCGAACGGGTGAGTAACACGTGAGTAACCTGCCCCCTTCTTCTGGATAACCGCATGAAAGTGTGGCTAATACGGGATATTCTGGGTCTGTCGCATGACGGGCCCGGGAAAGATATTGTTTCGGTGGGGGATGGGCTCGCGGCCTATCAGCTTGTTGGTGGGGTGATGGCCTACCAAGGCGGTGACGGGTAGCCGGCCTGAGAGGGTGGACGGTCACACTGGGACTGAGACACG	0	0	0	0	0	0	0	0	0	0	0	0	0	0	0	0	0	0	0	0	0	0	0	0	0	0	0	0	0	0	0	0	0	0	0	0	0	0	0	0	0	0	0	0	0	0	0	0
Phy6807_Actinomyces	ACGCTGGCGGCGTGCTTAACACATGCAAGTCGAACGAAAATACCAAGCTTGCTTGGTTGATTAGTGGCGAACGGGTGAGTAACACGTGAGTAACCTGCCCCTTACTTTCCTGGATAACTGCTCGAAAGGGTAGCTAATACGGGATATTCTGACCAGTCTGCATGGGTTGGTTTGGAAAGGTTTTTTCTGGTAAGGGATGGGCTCGCGGCCTATCAGCTTGTTGGTGGGGTGATGGCCTACCAAGGCTTTGACGGGTAGCCGGCCTGAGAGGGTGGACGGTCACACTGGGACTGAGATACG	0	0	0	0	0	0	0	0	0	0	0	0	0	0	0	0	0	0	0	0	0	0	0	0	0	0	0	0	0	0	0	0	0	0	0	0	0	0	0	0	0	0	0	0	0	0	0	0
Phy3915_Mobiluncus	ACGCTGGCGGCGTGCTTAACACATGCAAGTCGAACGATGAAGCTTGGTGCTTGCACTGGGTGGATTAGTGGCGAACGGGCGAGTAACACGTGAGTAACCTGTCCTTTTCTTTGGGATAACGGCTGGAAACGGCTGCTAATACCGGATATTCAGGCGTGACCGCATGGTTGTGTTTGGAAAGGTTTTTTCTGGAATGGGGTGGGCTCGCGGCCTATCAGCTTGTTGGTGGGGTGATGGCTTACCAAGGCTTTGACGGGTAGCCGGCCTGAGAGGGTGGTCGGTCGCACTGGGACTGAGATACG	0	0	0	0	0	0	0	0	0	0	0	0	0	0	0	0	0	0	0	0	0	0	0	0	0	0	0	0	0	0	0	0	0	0	0	0	0	0	0	0	0	0	0	0	0	0	0	0
Phy3460_Actinomycetaceae	ACGCTGGCGGCGTGCTTAACACATGCAAGTCGAACGATGAAGCGGTGCTTGCACCGTGGATTAGTGGCGAACGGGTGAGTAATACGTGAGTAACCTGCCCCCTTCTTTGGGATAAGCCTTGGAAACGGGGTCTAATACTGGATAGTCCTGTGTCACCGCATGGTGGTGTGGGGAAAGTTTTTTCGGTGGGGGATGGGCTCGCGGCCTATCAGCTTGTTGGTGGGGTGATGGCCTACCAAGGCGTCGACGGGTAGCCGGCCTGAGAGGGTGACCGGCCACACTGGGACTGAGACACG	0	0	0	0	0	0	0	0	0	0	0	0	0	0	0	0	0	0	0	0	0	0	0	0	0	0	0	0	0	0	0	0	0	0	0	0	0	0	0	0	0	0	0	0	0	0	0	0
Phy2990_Brevibacterium	ACGCTGGCTGCGTGCTTAACACATGCAAGTCGAACGCTGAAGCCCCAGCTTGCTGGGGTGGATGAGTGGCGAACGGGTGAGTAACACGTGAGTAACCTGCCCCTGACTTCGGGATAAGCCCGGGAAACTGGGTCTAATACCGGATACGACCGTCGGACGCATGTCTGGTGGTGGAAAGTTTTTTTCGGTTGGGGATGGGCTCGCGGCCTATCAGTTTGTTGGTGAGGTAATGGCTCACCAAGACGACGACGGGTAGCCGGCCTGAGAGGGCGACCGGCCACACTGGGACTGAGACACG	0	0	0	0	0	0	0	0	0	0	0	0	0	0	0	0	0	0	0	0	0	0	0	0	0	0	0	0	0	0	0	0	0	0	0	0	0	0	0	0	0	0	0	0	0	0	0	0
Phy3293_Brevibacterium	ACGCTGGCGGCGTGCTTAACACATGCAAGTCGAACGCTGAAGCTCGCAGCTTGCTGCGGGTGGATGAGTGGCGAACGGGTGAGTAACACGTGAGTAACCTGCCCCTGACTGCGGGATAAGCCCGGGAAACTGGGTCTAATACCGCATATGACACCTGACCGCATGGTCTGGGTGTGGAAAGTTTTTCGGTTGGGGATGGGCTCGCGGCCTATCAGCTTGTTGGTGGGGTAAAGGCCTACCAAGGCGACGACGGGTAGCCGGCCTGAGAGGGCGACCGGCCACACTGGGACTGAGACACG	0	0	0	0	0	0	0	0	0	0	0	0	0	0	0	0	0.170815	0	0	0	0	0	0	0	0	0	0	0	0	0	0	0	0	0	0	0	0	0	0	0	0	0	0	0	0	0	0	0
Phy3663_Brevibacterium	ACGCTGGCGGCGTGCGTAACACATGCAAGTCGAACGCTGAAGCTCGCAGCTTGCTGCGGGTGGATGAGTGGCGAACGGGTGAGTAACACGTGAGTAACCTGCCCCTGACTGCGGGATAAGCCCGGGAAACTGGGTCTAATACCGCATATGACACCTGACCGCATGGTCTGGGTGTGGAAAGTTTTTCGGTTGGGGATGGGCTCGCGGCCTATCAGCTTGTTGGTGGGGTAAAGGCCTACCAAGGCGACGACGGGTAGCCGGCCTGAGAGGGCGACCGGCCACACTGGGACTGAGACACG	0	0	0	0	0	0	0	0	0	0	0	0	0	0	0	0	0	0	0	0	0	0	0	0	0	0	0	0	0	0	0	0	0	0	0	0	0	0	0	0	0	0	0	0	0	0	0	0
Phy7219_Brevibacterium	ACGCTGGCTGCGTGCTTAACACATGCAAGTCGAACGCTGAAGCCGGGTGCTTGCACCTGGTGGATGAGTGGCGAACGGGTGAGTAACACGTGAGTAACCTGCCCCTGATTTCGGGATAAGCCTGGGAAACCGGGTCTAATACCGGATACGACCACCGAACGCATGTTCGGTGGTGGAAAGTTTTTCGATCAGGGATGGGCTCGCGGCCTATCAGCTTGTTGGTGGGGTAATGGCCTACCAAGGCGACGACGGGTAGCCGGCCTGAGAGGGCGACCGGCCACACTGGGACTGAGACACG	0	0	0	0	0	0	0	0	0	0	0	0	0	0	0	0	0	0	0	0	0	0	0	0	0	0	0	0	0	0	0	0	0	0	0	0	0	0	0	0	0	0	0	0	0	0	0	0
Phy4179_Cellulomonadaceae	ACGCTGGCGGCGTGCTTAACACATGCAAGTCGAACGGTGATCTCGGTGCTTGCACCGGGTGATCAGTGGCGAACGGGTGAGTAACACGTGAGTAACCTGCCCCAGACTCTGGGATAACCCCGAGAAATCGGAGCTAATACCGGATACGAGACGCACAGGCATCTGTAGCGTCTGGAAAGAATTTCGGTCTGGGATGGACTCGCGGCCTATCAGCTAGTTGGTGGGGTAATGGCCCACCAAGGCGACGACGGGTAGCCGGCCTGAGAGGGCGACCGGCCACACTGGGACTGAGACACG	0	0	0	0	0	0	0	0	0	0	0	0	0	0	0	0	0	0	0	0	0	0	0	0	0	0	0	0	0	0	0	0	0	0	0	0	0	0	0	0	0	0	0	0	0	0	0	0
Phy463_Corynebacterium	ACGCTGGCGGCGTGCTTAACACATGCAAGTCGAACGGAAAGGCCCTGCTTGCAGGGTACTCGAGTGGCGAACGGGTGAGTAACACGTGGGTGATCTGCCCTGCACTTCGGGATAAGCCTGGGAAACTGGGTCTAATACCGGATAGGAGCCATTTTTAGTGTGATGGTTGGAAAGTTTTTTCGGTGTAGGATGAGCTCGCGGCCTATCAGCTTGTTGGTGGGGTAATGGCCTACCAAGGCGGCGACGGGTAGCCGGCCTGAGAGGGTGGACGGCCACATTGGGACTGAGATACG	0.0963159	0	0	0	0	0	0	0	0	0	0	0	0	1.28081	0	0	0	0	0	0	0	0	0	0	0	0	0	0	0	0	0	0	0	0	0	0.0722369	0	0	0	0	0	0	0.0722369	0	0	0.264869	0.024079	0
Phy713_Corynebacterium	ACGCTGGCGGCGTGCTTAACACATGCAAGTCGAACGGAAAGGCCTAAGCTTGCTTGGGTACTCGAGTGGCGAACGGGTGAGTAACACGTGAGTGATCTGCCCTCAACTTCGGGATAAGCCTGGGAAACTGGGTCTAATACTGGATAGGACCATCCTTTAGTGTGTGATGGTGGAAAGTTTTTTCGGTTGGGGATGAGCTCGCGGCCTATCAGCTTGTTGGTGGGGTAATGGCCTACCAAGGCGTCGACGGGTAGCCGGCCTGAGAGGGTGTACGGCCACATTGGGACTGAGACACG	0	0	0	0	0	0	0	0	0	0	0	0	0	0	0	0	0	0	0	0	0	0	0	0	0	0	0	0	0	0.69829	0	0	0	0	0	0	0	0	0	0	0	0	0	0	0	0	0	0
Phy885_Corynebacterium	ACGCTGGCGGCGTGCTTAACACATGCAAGTCGAACGGAAAGGCCCTGCTTGCAGGGTACTCGAGTGGCGAACGGGTGAGTAACACGTGGGTGATCTGCCCTGCACTTCGGGATAAGCTTGGGAAACTGGGTCTAATACCGGATAGGAACCATCTTTAGTGTGGTGGTTGGAAAGTTTTTTCGGTGTAGGATGAGCTCGCGGCCTATCAGCTTGTTGGTGGGGTAATGGCCTACCAAGGCGGCGACGGGTAGCCGGCCTGAGAGGGTGTACGGCCACATTGGGACTGAGATACG	0	0	0	0	0	0	0	0	0	0	0	0	0	0	0	0	0	0	0	0	0	0	0	0	0	0	0	0	0	0	0	0	0	0	0	0	0	0	0	0	0	0	0	0	0	0	0	0
Phy1438_Corynebacterium	ACGCTGGCGGCGTGCTTAACACATGCAAGTCGAACGGAAAGGCTCCAGCTTGCTGGAGTACTCGAGTGGCGAACGGGTGAGTAACACGTGGGTGATCTGCCCTGCACTTCGGGATAAGCCTGGGAAACTGGGTCTAATACCGGATAGGACCGCACTTTGGTGTGTGTGGTGGAAAGGTTTTTTCTGGTGTGGGATGAGCTCGCGGCCTATCAGTTTGTTGGTGGGGTAATGGCCTACCAAGACGGCGACGGGTAGCCGGCCTGAGAGGGTGGACGGTCACATTGGGACTGAGATACG	0	0	3.17843	0	0	0	0	0	0.048158	0	0	0	0	0	0	0	0	0	0	0	0	0	0	0	0	0	0	0	0	0	0	0	0	0	0	0	0	0	0	0	0	0	0	0	0	0	0	0
Phy1602_Corynebacterium	ACGCTGGCGGCGTGCTTAACACATGCAAGTCGAACGGTAAGGCTCCAGCTTGCTGGGGTACACGAGTGGCGAACGGGTGAGTAACACGTGGGTGACCTGCCCTGCACTTCGGGATAAGCCTGGGAAACTGGGTCTAATACCGGATAGGACCGCACCGTGAGGGTGTGGTGGAAAGTTTTTTCGGTGTGGGATGGGCCCGCGGCCTATCAGCTTGTTGGTGGGGTAATGGCCTACCAAGGCGGCGACGGGTAGCCGGCCTGAGAGGGTGGACGGCCACATTGGGACTGAGACACG	0	0	0	0	0	0	0	0	0	0	0	0	0	0	0	0	0	0	0	0.288948	0	0	0	0	0	0	0	0	0	0	0	0	0	0	0	0	0	0	0	0	0	0	0	0	0	0	0	0
Phy1705_Corynebacterium	ACGCTGGCGGCGTGCTTAACACATGCAAGTCGAACGGTAAGGCTCCAGCTTGCTGGGGTACACGAGTGGCGAACGGGTGAGTAACACGTGGGTGACCTGCCCTGCACTTCGGGATAAGCCTGGGAAACTGGGTCTAATACCGGATAGGACTGCACCGTGAGGGTGTGGTGGAAAGTTTTTTCGGTGTGGGATGGGCCCGCGGCCTATCAGCTTGTTGGTGGGGTAATGGCCTACCAAGGCGGCGACGGGTAGCCGGCCTGAGAGGGTGGACGGCCACATTGGGACTGAGACACG	0	0	0	0	0	0	0	0	0	0	0	0	0	0	0	0	0	0	0	0	0	0	0	0	0	0	0.120395	1.9504	0	0	0	0	0	0	0	0	0	0	0	0	0	0	0	0	0	0	0	0
Phy1729_Corynebacterium	ACGCTGGCGGCGTGCTTAACACATGCAAGTCGAACGGAAAGGCCAGTGCTTGCACTGGTACTCGAGTGGCGAACGGGTGAGTAACACGTGGGTGATCTGCCCCGCACTTCGGGATAAGCCTGGGAAACTGGGTCTAATACCGGATAGGACCACTTCTTGGAGGTTGTGGTGGAAAGTTTTTTCGGTGTGGGATGAGCTCGCGGCCTATCAGCTTGTTGGTGGGGTAATGGCCTACCAAGGCGTCGACGGGTAGCCGGCCTGAGAGGGTGTACGGCCACATTGGGACTGAGATACG	0	0	0	0	0	0	0	0	0	0	0	0	0	0	0	0	0	0	0	0	0	0	0	0	0	0	0	0	0	0	0	0	0	0	0	0	0	0	0	0	0	0	0	0	0	0	0	0
Phy2084_Corynebacterium	ACGCTGGCGGCGTGCTTAACACATGCAAGTCGAACGGAAAGGCCCTGCTTGCAGGGTGCTCGAGTGGCGAACGGGTGAGTAACACGTGGGTGATCTGCCCCTTACTTTGGGATAAGCCTGGGAAACTGGGTCTAATACTGGATAGGACCATGCTGTAGGTGGTGTGGTGGAAAGATTTTTTCGGTAAGGGATGAGCTCGCGGCCTATCAGCTTGTTGGTGGGGTAATGGCCTACCAAGGCGTCGACGGGTAGCCGGCCTGAGAGGGTGGACGGCCACATTGGGACTGAGATACG	0	0	0	0	0	0	0	0	0	0	0	0	0	0	0	0	0	0	0	0	0	0	0	0	0	0	0	0	0	0	0	0	0	0	0	0	0	0	0	0	0.144474	0	0	0	0	0	0	0
Phy2602_Corynebacterium	ACGCTGGCGGCGTGCTTAACACATGCAAGTCGAACGGAAAGGCCTCTTGCTTGCAAGGGGTACTCGAGTGGCGAACGGGTGAGTAACACGTGGGTGATCTGCCTTGCACTCTGGGATAAGCTTGGGAAACTGGGTCTAATACCGGATATGAACTGCCTTTAGTGTGGTGGTTGGAAAGTTTTTTCGGTGCAAGATGAGCTCGCGGCCTATCAGCTTGTTGGTGGGGTAATGGCCTACCAAGGCGTCGACGGGTAGCCGGCCTGAGAGGGTGTACGGCCACATTGGGACTGAGATACG	0	0	0	0	0	0	0	0	0	0	0	0	0	0	0	0	0	0	0	0	0	0	0	0	0	0	0	0	0	0	0	0	0	0	0	0	0	0	0	0	0	0	0	0.048158	0	0	0	0
Phy2609_Corynebacterium	ACGCTGGCGGCGTGCTTAACACATGCAAGTCGAACGGAAAGGCCCCCACCTTGGTGGGGGTGCTCGAGTGGCGAACGGGTGAGTAACACGTGGGTGATCTGCCCTGTACTTCGGGATAAGCTTGGGAAACTGGGTCTAATACCGGATAGGACCATGGTTTAGTGTCTCATGGTGGAAAAATTATTGTTTTGGTGCAGGATGAGCTCGCGGCCTATCAGCTTGTTGGTGGGGTAATGGCCTACCAAGGCGTCGACGGGTAGCCGGCCTGAGAGGGTGGACGGCCACATTGGGACTGAGATACG	0	0	0	0	0	0	0	0	0	0	0	0	0	0	0	0	0	0	0	0	0	0	0	0	0	0	0	0	0	0	0	0	0	0	0	0	0	0	0	0	0	0	0	0	0	0	0	0
Phy3324_Corynebacterium	ACGCTGGCGGCGTGCTTAACACATGCAAGTCGAACGGAAAGGCCCTGCTTGCAGGGTACTCGAGTGGCGAACGGGTGAGTAACACGTGGGTGATCTGCCTCGTACTTCGGGATAAGCCTGGGAAACTGGGTCTAATACCGGATAGGACCTTCTTTTAGTGTGGAAGGTGGAAAGTTTTTCGGTACGAAATGAGCCCGCGGCCTATCAGCTTGTTGGTGGGGTAATGGCCTACCAAGGCGACGACGGGTAGCCGGCCTGAGAGGGTGTACGGCCACATTGGGACTGAGACACG	0	0	0	0	0	0	0	0	0	0	0	0	0	0	0	0	0	0	0	0	0	0	0	0	0	0	0	0	0	0	0	0	0	0	0	0.120395	0	0	0	0	0	0	0	0	0	0	0	0
Phy3713_Corynebacterium	ACGCTGGCGGCGTGCTTAACACATGCAAGTCGAACGGAAAGGCCCTCACCTTGGTGGGGGTGCTCGAGTGGCGAACGGGTGAGTAACACGTGGGTGATCTGCCCTGTACTTCGGGATAAGCTTGGGAAACTGGGTCTAATACCGGATAGGACCATGGTTTAGTGTCTCATGGTGGAAAGATTATTGTTTTGGTGCAGGATGAGCTCGCGGCCTATCAGCTTGTTGGTGGGGTAATGGCCTACCAAGGCGTCGACGGGTAGCCGGCCTGAGAGGGTGGACGGCCACATTGGGACTGAGATACG	0	0	0	0	0	0	0.168553	0	0	0	0	0	0	0	0	0	0	0	0	0	0	0	0	0	0	0	0	0	0	0	0	0	0	0	0	0	0	0	0	0	0	0	0	0	0	0	0	0
Phy3867_Corynebacterium	ACGCTGGCGGCGTGCTTAACACATGCAAGTCGAACGGAAAGGCCCTCACCTTTGGTGGGGGTGCTCGAGTGGCGAACGGGTGAGTAACACGTGGGTGATCTGCCCTGTACTTCGGGATAAGCTTGGGAAACTGGGTCTAATACCGGATAGGACCATGGTTTAGTGTCTCATGGTGGAAAGATTATTGTTTTGGTGCAGGATGAGCTCGCGGCCTATCAGCTTGTTGGTGGGGTAATGGCCTACCAAGGCGTCGACGGGTAGCCGGCCTGAGAGGGTGGACGGCCACATTGGGACTGAGATACG	0	0	0	0	0	0	0	0	0	0	0	0	0	0	0	0	0	0	0	0	0	0	0	0	0	0	0	0	0	0	0	0	0	0	0	0	0	0	0	0	0	0	0	0	0	0	0	0
Phy3991_Corynebacterium	ACGCTGGCGGCGTGCTTAACACATGCAAGTCGAACGGAAAGGCCCTGCTTGCAGGGTACTCGAGTGGCGAACGGGTGAGTAACACGTGGGTGATCTGCCTCGTACTTCGGGATAAGCCTGGGAAACTGGGTCTAATACCGGATAGGACCTTCTTTTAGTGTGGAAGGTGGAAAGTTTTTCGGTACGAGATGAGCCCGCGGCCTATCAGCTTGTTGGTGGGGTAATGGCCTACCAAGGCGACGACGGGTAGCCGGCCTGAGAGGGTGTACGGCCACATTGGGACTGAGACACG	0	0	0	0	0	0	0	0	0	0	0	0	0	0	0	0	0.292826	0	0	0	0	0	0	0	0	0	0	0	0	0	0	0	0	0	0	0	0	0	0	0	0	0	0	0	0	0	0	0
Phy4224_Corynebacterium	ACGCTGGCGGCGTGCTTAACACATGCAAGTCGAACGGAAAGGCCTCTTGCTTGCAAGGGGTACTCGAGTGGCGAACGGGTGAGTAACACGTGGGTGATCTGCCTTGCACTTCGGGATAAGCCTGGGAAACTGGGTCTAATACCGGATAGGACCATGCTTTAGTGTGTGTGGTGGAAAGTTTTTCGGTGCGAGATGAGCCCGCGGCCTATCAGCTTGTTGGTGGGGTAATGGCCTACCAAGGCGACGACGGGTAGCCGGCCTGAGAGGGTGTACGGCCACATTGGGACTGAGACACG	0	0	0	0	0	0	0	0	0	0	0	0	0	0	0	0	0	0	0	0	0	0	0	0	0	0	0	0	0	0	0	0	0	0	0	0	0	0	0	0	0	0	0	0	0	0	0	0
Phy4340_Corynebacterium	ACGCTGGCGGCGTGCTTAACACATGCAAGTCGAACGGAAAGGCCTCTGCTTGCAGGGGTACTCGAGTGGCGAACGGGTGAGTAACACGTGGGTGATCTGCCTTGTACTCTGGGATAAGCTTGGGAAACTGGGTCTAATACCGGATAGGAACTGCCTTTAGTGTGGTGGTTGGAAAGTTTTTTCGGTGCAAGATGAGCTCGCGGCCTATCAGCTTGTTGGTGGGGTAATGGCCTACCAAGGCGTCGACGGGTAGCCGGCCTGAGAGGGTGTACGGCCACATTGGGACTGAGATACG	0	0	0	0	0	0	0	0	0	0	0	0	0	0	0	0	0	0	0	0	0	0	0	0	0	0	0	0	0	0	0	0	0	0	0	0	0	0	0.048158	0	0	0	0	0	0	0	0	0
Phy4614_Corynebacterium	ACGCTGGCGGCGTGCTTAACACATGCAAGTCGAACGGAAAGGCTCCTGCTTGCAGGGGTACTCGAGTGGCGAACGGGTGAGTAACACGTGGGTGATCTGCCCTGCACTTCGGGATAAGCCTGGGAAACTGGGTCTAATACCGGATAGGACGATGGTTTGGATGCCATTGTGGAAAGTTTTTCGGTGTGGGATGAGCTCGCGGCCTATCAGCTTGTTGGTGGGGTAATGGCCTACCAAGGCGTCGACGGGTAGCCGGCCTGAGAGGGTGTACGGCCACATTGGGACTGAGATACG	0	0	0	0	0	0.144474	0	0	0	0	0	0	0	0	0	0	0	0	0	0	0	0	0	0	0	0	0	0	0	0	0	0	0	0	0	0	0	0	0	0	0	0	0	0	0	0	0	0
Phy4680_Corynebacterium	ACGCTGGCGGCGTGCTTAACACATGCAAGTCGAACGGAAAGGCCCTAGCTTGCTGGGGTACTCGAGTGGCGAACGGGTGAGTAACACGTGGGTGATCTGCCTTGCACTCTGGGATAAGCTTGGGAAACTGGGTCTAATACCGGATAGGAACCGTCTTTAGTGTGGTGGTTGGAAAGTTTTTCGGTGCAAGATGAGCTCGCGGCCTATCAGCTTGTTGGTGGGGTAATGGCCTACCAAGGCGTCGACGGGTAGCCGGCCTGAGAGGGTGTACGGCCACATTGGGACTGAGATACG	0	0	0	0	0	0	0	0	0	0	0.144474	0	0	0	0	0	0	0	0	0	0	0	0	0	0	0	0	0	0	0	0	0	0	0	0	0	0	0	0	0	0	0	0	0	0	0	0	0
Phy4696_Corynebacterium	ACGCTGGCGGCGTGCTTAACACATGCAAGTCGAACGGAAAGGCTCCTGCTTGCAGGGGTACTCGAGTGGCGAACGGGTGAGTAACACGTGGGTGATCTGCCCTGCACTTCGGGATAAGCCTGGGAAACTGGGTCTAATACCGGATAGGACCACATTTTGGATGGTGTGGTGGAAAGTTTTTCGGTGTGGGATGAGCTCGCGGCCTATCAGCTTGTTGGTGGGGTAATGGCCTACCAAGGCGTCGACGGGTAGCCGGCCTGAGAGGGTGTACGGCCACATTGGGACTGAGATACG	0	0	0	0	0	0	0	0	0	0	0	0	0	0	0	0	0	0	0	0	0	0	0	0	0	0	0	0	0	0	0	0	0	0	0	0	0	0	0	0	0	0	0	0	0	0	0	0
Phy4864_Corynebacterium	ACGCTGGCGGCGTGCTTAACACATGCAAGTCGAACGGAAAGGCCCGCCACCTTGGTGGTGGGTACTCGAGTGGCGAACGGGTGAGTAACACGTGGGTGATCTGCCCCGCACTGTGGGATAAGCCTGGGAAACTGGGTCTAATACCACATACGACCATGGCGTAGGGGTCATGGTGGAAAGCTTTATTGCGGTGTGGGATGAGCCCGCGGCCTATCAGCTTGTTGGTGGGGTAATGGCCTACCAAGGCGGCGACGGGTAGCCGGCCTGAGAGGGTGGACGGCCACATTGGGACTGAGACACG	0	0	0	0	0	0	0	0	0	0	0	0	0	0	0	0	0	0	0	0	0	0	0	0	0	0	0	0	0	0	0	0	0	0	0	0	0	0	0	0	0	0	0	0	0	0	0	0
Phy5123_Corynebacterium	ACGCTGGCGGCGTGCTTAACACATGCAAGTCGAACGGAAAGGCCCCCACTTTTTTGGTGGGGGTGCTCGAGTGGCGAACGGGTGAGTAACACGTGGGTGATCTGCCCTGTACTTCGGGATAAGCTTGGGAAACTGGGTCTAATACCGGATAGGACCATGGTTTAGTGTCTCATGGTGGAAAGATTTTTTGGTGCAGGATGAGCTCGCGGCCTATCAGCTTGTTGGTGGGGTAATGGCCTACCAAGGCGTCGACGGGTAGCCGGCCTGAGAGGGTGGACGGCCACATTGGGACTGAGATACG	0	0	0	0	0	0	0	0	0	0	0	0	0	0	0	0	0	0	0	0	0	0	0	0	0	0	0	0	0	0	0	0	0	0	0	0	0	0	0	0	0	0	0	0	0	0	0	0
Phy5447_Corynebacterium	ACGCTGGCGGCGTGCTTAACACATGCAAGTCGAACGGAAAGGCCAGTGCTTGCACTGGTGCTCGAGTGGCGAACGGGTGAGTAACACGTGGGTGATCTGCCCTGCACTTTGGGATAAGCCTGGGAAACTGGGTCTAATACCAGATAGGACCATGCTTTGGATGGTGTGGTGGAAAGTTTTTTCGGTGTGGGATGAGCTTGCGGCCTATCAGCTTGTTGGTGGGGTAATGGCCTACCAAGGCGTCGACGGGTAGCCGGCCTGAGAGGGTGTACGGCCACATTGGGACTGAGATACG	0	0	0	0	0	0	0	0	0	0	0	0	0	0	0	0	0	0	0	0	0	0	0	0	0	0	0	0	0	0	0	0	0	0	0	0	0	0	0	0	0	0	0	0	0	0	0	0
Phy5536_Corynebacterium	ACGCTGGCGGCGTGCTTAACACATGCAAGTCGAACGGTAAGGCCCCAGCTTGCTGGGGTACACGAGTGGCGAACGGGTGAGTAACACGTGGGTGACCTGCCCCGCACTTCGGGATAAGCCTGGGAAACTGGGTCTAATACCGGATAGGACCGCACCGTGAGGGTGTGGTGGAAAGTTTTTCGGTGTGGGATGGGCCCGCGGCCTATCAGCTTGTTGGTGGGGTAATGGCCTACCAAGGCGGCGACGGGTAGCCGGCCTGAGAGGGTGGACGGCCACATTGGGACTGAGACACG	0	0	0	0	0	0	0	0	0	0	0	0	0	0	0	0	0	0	0	0	0	0	0	0	0	0	0	0	0	0	0	0	0	0	0	0	0	0	0	0	0	0	0	0	0	0	0	0
Phy5676_Corynebacterium	ACGCTGGCGGCGTGCTTAACACATGCAAGTCGAACGGAAAGGCCCTGCTTGCAGGGTGCTCGAGTGGCGAACGGGTGAGTAACACGTGGGTGATCTGCCCCTTACTTTGGGATAAGCCTGGGAAACTGGGTCTAATACTGGATAGGACCATGCTGTAGGTGGTGTGGTGGAAAGATTAGTTTCGGTAAGGGATGAGCTCGCGGCCTATCAGCTTGTTGGTGGGGTAATGGCCTACCAAGGCGTCGACGGGTAGCCGGCCTGAGAGGGTGGACGGCCACATTGGGACTGAGATACG	0	0	0	0	0	0	0	0	0	0	0	0	0	0	0	0	0	0	0	0	0	0	0	0	0	0	0	0	0	0	0	0	0	0	0	0	0	0	0	0	0	0	0	0	0	0	0	0
Phy5712_Corynebacterium	ACGCTGGCGGCGTGCTTAACACATGCAAGTCGAACGGAAAGGCTCCTGCTTGCAGGGGTACTCGAGTGGCGAACGGGTGAGTAACACGTGGGTGATCTGCCTTGTACTCTGGGATAAGCTTGGGAAACTGGGTCTAATACCGGATAATAACTGCCTTTAGTGTGGTGGTTGGAAAGTTTTTTCGGTGCAAGATGAGCTCGCGGCCTATCAGCTTGTTGGTGGGGTAATGGCCTACCAAGGCGTCGACGGGTAGCCGGCCTGAGAGGGTGTACGGCCACATTGGGACTGAGATACG	0	0	0	0	0	0	0	0	0	0	0	0	0	0	0	0	0	0	0	0	0	0	0	0	0	0	0	0	0	0	0	0	0	0	0	0	0	0	0	0	0	0	0	0	0	0	0	0
Phy5892_Corynebacterium	ACGCTGGCGGCGTGCTTAACACATGCAAGTCGAACGGAAAGGCCTTTTCGGAGGTACTCGAGTGGCGAACGGGTGAGTAACACGTGGGTGATCTGCCCTGCACTCTGGGATAAGCCTGGGAAACTGGGTCTAATACCGGATAGGACCGCACTTTAGTGTGTGTGGTGGAAAGTTTTTTCGGTGTAGGATGAGCCCGCGGCCTATCAGCTTGTTGGTGGGGTAATGGCCTACCAAGGCGGCGACGGGTAGCCGGACTGAGAGGTTGGTCGGCCACATTGGGACTGAGATACG	0	0	0	0	0	0	0	0	0	0	0	0	0	0	0	0	0	0	0	0	0	0	0	0	0	0	0	0	0	0	0	0	0	0	0	0	0	0	0	0	0	0	0	0	0	0	0	0
Phy6040_Corynebacterium	ACGCTGGCGGCGTGCTTAACACATGCAAGTCGAACGGAAAGGCCCTCACCTTTGGTGGGGGTGCTCGAGTGGCGAACGGGTGAGTAACACGTGGGTGATCTGCCCTGTACTTCGGGATAAGCTTGGGAAACTGGGTCTAATACCGGATAGGACCATGGTTTAGTGTCTCATGGTGGAAAAATTATTGTTTTGGTGCAGGATGAGCTCGCGGCCTATCAGCTTGTTGGTGGGGTAATGGCCTACCAAGGCGTCGACGGGTAGCCGGCCTGAGAGGGTGGACGGCCACATTGGGACTGAGATACG	0	0	0	0	0	0	0	0	0	0	0	0	0	0	0	0	0	0	0	0	0	0	0	0	0	0	0	0	0	0	0	0	0	0	0	0	0	0	0	0	0	0	0	0	0	0	0	0
Phy6046_Corynebacterium	ACGCTGGCGGCGTGCTTAACACATGCAAGTCGAACGGAAAGGCCCTGCTTGCAGGGTACTCGAGTGGCGAACGGGTGAGTAACACGTGGGTGATCTGCCCTGCACTTCGGGATAAGCCTGGGAAACTGGGTCTAATACCGGATAGGAGCCATTTTTAGTGTGATGGTTGGAAAGTTTTTTTCGGTGTAGGATGAGCTCGCGGCCTATCAGCTTGTTGGTGGGGTAATGGCCTACCAAGGCGGCGACGGGTAGCCGGCCTGAGAGGGTGGACGGCCACATTGGGACTGAGATACG	0	0	0	0	0	0	0	0	0	0	0	0	0	0	0	0	0	0	0	0	0	0	0	0	0	0	0	0	0	0	0	0	0	0	0	0	0	0	0	0	0	0	0	0	0	0	0	0
Phy6063_Corynebacterium	ACGCTGGCGGCGTGCTTAACACATGCAAGTCGAACGGAAAGGCTCCTGCTTGCAGGGGTACTCGAGTGGCGAACGGGTGAGTAACACGTGGGTGATCTGCCTTGTACTCTGGGATAAGCTTGGGAAACTGGGTCTAATACCGGATAATAACTGCCTTTAGTGTGGTGGTTGGAAAGTTTTTTTCGGTGCAAGATGAGCTCGCGGCCTATCAGCTTGTTGGTGGGGTAATGGCCTACCAAGGCGTCGACGGGTAGCCGGCCTGAGAGGGTGTACGGCCACATTGGGACTGAGATACG	0	0	0	0	0	0	0	0	0	0	0	0	0	0	0	0	0	0	0	0	0	0	0	0	0	0	0	0	0	0	0	0	0	0	0	0	0	0	0	0	0	0	0	0	0	0	0	0
Phy6118_Corynebacterium	ACGCTGGCGGCGTGCTTAACACATGCAAGTCGAACGGAAAGGCCAGTGCTTGCACTGGTACTCGAGTGGCGAACGGGTGAGTAACACGTGGGTGATCTGCCTTGCACTCTGGGATAAGCTTGGGAAACTGGGTCTAATACCGGATAGGAACCGTCTTTAGTGTGGTGGTTGGAAAGTTTTTTCGGTGCAAGATGAGCTCGCGGCCTATCAGCTTGTTGGTGGGGTAATGGCCTACCAAGGCGTCGACGGGTAGCCGGCCTGAGAGGGTGTACGGCCACATTGGGACTGAGATACG	0	0	0	0	0	0	0	0	0	0	0	0	0	0	0	0	0	0	0	0	0	0	0	0	0	0	0	0	0	0	0	0	0	0	0	0	0	0	0	0	0	0	0	0	0	0	0	0
Phy6167_Corynebacterium	ACGCTGGCGGCGTGCTTAACACATGCAAGTCGAACGGAAAGGCCCCTTGCTTGCAAGGGGTACTCGAGTGGCGAACGGGTGAGTAACACGTGGGTGATCTGCCTTGTACTCTGGGATAAGCTTGGGAAACTGGGTCTAATACCGGATAGTAGCCGCCTTTAGTGTGGTGGTTGGAAAGTTTTTTCGGTGCAAGATGAGCTCGCGGCCTATCAGCTTGTTGGTGGGGTAATGGCCTACCAAGGCGTCGACGGGTAGCCGGCCTGAGAGGGTGTACGGCCACATTGGGACTGAGATACG	0	0	0	0	0	0	0	0	0	0	0	0	0	0	0	0	0	0	0	0	0	0	0	0	0	0	0	0	0	0	0	0	0	0	0	0	0	0	0	0	0	0	0	0	0	0	0	0
Phy6376_Corynebacterium	ACGCTGGCGGCGTGCTTAACACATGCAAGTCGAACGGAAAGGCCTCTGCTTGCAGGGGTGCTCGAGTGGCGAACGGGTGAGTAACACGTGGGTGATCTGCCTTGTACTCTGGGATAAGCTTGGGAAACTGGGTCTAATACCGGATAGGAACTGCCTTTAGTGTGGTGGTTGGAAAGTTTTTTCGGTGCAAGATGAGCTCGCGGCCTATCAGCTTGTTGGTGGGGTAATGGCCTACCAAGGCGTCGACGGGTAGCCGGCCTGAGAGGGTGTACGGCCACATTGGGACTGAGATACG	0	0	0	0	0	0	0	0	0	0	0	0	0	0	0	0	0	0	0	0	0	0	0	0	0	0	0	0	0	0	0	0	0	0	0	0	0	0	0	0	0	0	0	0	0	0	0	0
Phy6491_Corynebacterium	ACGCTGGCGGCGTGCTTAACACATGCAAGTCGAACGGAAAGGCCCTGCTTGCAGGGTACTCGAGTGGCGAACGGGTGAGTAACACGTGGGTGATCTGCCCTGCACTTCGGGATAAGCTTGGGAAACTGGGTCTAATACCGGATAGGAGCCATCTTTAGTGTGGTGGTTGGAAAGTTTTTTCGGTGTAGGATGAGCTCGCGGCCTATCAGCTTGTTGGTGGGGCAATGGCCTACCAAGGCGGCGACGGGTAGCCGGCCTGAGAGGGTGTACGGCCACATTGGGACTGAGATACG	0	0	0	0	0	0	0	0	0	0	0	0	0	0	0	0	0	0	0	0	0	0	0	0	0	0	0	0	0	0	0	0	0	0	0	0	0	0	0	0	0	0	0	0	0	0	0	0
Phy6520_Corynebacterium	ACGCTGGCGGCGTGCTTAACACATGCAAGTCGAACGGAAAGGCCCTGCTTGCAGGGTACTCGAGTGGCGAACGGGTGAGTAACACGTGGGTGATCTGCCCTGTACTTCGGGATAAGCTTGGGAAACTGGGTCTAATACCGGATAGGACTGCATCGTAGGTGGTGTGGTGGAAAGCTTTTGCGGTATGGGATGAGCTCGCGGCCTATCAGCTTGTTGGTGGGGTAATGGCCTACCAAGGCGTCGACGGGTAGCCGGCCTGAGAGGGTGTACGGCCACATTGGGACTGAGATACG	0	0	0	0	0	0	0	0	0	0	0	0	0	0	0	0	0	0	0	0	0	0	0	0	0	0	0	0	0	0	0	0	0	0	0	0	0	0	0	0	0	0	0	0	0	0	0	0
Phy6541_Corynebacterium	ACGCTGGCGGCGTGCTTAACACATGCAAGTCGAACGGAAAGGCCCAAGCTTGCTTGGGTACTCGAGTGGCGAACGGGTGAGTAACACGTGGGTGATCTGCCCTGCACTTCGGGATAAGCCTGGGAAACTGGGTCTAATACCGGATAGGACGATGGTTTGGATGCCATTGTGGAAAGTTTTTTCGGTGTGGGATGAGCTCGCGGCCTATCAGTTTGTTGGTGGGGTAATGGCCTACCAAGGCGTCGACGGGTAGCCGGCCTGAGAGGGTGTACGGCCACATTGGGACTGAGATACG	0	0	0	0	0	0	0	0	0	0	0	0	0	0	0	0	0	0	0	0	0	0	0	0	0	0	0	0	0	0	0	0	0	0	0	0	0	0	0	0	0	0	0	0	0	0	0	0
Phy6689_Corynebacterium	ACGCTGGCGGCGTGCTTAACACATGCAAGTCGAACGGAAAGGCCTCTGCTTGCAGAGGTACTCGAGTGGCGAACGGGTGAGTAACACGTGGGTGATCTGCCCTGCACTGTGGGATAAGCCTGGGAAACTGGGTCTAATACCGCATAGGACCATGCTTTAGTGTGTGTGGTGGAAAGGTTTTTCCGGTGTGGGATGAGCCCGCGGCCTATCAGTTTGTTGGTGGGGTAATGGCCTACCAAGACGGCGACGGGTAGCCGGCCTGAGAGGGTGGACGGTCACATTGGGACTGAGATACG	0	0	0	0	0	0	0	0	0	0	0	0	0	0	0	0	0	0	0	0	0	0	0	0	0	0	0	0	0	0	0	0	0	0	0	0	0	0	0	0	0	0	0	0	0	0	0	0
Phy6866_Corynebacterium	ACGCTGGCGGCGTGCTTAACACATGCAAGTCGAACGGAAAGGCCCTTTGCTTGCAAGGGGTACTCGAGTGGCGAACGGGTGAGTAACACGTGGGTGATCTGCCTTGCACTTCGGGATAAGCCTGGGAAACTGGGTCTAATACCGGATAGGACCATGCTTTAGTGTGTGTGGTGGAAAGTTTTTCGGTGCAAGATGAGCCCGCGGCCTATCAGCTTGTTGGTGGGGTAATGGCCTACCAAGGCGACGACGGGTAGCCGGCCTGAGAGGGTGTACGGCCACATTGGGACTGAGACACG	0	0	0	0	0	0	0	0	0	0	0	0	0	0	0	0	0	0	0	0	0	0	0	0	0	0	0	0	0	0	0	0	0	0	0	0	0	0	0	0	0	0	0	0	0	0	0	0.024079
Phy7118_Corynebacterium	ACGCTGGCGGCGTGCTTAACACATGCAAGTCGAACGGAAAGGCCCCCACCTTGGTGGGGGTGCTCGAGTGGCGAACGGGTGAGTAACACGTGGGTGATCTGCCCTGTACTTCGGGATAAGCTTGGGAAACTGGGTCTAATACCGGATAGGACCATGGTTTAGTGTCTCATGGTGGAAAGATTATTGTTTTGGTGCAGGATGAGCTCGCGGCCTATCAGCTTGTTGGTGGGGTAATGGCCTACCAAGGCGTCGACGGGTAGCCGGCCTGAGAGGGTGGACGGCCACATTGGGACTGAGATACG	0	0	0	0	0	0	0	0	0	0	0	0	0	0	0	0	0	0	0	0	0	0	0	0	0	0	0	0	0	0	0	0	0	0	0	0	0	0	0	0	0	0	0	0	0	0	0	0
Phy961_Corynebacteriaceae	ACGCTGGCGGCGTGCTTAACACATGCAAGTCGAACGGAAAGGCTCCAGCTTGCTGGAGTACTCGAGTGGCGAACGGGTGAGTAACACGTGGGTAATCTGCCCTGCACTCTGGGATAAGCCTGGGAAACTGGGTCTAATACTGGATATGACCTTTCTCCTTATGGGGTTTGGTGGAAAGTTTTTCGGTGTAGGATGAGCCCGCGGCCTATCAGCTTGTTGGTGGGGTGATGGCCTACCAAGGCGACGACGGGTAGCCGGCCTGAGAGGGTGATCGGCCACATTGGGACTGAGATACG	0.144474	0	0	0	0	0	0	0	0	0	0	0	0	0	0	0	0	0	0	0	0	0	0	0	0	0	0	0	0	0	0	0	0	0	0	0	0	0	0	0	0	0	0	0	0	0	0	0
Phy3639_Cryptosporangiaceae	ACGCTGGCGGCGTGCTTAACACATGCAAGTCGAGCGAGGCTCCCTCCTTCGGGAAGGATGCCCTAGCGGCGAACGGGTGAGTAACACGTGGGCAACCTGCCTCTAGCACTGGGATAACTCCGGGAAACCGGGGCTAATACCGGATACGACCTCTGAGGGCATCCTCCGGAGGTGGAAAGCATTGTGGCTAGAGATGGGCCCGCGGCCTATCAGCTTGTTGGTGAGGTAACGGCCCACCAAGGCGACGACGGGTAGCCGGCCTGAGAGGGCGACCGGCCACACTGGGACTGAGACACG	0	0	0	0	0	0	0	0	0	0	0	0	0	0	0	0	0	0	0	0	0	0	0	0	0	0	0	0	0	0	0	0	0	0	0	0	0	0	0	0	0	0	0	0.361185	0	0	0	0
Phy1664_Dietzia	ACGCTGGCGGCGTGCTTAACACATGCAAGTCGAACGGTAAGGCCCTTCGGGGTACACGAGTGGCGAACGGGTGAGTAACACGTGGGTAATCTGCCCTGCACTTCGGGATAAGCCTGGGAAACTGGGTCTAATACCGGATATTCAGCTTTCACCGCATGGTGGTGGTTGGAAAGTTTTTCGGTGCAGGATGAGCCCGCGGCCTATCAGCTTGTTGGTGGGGTAATGGCCTACCAAGGCGACGACGGGTAGCCGGCCTGAGAGGGTGATCGGCCACACTGGGACTGAGACACG	0	0	0	0	0	0	0	0	0	0	0	0	0	0	0	0	0	0.722369	0	0	0	1.27619	0	0	0	0	0	0	0	0	0	0	0	0	0	0	0	0	0	0	0	0	0	0	0	0	0	0
Phy2839_Dietzia	ACGCTGGCGGCGTGCTTAACACATGCAAGTCGAACGGTAAGGCCCCTTCGGGGGTACACGAGTGGCGAACGGGTGAGTAACACGTGGGTAATCTGCCCTGCACTTCGGGATAAGCCTGGGAAACTGGGTCTAATACCGGATATGAGCTCCTGCCGCATGGTGGGGGTTGGAAAGTTTTTCGGTGCAGGATGAGTCCGCGGCCTATCAGCTTGTTGGTGGGGTAATGGCCTACCAAGGCGACGACGGGTAGCCGGCCTGAGAGGGTGATCGGCCACACTGGGACTGAGACACG	0	0	0	0	0	0	0	0	0	0	0	0	0	0	0	0	0	0	0	0	0	0	0	0	0	0	0	0	0	0	0	0	0	0	0	0	0	0	0	0	0	0	0	0.650132	0	0	0	0
Phy2558_Blastococcus	ACGCTGGCGGCGTGCTTAACACATGCAAGTCGAACGGTGAACTTCCTTCGGGAGGGGATCAGTGGCGAACGGGTGAGTAACACGTGGGCAACCTGCCCTCAGCTCTGGGATAACTCCAAGAAATTGGGGCTAATACTGGATATGACTGCTGACCGCATGGTCTGGTGGTGGAAAGATTTATCGGCTGGGGATGGGCCCGCGGCCTATCAGCTTGTTGGTGGGGTCACGGCCTACCAAGGCGACGACGGGTAGCCGGCCTGAGAGGGTGACCGGCCACACTGGGACTGAGACACG	0	0	0	0	0	0	0	0	0	0	0	0	0	0	0	0	0	0	0	0	0	0	0	0	0	0	0	0	0	0	0	0	0	0	0	0	0	0	0	0	0	0	0	0	0	0	0	0
Phy3886_Blastococcus	ACGCTGGCGGCGTGCTTAACACATGCAAGTCGAACGGTGAACTCCGCTTGCGGGGGGATCAGTGGCGAACGGGTGAGTAACACGTGGGCAACCTGCCCTCAGCTCTGGGATAACTCCAAGAAATTGGGGCTAATACTGGATATGACTGCTGACCGCATGGTCTGGTGGTGGAAAGATTTATCGGCTGGGGATGGGCCCGCGGCCTATCAGCTTGTTGGTGGGGTAGTGGCCTACCAAGGCGACGACGGGTAGCCGGCCTGAGAGGGTGACCGGCCACACTGGGACTGAGACACG	0	0	0	0	0	0	0	0	0	0	0	0	0	0	0	0	0	0	0	0	0	0	0	0	0	0	0	0	0	0	0	0	0	0	0	0	0	0	0	0	0	0	0	0	0	0	0	0
Phy4274_Blastococcus	ACGCTGGCGGCGTGCTTAACACATGCAAGTCGAACGGTGAACCTGCTTCGGTGGGGGATCAGTGGCGAACGGGTGAGTAACACGTGGGCAACCTGCCCCTGGCTCTGGGATAACTCCAAGAAATTGGGGCTAATACCGGATATGACCGCTGACCGCATGGTCTGGTGGTGGAAAGATTTATCGGCTGGGGATGGGCCCGCGGCCTATCAGCTTGTTGGTGGGGTAGTGGCCTACCAAGGCGACGACGGGTAGCCGGCCTGAGAGGGTGACCGGCCACACTGGGACTGAGACACG	0	0	0	0	0	0	0	0	0	0	0	0	0	0	0	0	0	0	0	0	0	0	0	0	0	0	0	0	0	0	0	0	0	0	0	0	0	0	0	0	0	0	0	0	0	0	0	0
Phy2698_Modestobacter	ACGCTGGCGGCGTGCTTAACACATGCAAGTCGAGCGAGGCCCGCTCTTCGGGGTGGTGCCCTAGCGGCGAACGGGTGAGTAACACGTGGGCAACCTGCCCTCAGCTCTGGGATAACTCCAAGAAATTGGTGCTAATACCGGATGTGACCGCTGACCGCATGGTCTGGTGGTGGAAAGATTTATCGGCTGGGGATGGGCCCGCGGCCTATCAGCTTGTTGGTGGGGTAGTGGCCCACCAAGGCGACGACGGGTAGCCGGCCTGAGAGGGTGACCGGCCACACTGGGACTGAGACACG	0	0	0	0	0	0	0	0	0	0	0	0	0	0	0	0	0	0	0	0	0	0	0	0	0	0	0	0	0	0	0	0	0	0	0	0	0	0	0	0	0	0	0	0	0	0	0	0
Phy6387_Modestobacter	ACGCTGGCGGCGTGCTTAACACATGCAAGTCGAGCGAGGCCCTCTCTTCGGGGGGGTGCCCTAGCGGCGAACGGGTGAGTAACACGTGGGCAACCTGCCCTCAGCTCTGGGATAACTCCAAGAAATTGGTGCTAATACCGGATGTGACCGCTGACCGCATGGTCTGGTGGTGGAAAGGTTCATCGGCTGGGGATGGGCCCGCGGCCTATCAGCTTGTTGGTGGGGTCACGGCCCACCAAGGCGACGACGGGTAGCCGGCCTGAGAGGGTGACCGGCCACACTGGGACTGAGACACG	0	0	0	0	0	0	0	0	0	0	0	0	0	0	0	0	0	0	0	0	0	0	0	0	0	0	0	0	0	0	0	0	0	0	0	0	0	0	0	0	0	0	0	0	0	0	0	0
Phy3939_Janibacter	ACGCTGGCGGCGTGCTTAACACATGCAAGTCGAACGGTGAAGCTCCAGCTTGCTGGAGTGGATCAGTGGCGAACGGGTGAGTAACACGTGAGCAACCTGCCCCTGACTCTGGAATAAGCGCTGGAAACGGCGTCTAATACTGGATACGAGAAGGGCCCGCATGGGCACTTTCTGGAAAGTTTTTCGGTTGGGGATGGGCTCGCGGCCTATCAGCTTGTTGGTGAGGTAATGGCTCACCAAGGCGACGACGGGTAGCCGGCCTGAGAGGGCGACCGGCCACACTGGGACTGAGACACG	0	0	0	0	0	0	0	0	0	0	0	0	0	0	0.674211	0	0	0	0	0	0	0	0	0	0	0	0	0	0	0	0	0	0	0	0	0	0	0	0	0	0	0	0	0	0	0	0	0
Phy6723_Janibacter	ACGCTGGCGGCGTGCTTAACACATGCAAGTCGAACGGTGATGCTCCAGCTTGCTGGAGTGGATCAGTGGCGAACGGGTGAGTAACACGTGAGCAACCTGCCCCAAACTCTGGAATAAGCGCTGGAAACGGCGTCTAATACTGGATACGAGACCAACCTGCATGGGTATGGTTTGGAAAGTTTTTCGGTTTGGGATGGGCTCGCGGCCTATCAGCTTGTTGGTGAGGTAATGGCTCACCAAGGCGACGACGGGTAGCCGGCCTGAGAGGGCGACCGGCCACACTGGGACTGAGACACG	0	0	0	0	0	0	0	0	0	0	0	0	0	0	0	0	0	0	0	0	0	0	0	0	0	0	0	0	0	0	0	0	0	0	0	0	0	0	0	0	0	0	0	0	0.0963159	0	0	0
Phy6049_Knoellia	ACGCTGGCGGCGTGCTTAACACATGCAAGTCGAACGGTGATCCCAGGAGCTTGCTTCTGGGTGAGCAGTGGCGAACGGGTGAGTAACACGTGAGTAACCTGCCCCTGACTCTGGAATAAGCGCTGGAAACGGCGTCTAATACCGGATATGAGACGCAACCGCATGGTTAGCGTCTGGAAAGTTTTTCGGTCTGGGATGGACTCGCGGCCTATCAGCTTGTTGGTGAGGTAATGGCTCACCAAGGCGATGACGGGTAGCCGGCCTGAGAGGGCGATCGGCCACACTGGGACTGAGACACG	0	0	0	0	0	0	0	0	0	0	0	0	0	0	0	0	0	0	0	0	0	0	0	0	0	0	0	0	0	0	0	0	0	0	0	0	0	0	0	0	0	0	0	0	0	0	0	0
Phy2914_Intrasporangiaceae	ACGCTGGCGGCGTGCTTAACACATGCAAGTCGAACGGTGAAGCCCTTCGGGGTGGATCAGTGGCGAACGGGTGAGTAACACGTGAGCAACCTACCCCTGACTCTGGGATAACTCCGGGAAACCGGTGCTAATACCGGATACGAGCAGCGGCCTCATGGTCTGTTGTTGGAAAGAATTTTGGTCAGGGATGGGCTCGCGGCCTATCAGCTTGTTGGTGAGGTAATGGCTCACCAAGGCGACGACGGGTAGCCGGCCTGAGAGGGCGACCGGCCACACTGGGACTGAGACACG	0	0	0	0	0	0	0	0	0	0	0	0	0	0	0	0	0	0	0	0	0	0	0	0	0	0	0	0	0	0	0	0	0	0	0	0	0	0	0	0	0	0	0	0	0	0	0	0
Phy6700_Intrasporangiaceae	ACGCTGGCGGCGTGCTTAACACATGCAAGTCGAACGGTGATCTTGGGAGCTTGCTCCTGGGTGAGCAGTGGCGAACGGGTGAGTAACACGTGAGTAACCTGCCCCTGACTCTGGAATAAGCGCTGGAAACGGCGTCTAATACCGGATATGACACCAATCCGCATGGGTATGGTGTGGAAAGTTTTTCGGTTGGGGATGGACTCGCGGCCTATCAGCTTGTTGGTGAGGTAATGGCTTACCAAGGCGATGACGGGTAGCCGGCCTGAGAGGGCGATCGGCCACACTGGGACTGAGACACG	0	0	0	0	0	0	0	0	0	0	0	0	0	0	0	0	0	0.0722369	0	0	0	0	0	0	0	0	0	0	0	0	0	0	0	0	0	0	0	0	0	0	0	0	0	0	0	0	0	0
Phy3760_Kineococcus	ACGCTGGCGGCGTGCTTAACACATGCAAGTCGAACGGTGAAGCCCTTCGGGGTGGATCAGTGGCGAACGGGTGAGTAACACGTGAGCAACCTGCCCCTGGCTCTGGGACAACCACTGGAAACGGTGGCTAATACCGGATACGACCTGCCTCGGCATCGAGTGTGGGTGGAAAGTTTTTCGGCTGGGGATGGGCTCGCGGCCTATCAGCTTGTTGGTGGGGTAATGGCCTACCAAGGCGACGACGGGTAGCCGGCCTGAGAGGGCGACCGGCCACACTGGGACTGAGACACG	0	0	0	0	0	0	0	0	0	0	0	0	0	0	0	0	0	0	0	0	0	0	0	0	0	0	0	0	0	0	0	0	0	0	0	0	0	0	0	0	0	0	0	0	0	0	0	0
Phy1506_Agreia	ACGCTGGCGGCGTGCTTAACACATGCAAGTCGAACGATGAAGCCTAGCTTGCTGGGTGGATTAGTGGCGAACGGGTGAGTAACACGTGAGTAACCTGCCCTTGACTCTGGGATAAGCACTGGAAACGGTGTCTAATACCGGATATTTCAACCGTCCGCATGGTCTGGTTGTGGAAAGAATTTTGGTCAAGGATGGACTCGCGGCCTATCAGGTAGTTGGTGAGGTAATGGCTCACCAAGCCTACGACGGGTAGCCGGCCTGAGAGGGTGACCGGCCACACTGGGACTGAGACACG	0	0	0	0	0	0	0	0	0	0	0	0	0	0	0	0	1.87897	0	0	0	0	0	0	0	0	0	0	0	0	0	0	0	0	0	0	0	0	0	0	0	0	0	0	0	0	0	0	0
Phy3675_Agreia	ACGCTGGCGGCGTGCTTAACACATGCAAGTCGAACGATGAAGCCCAGCTTGCTGGGTGGATTAGTGGCGAACGGGTGAGTAACACGTGAGTAACCTGCCCTTGACTCTGGGATAAGCACTGGAAACGGTGTCTAATACCGGATATTTCAGCTGGCCGCATGGTCTGGTTGTGGAAAGAATTTTGGTCAAGGATGGACTCGCGGCCTATCAGGTAGTTGGTGAGGTAATGGCTCACCAAGCCTACGACGGGTAGCCGGCCTGAGAGGGTGACCGGCCACACTGGGACTGAGACACG	0	0	0	0	0	0	0	0	0	0	0	0	0	0	0	0	0	0	0	0	0	0	0	0	0	0	0	0	0	0	0	0	0	0	0	0	0	0	0	0	0	0	0	0	0	0.192632	0	0
Phy5005_Agreia	ACGCTGGCGGCGTGCTTAACACATGCAAGTCGAACGATGAAGCCCAGCTTGCTGGGTGGATTAGTGGCGAACGGGTGAGTAACACGTGAGTAACCTGCCCTTGACTCTGGGATAAGCACTGGAAACGGTGTCTAATACCGGATATTTCAGCTGGCCGCATGGTCTGGTTGTGGAAAGAATTTTGGTCAAGGATGGACTCGCGGCCTATCAGGTTGTTGGTGAGGTAATGGCTCACCAAGCCTACGACGGGTAGCCGGCCTGAGAGGGTGACCGGCCACACTGGGACTGAGACACG	0	0	0	0	0	0	0	0	0	0	0	0	0	0	0	0	0	0	0	0	0	0	0	0	0	0	0	0	0	0	0	0	0	0	0	0	0	0	0	0	0	0	0	0	0	0	0	0
Phy3112_Agrococcus	ACGCTGGCGGCGTGCTTAACACATGCAAGTCGAACGATGACGGAGGAGCTTGCTCCTCCTGATTAGTGGCGAACGGGTGAGTAATACGTGAGCAATGTGCCCTTGACTCTGGGATAAGCGCTGGAAACGGCGTCTAATACCGGATACGACGATCGGAGGCATCTCCTGGTCGTGGAAAGAACTTCGGTCAAGGATCAGCTCACGGCCTATCAGTTAGTTGGTGAGGTAATGGCTCACCAAGACGACGACGGGTAGCCGGCCTGAGAGGGTGACCGGCCACACTGGGACTGAGACACG	0	0	0	0	0	0	0	0	0	0	0	0	0	0	0	0	0	0	0	0	0	0	0	0	0	0	0	0	0	0	0	0	0	0	0	0	0	0	0	0	0	0	0	0	0	0	0	0
Phy6418_Curtobacterium	ACGCTGGCGGCGTGCTTAACACATGCAAGTCGAACGATGATGCCCAGCTTGCTGGGTTGATTAGTGGCGAACGGGTGAGTAACACGTGAGTAACCTGCCCCTGACTCTGGGATAAGCGTTGGAAACGACGTCTAATACTGGATATGATCGCCGGCCGCATGGTCTGGTGGTGGAAAGATTTTTTGGTTGGGGATGGACTCGCGGCCTATCAGCTTGTTGGTGAGGTAATGGCTCACCAAGGCGACGACGGGTAGCCGGCCTGAGAGGGTGACCGGCCACACTGGGACTGAGACACG	0	0	0	0	0	0	0	0	0	0	0	0	0	0	0	0	0	0.120395	0	0	0	0	0	0	0	0	0	0	0	0	0	0	0	0	0	0	0	0	0	0	0	0	0	0	0	0	0	0
Phy3212_Frigoribacterium	ACGCTGGCGGCGTGCTTAACACATGCAAGTCGAACGATGAACTGGAGCTTGCTCCAGGGATTAGTGGCGAACGGGTGAGTAACACGTGAGTAACCTGCCCTTGACTCTGGGATAAGCGCTAGAAATGGCGTCTAATACCGGATACGAGCTTCAGCCGCATGGCTAGGAGTTGGAAAGAATTTTGGTCAAGGATGGACTCGCGGCCTATCAGCTAGTTGGTGAGGTAATGGCTCACCAAGGCGACGACGGGTAGCCGGCCTGAGAGGGTGACCGGCCACACTGGGACTGAGACACG	0	0	0	0	0	0	0	0	0	0	0	0	0	0	0	0	0	0	0	0	0	0	0	0	0	0	0	0	0	0	0	0	0	0	0	0	0	0	0	0	0	0	0.144474	0	0	0	0	0
Phy6263_Herbiconiux	ACGCTGGCGGCGTGCTTAACACATGCAAGTCGAACGGTGAAGGCGGAGCTTGCTCTGCTGGATCAGTGGCGAACGGGTGAGTAACACGTGAGTAACCTGCCCTTGACTCTGGGATAAGCGTTGGAAACGACGTCTAATACCGGATACGAGCCCCAACCGCATGGTTAGGGGTTGGAAAGAATTTCGGTCAAGGATGGACTCGCGGCCTATCAGCTTGTTGGTGAGGTAATGGCTCACCAAGGCGACGACGGGTAGCCGGCCTGAGAGGGTGACCGGCCACACTGGGACTGAGACACG	0	0	0	0	0	0	0	0	0	0	0	0	0	0	0	0	0	0	0	0	0	0	0	0	0	0	0	0	0	0	0	0	0	0	0	0	0	0	0	0	0	0	0	0	0	0	0	0
Phy3907_Leucobacter	ACGCTGGCGGCGTGCTTAACACATGCAAGTCGAACGCTGAAGCTCTAGCTTGCTGGGGTGGATGAGTGGCGAACGGGTGAGTAACACGTGAGTAACCTGCCCATGTCTCTGGGATAAGCGCTGGAAACGGCGTCTAATACTGGATATGACCCATCACCGCATGGTGTGTGGGTGGAAAGATTTATCGGAGATGGATGGACTCGCGGCCTATCAGCTAGATGGTGAGGTAATGGCTCACCATGGCGACGACGGGTAGCCGGCCTGAGAGGGTGACCGGCCACACTGGGACTGAGACACG	0	0	0	0	0	0	0	0	0	0	0	0	0	0	0	0	0	0	0	0	0	0	0	0	0	0	0	0	0	0	0	0	0	0	0	0	0	0.48158	0	0	0	0	0	0	0	0	0	0
Phy1319_Microbacterium	ACGCTGGCGGCGTGCTTAACACATGCAAGTCGAACGATGAAGCTGGAGCTTGCTCTGGTGGATTAGTGGCGAACGGGTGAGTAACACGTGAGCAACCTGCCCCTGACTCTGGGATAACAGCCGGAAACGGCTGCTAATACCGGATATGCACCATGAACGCATGTTCTGTGGTGGGAAAGATTTTTCGGTTGGGGATGGGCTCGCGGCCTATCAGCTTGTTGGTGAGGTAATGGCTCACCAAGGCGTCGACGGGTAGCCGGCCTGAGAGGGTGACCGGCCACACTGGGACTGAGACACG	0	0	0	0.866843	0	0	0	0	0	0	0	0	0	0	0	0	0	0	0	0	0	0	0	0	0	0	0	0	0	0	0	0	0	0	0	0	0	0	0	0	0	0	0	0	0	0	0	0
Phy3353_Microbacterium	ACGCTGGCGGCGTGCTTAACACATGCAAGTCGAACGATGAAGCTCCAGCTTGCTGGGGTGGATTAGTGGCGAACGGGTGAGTAACACGTGAGCAACCTGCCCCTGACTCTGGGATAAGCGCTGGAAACGGTGTCTAATACTGGATATGTCCCATCACCGCATGGTGTGTGGGTGGAAAGATTTTTCGGTTGGGGATGGGCTCGCGGCCTATCAGCTTGTTGGTGAGGTAATGGCTCACCAAGGCGTCGACGGGTAGCCGGCCTGAGAGGGTGACCGGCCACACTGGGACTGAGACACG	0	0	0	0	0	0	0	0	0	0	0	0	0	0.57999	0	0	0	0	0	0	0	0	0	0	0	0	0	0	0	0	0	0	0	0	0	0	0	0	0	0	0	0	0	0	0	0	0	0
Phy4623_Microbacterium	ACGCTGGCGGCGTGCTTAACACATGCAAGTCGAACGGTGAAGGAGAGCTTGCTCTTTGGATCAGTGGCGAACGGGTGAGTAACACGTGAGCAATCTGCCCCTGACTCTGGGATAACAGTTGGAAACAGCTGCTAATACCGGATATGAGACGTGACCGCATGGTCGACGTTTGGAAAGAATTTCGGTCAGGGATGAGCTCGCGGCCTATCAGCTTGTTGGTGAGGTAATGGCTCACCAAGGCGTCGACGGGTAGCCGGCCTGAGAGGGTGACCGGCCACACTGGGACTGAGACACG	0	0	0	0	0	0	0	0	0	0	0	0	0	0	0	0	0	0	0	0	0	0	0	0	0	0	0	0	0	0	0	0	0	0	0	0	0	0	0	0	0	0	0.0722369	0	0	0	0	0
Phy4842_Mycetocola	ACGCTGGCGGCGTGCTTAACACATGCAAGTCGAACGATGAACTCCAGCTTGCTGGGGGGATTAGTGGCGAACGGGTGAGTAACACGTGAGTAACCTGCCCTTGACTCTGGGATAAGCGTTGGAAACGACGTCTAATACCGGATACGACCAGCCTCGGCATCGGGTGTTGGTGGAAAGAATTTTGGTCAAGGATGGACTCGCGGCCTATCAGGTAGTTGGTGAGGTAATGGCTCACCAAGCCTACGACGGGTAGCCGGCCTGAGAGGGTGACCGGCCACACTGGGACTGAGACACG	0	0	0	0	0	0	0	0	0	0	0	0	0	0	0	0	0	0	0	0	0	0	0	0	0	0	0	0	0	0	0	0	0	0	0	0	0	0	0	0	0	0	0	0	0	0.144474	0	0
Phy4400_Plantibacter	ACGCTGGCGGCGTGCTTAACACATGCAAGTCGAACGATGAAGCCCAGCTTGCTGGGTGGATTAGTGGCGAACGGGTGAGTAACACGTGAGTAACCTGCCCTTGACTCTGGGATAAGCGTTGGAAACGACGTCTAATACCGGATACGAGCTTCCACCGCATGGTGAGTTGCTGGAAAGAATTTTGGTCAAGGATGGACTCGCGGCCTATCAGCTTGTTGGTGAGGTAATGGCTCACCAAGGCGACGACGGGTAGCCGGCCTGAGAGGGTGACCGGCCACACTGGGACTGAGACACG	0	0	0	0	0	0	0	0	0	0	0	0	0	0	0	0	0	0	0	0	0	0	0	0	0	0	0	0	0	0	0	0	0	0	0	0	0	0	0	0	0	0	0	0	0	0	0	0
Phy5726_Plantibacter	ACGCTGGCGGCGTGCTTAACACATGCAAGTCGAACGATGAAGCCCAGCTTGCTGGGTGGATTAGTGGCGAACGGGTGAGTAACACGTGAGTAACCTGCCCTTGACTCTGGGATAAGCGTTGGAAACGACGTCTAATACCGGATACGAGCTTCCACCGCATGGTGAGTTGCTGGAAAGAATTTTGGTCAAGGATGGACTCGCGGCCTATCAGCTTGTTGGTGAGGTAACGGCTCACCAAGGCGACGACGGGTAGCCGGCCTGAGAGGGTGACCGGCCACACTGGGACTGAGACACG	0	0	0	0	0	0	0	0	0	0	0	0	0	0	0	0	0	0	0	0	0	0	0	0	0	0	0	0	0	0	0	0	0	0	0	0	0	0	0	0	0	0	0	0	0	0	0	0
Phy6820_Pseudoclavibacter	ACGCTGGCGGCGTGCTTAACACATGCAAGTCGAACGATGAAGCCCAGCTTGCTGGGTGGATTAGTGGCGAACGGGTGAGTAACACGTGAGCAACGTGCCCATAACTCTGGGATAACCTCCGGAAACGGTGGCTAATACTGGATATCTAACACGATCGCATGGTCTGTGTTTGGAAAGATTTTTTGGTTATGGATCGGCTCACGGCCTATCAGCTTGTTGGTGAGGCAATGGCTCACCAAGGCGACGACGGGTAGCCGGCCTGAGAGGGTGACCGGCCACACTGGGACTGAGACACG	0	0	0	0	0	0	0	0	0	0	0	0	0	0	0	0	0	0	0	0	0	0	0	0	0	0	0	0	0	0	0	0	0	0	0	0	0	0	0	0	0	0	0	0	0	0	0	0
Phy1864_Rathayibacter	ACGCTGGCGGCGTGCTTAACACATGCAAGTCGAACGATGAAGCCCAGCTTGCTGGGTGGATTAGTGGCGAACGGGTGAGTAACACGTGAGTAACCTGCCCTTGACTCTGGGATAAGCGCTGGAAACGGCGTCTAATACCGGATACGACCTGCCCCGGCATCGGGTGCGGGTGGAAAGTTTTTCGGTCAAGGATGGACTCGCGGCCTATCAGCTAGTTGGTGAGGTAATGGCTCACCAAGGCGACGACGGGTAGCCGGCCTGAGAGGGTGACCGGCCACACTGGGACTGAGACACG	0	0	0	0	0	0	0	0	0	0	0	0	0	0	0	0	0	0	0	0	0	0	0	0	0	0	0	0	0	0	0	0	0	0	0	0	0	0	0	0	0	0	0	0	0	0	0	0
Phy3299_Rathayibacter	ACGCTGGCGGCGTGCTTAACACATGCAAGTCGAACGATGAAGCCCAGCTTGCTGGGTGGATTAGTGGCGAACGGGTGAGTAACACGTGAGTAACCTGCCCTTGACTCTGGGATAAGCGCTGGAAACGGCGTCTAATACCGGATACGACCTGCCCCGGCATCGGGTGCGGGTGGAAAGTTTTTCGGTCAAGGATGGACTCGCGGCCTATCAGGTAGTTGGTGAGGTAATGGCTCACCAAGCCGACGACGGGTAGCCGGCCTGAGAGGGTGACCGGCCACACTGGGACTGAGACACG	0	0	0	0	0	0	0	0	0	0	0	0	0	0	0	0	0	0	0	0	0	0	0	0	0	0	0	0	0	0	0	0	0	0	0	0	0	0	0	0	0	0	0	0	0	0	0	0
Phy3171_Microbacteriaceae	ACGCTGGCGGCGTGCTTAACACATGCAAGTCGAACGGTGATGCGGAGCTTGCTCCGCGGATCAGTGGCGAACGGGTGAGTAACACGTGAGTAACCTGCCCTCGACTCTGGGATAAGCGTTGGAAACGACGTCTAATACCGGATACGACCTGTGGAGGCATCTCCTACGGGTGGAAAGAGTTTCGGTCGAGGATGGACTCGCGGCCTATCAGCTTGTTGGTGAGGTAATGGCTCACCAAGGCGACGACGGGTAGCCGGCCTGAGAGGGTGACCGGCCACACTGGGACTGAGACACG	0	0	0.93908	0	0	0	0	0	0	0	0	0	0	0	0	0	0	0	0	0	0	0	0	0	0	0	0	0	0	0	0	0	0	0	0	0	0	0	0	0	0	0	0	0	0	0	0	0
Phy3715_Microbacteriaceae	ACGCTGGCGGCGTGCTTAACACATGCAAGTCGAACGATGAAAGAGGAGCTTGCTCCTCTGGATTAGTGGCGAACGGGTGAGTAACACGTGAGCAATCTGCCCCTGACTCCGGAATAACTACGGGAAACTGTAGCTAATACCGGATATGCGCCGAACAGGCATCTGTATCGGTGGGAAAGAATTTCGGTCAGGGATGAGCTCGCGGCCTATCAGCTTGTTGGTGAGGTAACGGCTCACCAAGGCGACGACGGGTAGCCGGCCTGAGAGGGTGACCGGCCACATTGGGACTGAGACACG	0	0	0	0	0	0	0	0	0	0.168553	0	0	0	0	0	0	0	0	0	0	0	0	0	0	0	0	0	0	0	0	0	0	0	0	0	0	0	0	0	0	0	0	0	0	0	0	0	0
Phy6291_Microbacteriaceae	ACGCTGGCGGCGTGCTTAACACATGCAAGTCGAACGATGAACTCCAGCTTGCTGGGGGGATTAGTGGCGAACGGGTGAGTAACACGTGAGTAACCTGCCCCTGACTCTGGGATAAGCGCTGGAAACGGCGTCTAATACCGGATATGACAATCGACGGCATCGTCTGGTTGTGGAAAGAATTTCGGTTGGGGATGGACTCGCGGCCTATCAGGTTGTTGGTGAGGTAATGGCTCACCAAGCCTACGACGGGTAGCCGGCCTGAGAGGGTGACCGGCCACACTGGGACTGAGACACG	0	0	0	0	0	0	0	0	0	0	0	0	0	0	0	0	0	0	0	0	0	0	0	0	0	0	0	0	0	0	0	0	0	0	0	0	0	0	0	0	0	0	0	0	0	0	0	0
Phy2149_Arthrobacter	ACGCTGGCGGCATGCTTAACACATGCAAGTCGAACGATGAACCTCACTTGTGGGGGGATTAGTGGCGAACGAGTGAGTAACACGTGAGTAACCTGCCCTTGACTCTGGGATAAGCCTGGGAAACCGGGTCTAATACTGGATACGACCTTCCCGCGCATGCGGTGTTGGTGGAAAGCTTTTGTGGTTTTGGATGGACTCGCGGCCTATCAGCTTGTTGGTGGGGTAATGACCTACCAAGGCGACGACGGGTAGCCGGCCTGAGAGGGTGACCGGCCACACTGGGACTGAGACACG	0	0	0	0	0	0	0	0	0	0	0	0	0	0	0	0	0	0	0	0	0	1.32434	0	0	0	0	0	0	0	0	0	0	0	0	0	0	0	0	0	0	0	0	0	0	0	0	0	0
Phy2406_Arthrobacter	ACGCTGGCGGCGTGCTTAACACATGCAAGTCGAACGATGAAGCCAGCTTGCTGGTAGATTAGTGGCGAACGGGTGAGTAACACGTGAGTAACCTGCCCTTGACTCTGGGATAAGCCTGGGAAACTGGGTCTAATACCGGATATGACCTTCCATCGCATGGTGGTTGGTGGAAAGCTTTTGTGGTTTTGGATGGACTCGCGGCCTATCAGCTTGTTGGTGAGGTAATGGCTTACCAAGGCGACGACGGGTAGCCGGCCTGAGAGGGTGACCGGCCACACTGGGACTGAGACACG	0	0	0	0	0	0	0	0	0	0	0	0	0	0	0	0	0	0	0	0	0	0	0	0	0	0	0	0	0	0	0	0	0	0	0	0	0	0	0	0	0	0	0	0	0	0	0	0
Phy3010_Arthrobacter	ACGCTGGCGGCGTGCTTAACACATGCAAGTCGAACGATGACCCCGTGCTTGCACGGGTGATTAGTGGCGAACGGGTGAGTAACACGTGAGTAACCTGCCCCTGACTCTGGGATAAGCCCGGGAAACTGGGTCTAATACTGGATATGACCTTTAACCGCATGGTTTTTGGTGGAAAGATTTATCGGTTGGGGATGGACTCGCGGCCTATCAGCTTGTTGGTGAGGTAATGGCTCACCAAGGCGACGACGGGTAGCCGGCCTGAGAGGGTGACCGGCCACACTGGGACTGAGACACG	0	0	0	0	0	0	0	0	0	0	0	0	0	0	0	0	0	0	0.316225	0	0	0	0	0	0	0	0	0	0	0	0	0	0	0	0	0	0	0	0	0	0	0	0	0	0	0	0	0
Phy3318_Arthrobacter	ACGCTGGCGGCGTGCTTAACACATGCAAGTCGAACGATGATGCCAGCTTGCTGGTGGATTAGTGGCGAACGGGTGAGTAACACGTGAGTAACCTGCCCTTGACTCTGGGATAAGCCTGGGAAACCGGGTCTAATACTGGATACGACCTTCCCGCGCATGCGGTGTTGGTGGAAAGCTTTTGCGGTTTTGGATGGACTCGCGGCCTATCAGCTTGTTGGTGGGGTAATGGCCTACCAAGGCGACGACGGGTAGCCGGCCTGAGAGGGTGACCGGCCACACTGGGACTGAGACACG	0	0	0	0	0	0	0	0	0	0	0	0	0	0	0	0	0	0	0	0	0	0	0	0	0	0	0	0	0	0	0	0	0	0	0	0	0	0	0	0	0	0	0	0	0	0	0	0
Phy3555_Arthrobacter	ACGCTGGCGGCGTGCTTAACACATGCAAGTCGAACGATGAAGCCAGCTTGCTGGTGGATTAGTGGCGAACGGGTGAGTAACACGTGAGTAACCTGCCCTTGACTCTGGGATAAGCCTGGGAAACTGGGTCTAATACCGGATATGACCTTCCATCGCATGGTGGTTGGTGGAAAGCTTTTGTGGTTTTGGATGGACTCGCGGCCTATCAGCTTGTTGGTGAGGTAATGGCTTACCAAGGCGACGACGGGTAGCCGGCCTGAGAGGGTGACCGGCCACACTGGGACTGAGACACG	0	0	0	0	0	0	0	0	0	0	0	0	0	0	0	0	0	0	0	0	0	0	0	0	0	0	0	0	0	0	0	0	0	0	0	0	0	0	0	0	0	0	0	0	0	0	0	0
Phy4708_Arthrobacter	ACGCTGGCGGCGTGCTTAACACATGCAAGTCGAACGATGAACCCGCTTGCGGGGGATTAGTGGCGAACGGGTGAGTAACACGTGAGTAACCTGCCCTTAACTCTGGGATAAGCCTTGGAAACGGGGTCTAATACTGGATATTGACTTTACCTCGCATGGGGTTTTGTTGAAAGATTTATTGGTTTTGGATGGACTCGCGGCCTATCAGCTTGTTGGTGAGGTAATGGCTCACCAAGGCGACGACGGGTAGCCGGCCTGAGAGGGTGACCGGCCACACTGGGACTGAGACACG	0	0	0	0	0	0	0	0	0	0	0	0	0	0	0	0	0	0	0	0	0	0	0	0	0	0	0	0	0	0	0	0	0	0	0	0	0	0	0	0	0	0	0	0	0	0	0	0
Phy6393_Arthrobacter	ACGCTGGCGGCGTGCTTAACACATGCAAGTCGAACGATGAACCTCACTTGTGGGGGGATTAGTGGCGAACGGGTGAGTAACACGTGAGTAACCTGCCCTTGACTCTGGGATAAGCCTGGGAAACCGGGTCTAATACTGGATACGACCTTCCCGCGCATGCGGTGTTGGTGGAAAGCTTTTGCGGTTTTGGATGGACTCGCGGCCTATCAGCTTGTTGGTGGGGTAATGGCCTACCAAGGCGACGACGGGTAGCCGGCCTGAGAGGGTGACCGGCCACACTGGGACTGAGACACG	0	0	0	0	0	0	0	0	0	0	0	0	0	0	0	0	0	0	0	0	0	0	0	0	0	0	0	0	0	0	0	0	0	0	0	0	0	0	0	0	0	0	0	0	0	0	0	0
Phy6802_Arthrobacter	ACGCTGGCGGCGTGCTTAACACATGCAAGTCGAACGATGAACCTCACTTGTGGGGGGATTAGTGGCGAACGGGTGAGTAACACGTGAGTAACCTGCCCTTGACTCTGGGATAAGCCTGGGAAACCGGGTCTAATACTGGATACGACCTTCTGGCGCATGCCATGTTGGTGGAAAGCTTTTGTGGTTTTGGATGGACTCGCGGCCTATCAGCTTGTTGGTGGGGTAATGGCCTACCAAGGCGACGACGGGTAGCCGGCCTGAGAGGGTGACCGGCCACACTGGGACTGAGACACG	0	0	0	0	0	0	0	0	0	0	0	0	0	0	0	0	0	0	0	0	0	0	0	0	0	0	0	0	0	0	0	0	0	0	0	0	0	0	0	0	0	0	0	0	0	0	0	0
Phy1049_Kocuria	ACGCTGGCGGCGTGCTTAACACATGCAAGTCGAACGCTGAAGCACCAGCTTGCTGGTGTGGATGAGTGGCGAACGGGTGAGTAATACGTGAGTAACCTGCCCTTGACTCTGGGATAAGCCCGGGAAACTGGGTCTAATACTGGATGCTACATGTCACCGCATGGTGGTGTGTGGAAAGGGTTTACTGGTCTTGGATGGGCTCACGGCCTATCAGCTTGTTGGTGAGGTAATGGCTCACCAAGGCGACGACGGGTAGCCGGCCTGAGAGGGTGACCGGCCACACTGGGACTGAGACACG	0	0	0	0	0	0.048158	0	0	0	0	0	0	0	0	0	0	0	0.48158	0	0	0	0	0	0	0	0	0	0	0	0	0	0	0	0	0	0	0	0	0	0	0	0	0	0	0	0	0	0
Phy3384_Kocuria	ACGCTGGCGGCGTGCTTAACACATGCAAGTCGAACGCTGAAGCTTGGTGCTTGCACTGGGTGGATGAGTGGCGAACGGGTGAGTAATACGTGAGTAACCTGCCCTTGACTCTGGGATAAGCCTGGGAAACTGGGTCTAATACTGGATACGACATGTCACCGCATGGTGGTGTGTGGAAAGGGTTTTACTGGTTTTGGATGGGCTCACGGCCTATCAGCTTGTTGGTGGGGTAATGGCTCACCAAGGCGACGACGGGTAGCCGGCCTGAGAGGGTGACCGGCCACACTGGGACTGAGACACG	0	0	0	0	0	0	0	0	0	0	0	0	0	0	0	0	0	0	0	0	0	0	0	0	0	0	0	0	0	0	0	0	0	0	0	0	0	0	0	0	0	0	0	0	0	0	0	0
Phy5224_Kocuria	ACGCTGGCGGCGTGCTTAACACATGCAAGTCGAACGCTGAAGCTTGGGTGCTTGCATCTGGGTGGATGAGTGGCGAACGGGTGAGTAATACGTGAGTAACCTGCCCTTGACTCTGGGATAAGCCTGGGAAACTGGGTCTAATACTGGATACTACATTCTCTCGCATGGGGGTGTGTGGAAAGGGTTTTACTGGTTTTGGATGGGCTCACGGCCTATCAGCTTGTTGGTGGGGTAATGGCCTACCAAGGCGACGACGGGTAGCCGGCCTGAGAGGGTGACCGGCCACACTGGGACTGAGACACG	0	0	0	0	0	0	0	0	0	0	0	0	0	0	0	0	0	0	0	0	0	0	0	0	0	0	0	0	0	0	0	0	0	0	0	0	0	0	0	0	0	0	0	0	0	0	0	0
Phy7343_Kocuria	ACGCTGGCGGCGTGCTTAACACATGCAAGTCGAACGCTGAAGCACCAGCTTGCTGGTGTGGATGAGTGGCGAACGGGTGAGTAATACGTGAGTAACCTGCCCTTGACTCTGGGATAAGCCCGGGAAACTGGGTCTAATACTGGATGCTACATGTCACCGCATGGTGGTGTGTGGAAAGGGTTTACTGGTCTTGGATGGGCTCACGGCCTATCAGCTTGTCGGTGAGGTAATGGCTCACCAAGGCGACGGCGGGTAGCCGGCCTGAGAGGGTGAACGGCCACAAGGGGACTGAGACACG	0	0	0	0	0	0	0	0	0	0	0	0	0	0	0	0	0	0	0	0	0	0	0	0	0	0	0	0	0	0	0	0	0	0	0	0	0	0	0	0	0	0	0	0	0	0	0	0
Phy423_Micrococcus	ACGCTGGCGGCGTGCTTAACACATGCAAGTCGAACGATGAAGCCCAGCTTGCTGGGTGGATTAGTGGCGAACGGGTGAGTAACACGTGAGTAACCTGCCCTTAACTCTGGGATAAGCCTGGGAAACTGGGTCTAATACCGGATAGGAGCGTCCACCGCATGGTGGGTGTTGGAAAGATTTATCGGTTTTGGATGGACTCGCGGCCTATCAGCTTGTTGGTGAGGTAATGGCTCACCAAGGCGACGACGGGTAGCCGGCCTGAGAGGGTGACCGGCCACACTGGGACTGAGACACG	0	0	0	0	0	0	0	0	0	0	0.168553	0	0	0.57999	0	0	1.00049	0	0	0	0	0	0	0	0	0	0	1.17987	0	0.144474	0	0	0	0	0	0	0	0.264869	0	0	0	0.24079	0	0	0.794606	0	0	0
Phy818_Micrococcus	ACGCTGGCGGCGTGCTTAACACATGCAAGTCGAACGATGAAGCCCAGCTTGCTGGGTGGATTAGTGGCGAACGGGTGAGTAACACGTGAGTAACCTGCCCTTAACTCTGGGATAAGCCTGGGAAACTAGGTCTAATACCGGATAGGAGCGCCTACCGCATGGTGGGTGTTGGAAAGATTTATCGGTTTTGGATGGACTCGCGGCCTATCAGCTTGTTGGTGAGGTAATGGCTCACCAAGGCGACGACGGGTAGCCGGCCTGAGAGGGTGACCGGCCACACTGGGACTGAGACACG	0.192632	0	0	0	0.794606	0	0	0	0	0	0	0	0	0	0	0.048158	0	0	0	0	0	0	0	0	0	0	0	0	0	0	0	0	0	0	0	0	0	0	0	0	0	0	0	0	0	0	0	0
Phy1933_Micrococcus	ACGCTGGCGGCGTGCTTAACACATGCAAGTCGAACGATGAAGCCCAGCTTGCTGGGTGGATTAGTGGCGAACGGGTGAGTAACACGTGAGTAACCTGCCCTTAACTCTGGGATAAGCCTGGGAAACTGGGTCTAATACCGGATAGGAGCGCCTACCGCATGGTGGGTGTTGGAAAGATTTATCGGTTTTGGATGGACTCGCGGCCTATCAGCTTGTTGGTGAGGTAATGGCTCACCAAGGCGACGACGGGTAGCCGGCCTGAGAGGGTGACCGGCCACACTGGGACTGAGACACG	0	0	0	0	0	0	0	0	0	0	0	0	0	0	0	0	0	0	0	0	0	0	0	0	0	0	0	0	0	0	0	0	0	0	0	0	0	0	0	0	0	0	0	0	0	0	0	0
Phy3198_Micrococcus	ACGCTGGCGGCGTGCTTAACACATGCAAGTCGAACGATGAAGCCCAGCTTGCTGGGTGGATTAGTGGCGAACGGGTGAGTAACACGTGAGTAACCTGCCCTTGACTCTGGGATAAGCCTGGGAAACTGGGTCTAATACTGGATATGACTTCTCACCGCATGGTGGGGGGTGGAAAGATTTATTGGTCTTGGATGGACTCGCGGCCTATCAGCTTGTTGGTGAGGTAATGGCTCACCAAGGCGACGACGGGTAGCCGGCCTGAGAGGGTGACCGGCCACACTGGGACTGAGACACG	0	0	0	0	0	0	0	0	0	0	0	0	0	0	0	0	0	0	0	0	0	0	0	0	0	0	0	0	0	0	0	0	0	0	0	0	0	0	0	0	0	0	0	0	0	0	0	0
Phy3267_Micrococcus	ACGCTGGCGGCGTGCTTAACACATGCAAGTCGAACGATGAAGCCCAGCTTGCTGGGTGGATTAGTGGCGAACGGGTGAGTAACACGTGAGTAACCTGCCCTTGACTCTGGGATAAGCCTGGGAAACTGGGTCTAATACCGGATAGGAACGTCCACCGCATGGTGGTTGTTGGAAAGATTTATCGGTCATGGATGGACTCGCGGCCTATCAGCTTGTTGGTGAGGTAATGGCTCACCAAGGCGACGACGGGTAGCCGGCCTGAGAGGGTGACCGGCCACACTGGGACTGAGACACG	0	0	0	0	0	0	0	0	0	0	0	0	0	0	0	0	0	0	0	0	0	0	0	0	0	0	0	0	0	0	0	0	0	0	0	0	0	0	0	0	0	0	0	0	0	0	0	0
Phy5560_Micrococcus	ACGCTGGCGGCGTGCTTAACACATGCAAGTCGAACGATGAAGCCGGAGCTTGCTCTGGTGGATTAGTGGCGAACGGGTGAGTAACACGTGAGTAACCTACCCTTGACTCTGGGATAAGCCCGGGAAACTGGGTCTAATACCGGATATGAGTCATCACCGCATGGTGGTGGTTTGAAAGATTTATCGGTCTTGGATGGACTCGCGGCCTATCAGCTTGTTGGTGAGGTAATGGCTCACCAAGGCGACGACGGGTAGCCGGCCTGAGAGGGTGACCGGCCACACTGGGACTGAGACACG	0	0	0	0	0	0	0	0	0	0	0	0	0	0	0	0	0	0	0	0	0	0	0	0	0	0	0	0	0	0	0	0.168553	0	0	0	0	0	0	0	0	0	0	0	0	0	0	0	0
Phy6521_Micrococcus	ACGCTGGCGGCGTGCTTAACACATGCAAGTCGTACGATGAAGCCCAGCTTGCTGGGTGGATTAGTGGCGAACGGGTGAGTAACACGTGAGTAACCTGCCCTTAACTCTGGGATAAGCCTGGGAAACTAGGTCTAATACCGGATAGGAGCGCCTACCGCATGGTGGGTGTTGGAAAGATTTATCGGTTTTGGATGGACTCGCGGCCTATCAGCTTGTTGGTGAGGTAATGGCTCACCAAGGCGACGACGGGTAGCCGGCCTGAGAGGGTGACCGGCCACACTGGGACTGAGACACG	0	0	0	0	0	0	0	0	0	0	0	0	0	0	0	0	0	0	0	0	0	0	0	0	0	0	0	0	0	0	0	0	0	0	0	0	0	0	0	0	0	0	0	0	0	0	0	0
Phy6841_Micrococcus	ACGCTGGCGGCGTGCTTAACACATGCAAGTCGAACGATGAAGCCCAGCTTGCTGGGTGGATTAGTGGCGAACGGGTGAGTAACACGTGAGTAACCTGCCCTTAACTCTGGGATAAGCCTGGGAAACTAGGTCTAATACCGGATAGGAGCGTCCACCGCATGGTGGGTGTTGGAAAGATTTATCGGTTTTGGATGGACTCGCGGCCTATCAGCTTGTTGGTGAGGTAATGGCTCACCAAGGCGACGACGGGTAGCCGGCCTGAGAGGGTGACCGGCCACACTGGGACTGAGACACG	0	0	0	0	0	0	0	0	0	0.024079	0	0	0	0	0	0	0	0	0	0	0	0	0	0	0	0	0	0	0	0	0	0	0	0	0	0	0	0	0	0	0	0	0	0	0	0	0	0
Phy6974_Micrococcus	ACGCTGGCGGCGTGCTTAACACATGCAAGTCGAACGATGAAGCCCAGCTTGCTGGGTGGATTAGTGGCGAACGGGTGAGTAACACGTGAGTAACCTGCCCTTGACTCTGGGATAAGCCTGGGAAACTGGGTCTAATACCGGATAGGAACGTCCACCGCATGGTGGGTGTTGGAAAGATTTATCGGTCATGGATGGACTCGCGGCCTATCAGCTTGTTGGTGAGGTAATGGCTCACCAAGGCGACGACGGGTAGCCGGCCTGAGAGGGTGACCGGCCACACTGGGACTGAGACACG	0	0	0	0	0	0	0	0	0	0	0	0	0	0	0.0963159	0	0	0	0	0	0	0	0	0	0	0	0	0	0	0	0	0	0	0	0	0	0	0	0	0	0	0	0	0	0	0	0	0
Phy6112_Nesterenkonia	ACGCTGGCGGCGTGCTTAACACATGCAAGTCGAACGATGAAGACCGTGCTTGCACGGTTGGATTAGTGGCGAACGGGTGAGTATCACGTGAGTAACCTTCCCTTAACTCTGGGATAAGCCCGGGAAACTGGGTCTAATACCGGATACGACCAGTCCTCGCATGGGGTGCTGGTGGAAAGATTTATCGGTTTTGGATGGACTCGCGGCCTATCAGCTTGTTGGTGAGGTAATGGCTCACCAAGGCGATGACGGGTAGCCGGCCTGAGAGGGTGACCGGCCACACTGGGACTGAGACACG	0	0	0	0	0	0	0	0	0	0	0	0	0	0	0	0	0	0	0	0	0	0	0	0	0	0	0	0	0	0	0	0	0	0	0	0	0	0	0	0	0	0	0	0	0	0	0	0
Phy80_Rothia	ACGCTGGCGGCGTGCTTAACACATGCAAGTCGAACGATGAAGCCTAGCTTGCTAGGTGGATTAGTGGCGAACGGGTGAGTAATACGTGAGTAACCTACCTTTAACTCTGGGATAAGCCTGGGAAACTGGGTCTAATACCGGATACGACCAATCTCCGCATGGGGTGTTGGTGGAAAGCGTTATGTAGTGGTTATAGATGGGCTCACGGCCTATCAGCTTGTTGGTGAGGTAACGGCTCACCAAGGCGACGACGGGTAGCCGGCCTGAGAGGGTGACCGGCCACACTGGGACTGAGACACG	0	0	0.987238	0	0	0	0	0	4.96027	1.17987	0	0	0	0	0	0	0	0.24079	0	0	0	0	0	0	0	0	0	0	0	0	0	0	0.122399	0	0	0	0	0	0	0	0	0.024079	0.385264	0.0722369	0	0	0	0
Phy346_Rothia	ACGCTGGCGGCGTGCTTAACACATGCAAGTCGAACGATGAAGCCTAGCTTGCTAGGTGGATTAGTGGCGAACGGGTGAGTAATACGTGAGTAACCTACCTTTAACTCTGGGATAAGCCCGGGAAACTGGGTCTAATACCGGATACGACCAATCTCCGCATGGGGTGTTGGTGGAAAGCGTTATGTAGTGGTTATAGATGGGCTCACGGCCTATCAGCTTGTTGGTGAGGTAACGGCTCACCAAGGCGACGACGGGTAGCCGGCCTGAGAGGGTGACCGGCCACACTGGGACTGAGACACG	0.120395	0	0	0	0	0	0	0	1.01132	0	0	0	0.264869	0	0	0	0	0	0	0	0	0	0	0	0	0	0	0	0	0	0	0	0	0	0	0	0	0	0	0	0	0	0	0	0	0	0	0
Phy637_Rothia	ACGCTGGCGGCGTGCTTAACACATGCAAGTCGAACGATGAAGCCTAGCTTGCTAGGTGGATTAGTGGCGAACGGGTGAGTAATACGTGAGTGACCTACCTTTGACTCTGGGATAAGCCTGGGAAACTGGGTCTAATACCGGATACGACCAATCTCCGCATGGGGTGTTGGTGGAAAGCGTTATGGAGTGGTTTTAGATGGGCTCACGGCCTATCAGCTTGTTGGTGAGGTAATGGCTTACCAAGGCGACGACGGGTAGCCGGCCTGAGAGGGTGACCGGCCACACTGGGACTGAGACACG	0	0	0	0	0	0	0	0	0.288948	0	0	0	0.048158	0	0	0	0	0	0	0	0	0	0	0	0	0	0	0	0	0	0	0	0	0	0	0	0	0	0	0	0	0	0.048158	0	0	0	0	0
Phy733_Rothia	ACGCTGGCGGCGTGCTTAACACATGCAAGTCGAACGATGAAGCCTAGCTTGCTAGGTGGATTAGTGGCGAACGGGTGAGTAATACGTGAGTAACCTACCTTTAACTCTGGGATAAGCCTGGGAAACTGGGTCTAATACCGGATACGACCAATCTCCGCATGGGGTGTTGGTGGAAAGCGTTATGTAGTGGTTATAGATGGGCTCACGGCCTATCAGCTTGTTGGTGAGGTAATGGCTCACCAAGGCGACGACGGGTAGCCGGCCTGAGAGGGTGACCGGCCACACTGGGACTGAGACACG	0	0	0	0	0	0	0	0	0	0	0	0	0	0	0	0	0	0	0	4.93619	0	0	0	0	0	0	0	0	0	0	0	0	0	0	0	0	0	0	0	0	0	0	0	0	0	0	0	0
Phy947_Rothia	ACGCTGGCGGCGTGCTTAACACATGCAAGTCGAACGATGAAGACTGGTGCTTGCACTGGTTGGATTAGTGGCGAACGGGTGAGTAATACGTGAGTAACCTGCCTTTGACTCTGGGATAAGCCTGGGAAACTGGGTCTAATACCGGATATGACAAGGAACCGCATGGTTTTTTGTGGAAAGGGTTTGTACTGGTTTTAGATGGGCTCACGGCCTATCAGCTTGTTGGTGGGGTAATGGCTCACCAAGGCGACGACGGGTAGCCGGCCTGAGAGGGTGACCGGCCACACTGGGACTGAGACACG	0	0	0	0	0	0	0	0	0	0	0	0	0	0	0	0	0	0	0	0	0	0	0	0	0	0	0	0	0	0	0	0	0	0	0	0	0	0	0	0	0	0	0	0	0	0	0.24079	0.601974
Phy1490_Rothia	ACGCTGGCGGCGTGCTTAACACATGCAAGTCGAACGATGAAGCCTAGCTTGCTAGGTGGATTAGTGGCGAACGGGTGAGTAATACGTGAGTAACCTACCTTTAACTCTGGGATAAGCCTGGGAAACTGGGTCTAATACCGGATACGACCAATCTCCGCATGGAGTGTTGGTGGAAAGCGTTATGTAGTGGTTATAGATGGGCTCACGGCCTATCAGCTTGTTGGTGAGGTAACGGCTCACCAAGGCGACGACGGGTAGCCGGCCTGAGAGGGTGACCGGCCACACTGGGACTGAGACACG	0	0	0	0	0	0	0	0	0	0	0	0	0	0	0	0	0	0	0	0	0	0	0	0	0	0	0	0	0	0	0	0	0	0	0	0	0	0	0	0	0	0	0	0	0	0	0	0
Phy2352_Rothia	ACGCTGGCGGCGTGCTTAACACATGCAAGTCGAACGATGAAGCCTAGCTTGCTAGGTGGATTAGTGGCGAATGGGTGAGTAATACGTGAGTAACCTACCTTTAACTCTGGGATAAGCCTGGGAAACTGGGTCTAATACCGGATACGACCAATCTCCGCATGGGGTGTTGGTGGAAAGCGTTATGTAGTGGTTATAGATGGGCTCACGGCCTATCAGCTTGTTGGTGAGGTAACGGCTCACCAAGGCGACGACGGGTAGCCGGCCTGAGAGGGTGACCGGCCACACTGGGACTGAGACACG	0	0	0	0	0	0	0	0	0	0	0	0	0	0	0	0	0	0	0	0	0	0	0	0	0	0	0	0	0	0	0	0	0	0	0	0	0	0	0	0	0	0	0	0	0	0	0	0
Phy2598_Rothia	ACGCTGGCGGCGTGCTTAACACATGCAAGTCGAACGATGAAGCGGTGCTTGCACCGTGGATTAGTGGCGAACGGGTGAGTAATACGTGAGTGACCTACCTTTGACTCTGGGATAAGCCTGGGAAACTGGGTCTAATACCGGATACGACCAATCTCTGCATGGGGTGTTGGTGGAAAGCGTTATGGAGTGGTTTTAGATGGGCTCACGGCCTATCAGCTTGTTGGTGAGGTAATGGCTTACCAAGGCGACGACGGGTAGCCGGCCTGAGAGGGTGACCGGCCACACTGGGACTGAGACACG	0	0	0	0	0	0	0	0	0	0	0	0	0	0	0	0	0	0	0	0	0	0.48158	0	0	0	0	0	0	0	0	0	0	0	0	0	0	0	0	0	0	0	0	0	0	0	0	0	0
Phy2848_Rothia	ACGCTGGCGGCGTGCTTAACACATGCAAGTCGAACGATGAAGCCTAGCTTGCTAGGTGGATTAGTGGCGAACGGGTGAGTAATACGTGAGTAACCTACCTTTAACTCTGGGATAAGCCTGGGAATCTGGGTCTAATACCGGATACGACCAATCTCCGCATGGGGTGTTGGTGGAAAGCGTTATGTAGTGGTTATAGATGGGCTCACGGCCTATCAGCTTGTTGGTGAGGTAACGGCTCACCAAGGCGACGACGGGTAGCCGGCCTGAGAGGGTGACCGGCCACACTGGGACTGAGACACG	0	0	0	0	0	0	0	0	0	0	0	0	0	0	0	0	0	0	0	0	0	0	0	0	0	0	0	0	0	0	0	0	0	0	0	0	0	0	0	0	0	0	0	0	0	0	0	0
Phy3540_Rothia	ACGCTGGCGGCGTGCTTAACACATGCAAGTCGAACGATGAAGCCTAGCTTGCTAGGCGGATTAGTGGCGAACGGGTGAGTAATACGTGAGTAACCTACCTTTAACTCTGGGATAAGCCTGGGAAACTGGGTCTAATACCGGATACGACCAATCTCCGCATGGGGTGTTGGTGGAAAGCGTTATGTAGTGGTTATAGATGGGCTCACGGCCTATCAGCTTGTTGGTGAGGTAACGGCTCACCAAGGCGACGACGGGTAGCCGGCCTGAGAGGGTGACCGGCCACACTGGGACTGAGACACG	0	0	0	0	0	0	0	0	0	0	0	0	0	0	0	0	0	0	0	0	0	0	0	0	0	0	0	0	0	0	0	0	0	0	0	0	0	0	0	0	0	0	0	0	0	0	0	0
Phy4672_Rothia	ACGCTGGCGGCGTGCTTAACACATGCAAGTCGAACGATGAAGCCTAGCTTGCTAGGTGGATTAGTGGCGAACGGGTGAGTAATACGTGAGTAACCTACCTTTAACTCTGGGATAAGCCTGGGAAACTGGGTCTAATACCGGATACGACCGATCTCCGCATGGGGTGTTGGTGGAAAGCGTTATGTAGTGGTTATAGATGGGCTCACGGCCTATCAGCTTGTTGGTGAGGTAACGGCTCACCAAGGCGACGACGGGTAGCCGGCCTGAGAGGGTGACCGGCCACACTGGGACTGAGACACG	0	0	0	0	0	0	0	0	0	0	0	0	0	0	0	0	0	0	0	0	0	0	0	0	0	0	0	0	0	0	0	0	0	0	0	0	0	0	0	0	0	0	0	0	0	0	0	0
Phy4744_Rothia	ACGCTGGCGGCGTGCTTAACACATGCAAGTCGAACGATGAAGCCTAGCTTGCTAGGTGGATTAGTGGCGAACGGGTGAGTAATACGTGAGTAACCTACCTTTAACTCTGGGATAAGCCTGGGAAACTGGGTCTAATACCGGATACGACCAATCTCCGCATGGGGTGTTGGTGGAAAGCGTTATGTAGTGGTTATAGATGGGCTCACGGCCTATCAGCTTGTTGGTGAGGTAACGGCTCACCAAGGCGACGACGGGTAGCCGGCCTGAGAGGGTGACCGGCCGCACTGGGACTGAGACACG	0	0	0	0	0	0	0	0	0	0	0	0	0	0	0	0	0	0	0	0	0	0	0	0	0	0	0	0	0	0	0	0	0	0	0	0	0	0	0	0	0	0	0	0	0	0	0	0
Phy6114_Rothia	ACGCTGGCGGCGTGCTTAACACATGCAAGTCGAACGATGAAGCCTAGCTTGCTAGGTGGATTAGTGGCGAACGGGTGAGTAGTACGTGAGTAACCTACCTTTAACTCTGGGATAAGCCTGGGAAACTGGGTCTAATACCGGATACGACCAATCTCCGCATGGGGTGTTGGTGGAAAGCGTTATGTAGTGGTTATAGATGGGCTCACGGCCTATCAGCTTGTTGGTGAGGTAACGGCTCACCAAGGCGACGACGGGTAGCCGGCCTGAGAGGGTGACCGGCCACACTGGGACTGAGACACG	0	0	0	0	0	0	0	0	0	0	0	0	0	0	0	0	0	0	0	0	0	0	0	0	0	0	0	0	0	0	0	0	0	0	0	0	0	0	0	0	0	0	0	0	0	0	0	0
Phy6798_Rothia	ACGCTGGCGGCGTGCTTAACACATGCAAGTCGAACGATGAAGCCTAGCTTGCTAGGTGGATTAGTGGCGAACGGGTGAGTAATACGTGAGTAACCTACCTTTAACTCTGGGATAAGCCTGGGGAACTGGGTCTAATACCGGATACGACCAATCTCCGCATGGAGTGTTGGTGGAAAGCGTTATGTAGTGGTTATAGATGGGCTCACGGCCTATCAGCTTGTTGGTGAGGTAACGGCTCACCAAGGCGACGACGGGTAGCCGGCCTGAGAGGGTGACCGGCCACACTGGGACTGAGACACG	0	0	0	0	0	0	0	0	0	0	0	0	0	0	0	0	0	0	0	0	0	0	0	0	0	0	0	0	0	0	0	0	0	0	0	0	0	0	0	0	0	0	0	0	0	0	0	0
Phy3926_Micromonospora	ACGCTGGCGGCGTGCTTAACACATGCAAGTCGAGCGGAAAGGCCCTTCGGGGTACTCGAGCGGCGAACGGGTGAGTAACACGTGAGCAACCTGCCCCAGGCTTTGGGATAACCCCGGGAAACCGGGGCTAATACCGAATATGACCTCTGACCGCATGGTTGGTGGTGGAAAGTTTTTCGGCTTGGGATGGGCTCGCGGCCTATCAGCTTGTTGGTGGGGTGATGGCCTACCAAGGCGACGACGGGTAGCCGGCCTGAGAGGGCGACCGGCCACACTGGGACTGAGACACG	0	0	0	0	0	0	0	0	0	0	0	0	0	0	0	0	0	0	0	0	0	0	0	0	0	0	0	0	0	0	0	0	0	0	0	0	0	0	0	0	0	0	0	0	0	0	0	0
Phy4754_Nakamurellaceae	ACGCTGGCGGCGTGCTTAACACATGCAAGTCGAGCGGAAAGGCCCTTCGGGGTACTCGAGCGGCGAACGGGTGAGTAACACGTGGGCAACCTGCCCTCAGCTCTGGGATAACTCCGGGAAACCGGGGCTAATACCGGATATGACCATTCCTGGCATCTGGGGTGGTGGAAAGTTCTTCGGCTGAGGATGGGCCCGCGGCCTATCAGCTTGTTGGTGGGGTAATGGCCCACCAAGGCGACGACGGGTAGCCGGCCTGAGAGGGCGACCGGCCACACTGGGACTGAGACACG	0	0	0	0	0	0	0	0	0	0	0	0	0	0	0	0	0	0.024079	0	0	0	0	0	0	0	0	0	0	0	0	0	0	0	0	0	0	0	0	0	0	0	0	0	0	0	0	0	0
Phy6475_Nakamurellaceae	ACGCTGGCGGCGTGCTTAACACATGCAAGTCGAGCGACAGCACTCTTCGGGGTGCATGGAGCGGCGAACGGGTGAGTAACACGTGGGCAACCTGCCCTCAGCTCTGGGATAACTCCGGGAAACCGGGGCTAATACCGGATACGACCTTCCCTCGCATGGGGGTTGGTGGAAAGTTCTTCGGCTGAGGATGGGCCCGCGGCCTATCAGCTTGTTGGTGGGGTGATGGCCTACCAAGGCGACGACGGGTAGCCGGCCTGAGAGGGCGACCGGCCACACTGGGACTGAGACACG	0	0	0	0	0	0	0	0	0	0	0	0	0	0	0	0	0	0	0	0	0	0	0	0	0	0	0	0	0	0	0	0	0	0	0	0	0	0	0	0	0	0	0	0	0	0	0	0
Phy6525_Nakamurellaceae	ACGCTGGCGGCGTGCTTAACACATGCAAGTCGAGCGACGCGCCTTCGGGTGACGGAGCGGCGAACGGGTGAGTAACACGTGGGCAACCTGCCCTCAGCTCTGGGACAACTCCGGGAAACCGGGGCTAATACCGGATACGACCTCGGAGGGCATCTTCTGGGGTGGAAAGTTCTTCGGCTGGGGATGGGCCCGCGGCCTATCAGCTTGTTGGTGGGGTGATGGCTCACCAAGGCGACGACGGGTAGCCGGCCTGAGAGGGCGACCGGCCACACTGGGACTGAGACACG	0	0	0	0	0	0	0	0	0	0	0	0	0	0	0	0	0	0	0	0	0	0	0	0	0	0	0	0	0	0	0	0	0	0	0	0	0	0	0	0	0	0	0	0	0	0	0	0
Phy772_Gordonia	ACGCTGGCGGCGTGCTTAACACATGCAAGTCGAACGGAAAGGCCCAGCTTGCTGGGTACTCGAGTGGCGAACGGGTGAGTAACACGTGGGTGATCTGCCCCTGACTTTGGGATAAGCCTGGGAAACTGGGTCTAATACCGGATATGACCTTACATCGCATGGTGTTTGGTGGAAAGCTTTTGCGGTTGGGGATGGGCCCGCGGCCTATCAGCTTGTTGGTGGGGTAATGGCCTACCAAGGCGACGACGGGTAGCCGACCTGAGAGGGTGATCGGCCACACTGGGACTGAGACACG	0	0	0	0.048158	0	0	0	0	0	0.024079	0	0	0	0	0	0	0	0	0	0	0	0	0	0	0	0	0	0	0	0	0	0	0	0	0	0	0	0	0	0	0	0	0	0	0	0	0	0
Phy6062_Gordonia	ACGCTGGCGGCGTGCTTAACACATGCAAGTCGAACGGAAAGGCCCAGCTTGCTGGGTACTCGAGTGGCGAACGGGTGAGTAACACGTGGGTGATCTGCCCTGAACTCTGGGATAAGCCTGGGAAACTGGGTCTAATACCGGATATGACCTTGGAGTGCATGCTCTGGGGTGGAAAGCTTTTGCGGTTCAGGATGGGCCCGCGGCCTATCAGCTTGTTGGTGGGGTAATGGCCTACCAAGGCGACGACGGGTAGCCGACCTGAGAGGGTGATCGGCCACACTGGGACTGAGACACG	0	0	0	0	0	0	0	0	0	0	0	0	0	0	0	0	0	0	0	0	0	0	0	0	0	0	0	0	0	0	0	0	0	0	0	0	0	0	0	0	0	0	0	0	0	0	0	0
Phy2893_Rhodococcus	ACGCTGGCGGCGTGCTTAACACATGCAAGTCGAGCGGTAAGGCCTTTCGGGGTACACGAGCGGCGAACGGGTGAGTAACACGTGGGTGATCTGCCCTGCACTTCGGGATAAGCCTGGGAAACTGGGTCTAATACCGGATATGACCTCCTATCGCATGGTGGGTGGTGGAAAGATTTATCGGTGCAGGATGGGCCCGCGGCCTATCAGCTTGTTGGTGGGGTAATGGCCTACCAAGGCGACGACGGGTAGCCGACCTGAGAGGGTGACCGGCCACACTGGGACTGAGACACG	0	0	0	0	0	0	0	0	0	0	0	0	0	0	0	0	0	0	0	0	0	0	0	0	0	0	0	0	0	0	0	0	0.489596	0	0	0	0	0	0	0	0	0	0	0	0	0	0	0
Phy4966_Rhodococcus	ACGCTGGCGGCGTGCTTAACACATGCAAGTCGAGCGGTAAGGCCTTTCGGGGTACACGAGCGGCGAACGGGTGAGTAACACGTGGGTGATCTGCCCTGCACTCTGGGATAAGCTTGGGAAACTGGGTCTAATACCGGATATGACCACAGTGCGCATGTGTTGTGGTGGAAAGATTTATCGGTGCAGGATGGGCCCGCGGCCTATCAGCTTGTTGGTGGGGTAATGGCCTACCAAGGCGACGACGGGTAGCCGACCTGAGAGGGTGACCGGCCACACTGGGACTGAGACACG	0	0	0	0	0	0	0	0	0	0	0	0	0	0	0	0	0	0	0	0	0	0	0	0	0	0	0	0	0	0	0	0	0	0	0	0	0	0	0	0	0	0	0	0	0	0	0	0
Phy5082_Rhodococcus	ACGCTGGCGGCGTGCTTAACACATGCAAGTCGAGCGGTAAGGCCTTTCGGGGTACACGAGCGGCGAACGGGTGAGTAACACATGGGTGATCTGCCCTGCACTCTGGGATAAGCTTGGGAAACTGGGTCTAATACCGGATATGACCGCAGCATGCATGTGTTGTGGTGGAAAGATTTATCGGTGCAGGATGGGCCCGCGGCCTATCAGCTTGTTGGTGGGGTAATGGCCTACCAAGGCGACGACGGGTAGCCGACCTGAGAGGGTGACCGGCCACACTGGGACTGAGACACG	0	0	0	0	0	0	0	0	0	0	0	0	0	0	0	0	0	0	0	0	0	0	0	0	0	0	0	0	0	0	0	0	0	0	0	0	0	0	0	0	0	0	0	0	0	0	0	0
Phy5714_Rhodococcus	ACGCTGGCGGCGTGCTTAACACATGCAAGTCGAACGGTAAGGCCCTTCGGGGTACACGAGTGGCGAACGGGTGAGTAACACGTGGGTGATCTGCCCTGCACTTCGGGATAAGCCCGGGAAACTGGGTCTAATACCGGATAGTACTGCGCGGTGCATGCCGTGTGGTGGAAAGATTTATCGGTGCAGGATGGGCCCGCGGCCTATCAGCTTGTTGGTGGGGTAATGGCCTACCAAGGCGACGACGGGTAGCCGGCCTGAGAGGGCGACCGGCCACACTGGGACTGAGACACG	0	0	0	0	0	0	0	0	0	0	0	0	0	0	0	0	0	0	0	0	0	0	0	0	0	0	0	0	0	0	0	0	0	0	0	0	0	0	0	0	0	0	0	0	0	0	0	0
Phy7238_Rhodococcus	ACGCTGGCGGCGTGCTTAACACATGCAAGTCGAGCGGTAAGTCCTTTCGGGGTACACGAGCGGCGAACGGGTGAGTAACACGTGGGTGATCTGCCCTGCACTCTGGGATAAGCTTGGGAAACTGGGTCTAATACCGGATATGACCACAGCATGCATGTGTTGTGGTGGAAAGATTTATCGGTGCAGGATGGGCCCGCGGCCTATCAGCTTGTTGGTGGGGTAATGGCCTACCAAGGCGACGACGGGTAGCCGACCTGAGAGGGTGACCGGCCACACTGGGACTGAGACACG	0	0	0	0	0	0	0	0	0	0	0	0	0	0	0	0	0	0	0	0	0	0	0	0	0	0	0	0	0	0	0	0	0	0	0	0	0	0	0	0	0	0	0	0	0	0	0	0
Phy5370_Nocardiaceae	ACGCTGGCGGCGTGCTTAACACATGCAAGTCGAACGATGAACCAGGGCTTGCCCTGGGGATTAGTGGCGAACGGGTGAGTAACACGTGGGCAACCTGCCCCAGACACCGGGATAACCATTCGAAAGGATGGCTAATACCGGATATGACCACTTCGGGCATCCGACGGTGGTGGAAAGGATTCTGGTCTGGGATGGGCCCGCGGCCTATCAGCTAGTTGGTGGGGTAATGGCCTACCAAGGCGACGACGGGTAGCCGGCCTGAGAGGGCGACCGGCCACACTGGGACTGAGACACG	0	0	0	0	0	0	0	0	0	0	0	0	0	0	0	0	0	0	0	0	0	0	0	0	0	0	0	0	0	0	0	0	0	0	0	0	0	0	0	0	0	0	0	0	0	0	0	0
Phy5397_Nocardiaceae	ACGCTGGCGGCGTGCTTAACACATGCAAGTCGAGCGGTAAGGCCTTTCGGGGTACACGAGCGGCGAACGGGTGAGTAACACGTGGGTGATCTGCCCTGCACTTCGGGATAAGCCTGGGAAACTGGGTCTAATACCGGATATGACCTCAGGTTGCATGACTTGGGGTGGAAAGATTTATCGGTGCAGGATGGGCCCGCGGCCTATCAGCTTGTTGGTGGGGTAATGGCCTACCAAGGCGACGACGGGTAGCCGACCTGAGAGGGTGACCGGCCACACTGGGACTGAGACACG	0	0	0	0	0	0	0	0	0	0	0	0	0	0	0	0	0	0	0	0	0	0	0	0	0	0	0	0	0	0	0	0	0	0	0	0	0	0	0	0	0	0	0	0	0	0	0	0
Phy2059_Marmoricola	ACGCTGGCGGCGTGCTTAACACATGCAAGTCGAGCGGTAAGGCCCTTCGGGGTACACGAGCGGCGAACGGGTGAGTAACACGTGAGCAATCTGCCCTGCACTTTGGGATAACCACCGGAAACGGTGGCTAATACCGAATACGACCTCGCACTGCATGGTGTGTGGTGGAAAGTTCTGGCGGTGCAGGATGAGCTCGCGGCCTATCAGCTTGTTGGTGAGGTAATGGCTCACCAAGGCTTCGACGGGTAGCCGGCCTGAGAGGGTGACCGGCCACACTGGGACTGAGACACG	0	0	0	0	0	0	0	0	0	0	0	0	0	0	0	0	0	0	0	0	0	0	0	0	0	0	0	0	0.989144	0	0	0	0	0	0	0	0	0	0	0	0	0	0	0	0	0	0	0
Phy6757_Marmoricola	ACGCTGGCGGCGTGCTTAACACATGCAAGTCGAGCGGTAAGGCCCCTTCGGGGGTACACGAGCGGCGAACGGGTGAGTAACACGTGAGCAATCTGCCCATCACATCGGGATAACTCCGGGAAACCGAAGCTAATACCGAATACGACCACCTCAGGCATCTGATGGTGGTGGAAAGTTCCGGCGGTGATGGATGAGCTCGCGGCCTATCAGCTTGTTGGTGGGGTAACGGCCCACCAAGGCTTCGACGGGTAGCCGGCCTGAGAGGGTGACCGGCCACACTGGGACTGAGACACG	0	0	0	0	0	0	0	0	0	0	0	0	0	0	0	0	0	0	0	0	0	0	0	0	0	0	0	0	0	0	0	0	0	0	0	0	0	0	0	0	0	0	0	0	0	0	0	0
Phy4831_Nocardioides	ACGCTGGCGGCGTGCTTAACACATGCAAGTCGAGCGGTAAGGCCCTTTCGGGGGTACACGAGCGGCGAACGGGTGAGTAACACGTGAGTAATCTGCCCTCCACTTTGGGATAAGCCTCGGAAACGGGGTCTAATACCGGATATGAGCTTCCTACGCATGTGGGTTGCTGGAAAGTTTTTCGGTGGGGGATGTGCTCGCGGCCTATCAGCTTGTTGGTGGGGTAATGGCCTACCAAGGCTTCGACGGGTAGCCGGCCTGAGAGGGTGACCGGCCACACTGGGACTGAGACACG	0	0	0	0	0	0	0	0	0	0	0	0	0	0	0	0	0	0	0	0	0	0	0	0	0	0	0	0	0.144753	0	0	0	0	0	0	0	0	0	0	0	0	0	0	0	0	0	0	0
Phy4964_Nocardioides	ACGCTGGCGGCGTGCTTAACACATGCAAGTCGAGCGGTAAGGCACTTCGGTGTACACGAGCGGCGAACGGGTGAGTAACACGTGAGTAATCTGCCCTTCACTCATGGATAAGCCTCGGAAACGGGGTCTAATACATGATACGACCGCCTTACGCATGTGATGGTGGTGGAAAGTTTTTCGGTGGAGGATGTGCTCGCGGCCTATCAGCTTGTTGGTGGGGTAATGGCCTACCAAGGCTTCGACGGGTAGCCGGCCTGAGAGGGTGACCGGCCACACTGGGACTGAGACACG	0	0	0	0	0	0	0	0	0	0	0	0	0	0	0	0	0	0	0	0	0	0	0	0	0	0	0	0	0	0	0	0	0	0	0	0	0	0	0	0	0	0	0	0	0	0	0	0
Phy5021_Nocardioides	ACGCTGGCGGCGTGCTTAACACATGCAAGTCGAGCGGAAAGGCCCCCTCGGGGGTACTCGAGCGGCGAACGGGTGAGTAACACGTGAGTAATCTGCCCTGCGCTTCGGGATAGCTTCGGGAAACCGAAATTAATACCGGATATGACATGCCCTCGCATGGGGGTGTGTGGAAAGCCTTGTGTGGCGTAGGATGTGCTCGCGGCCTATCAGCTTGATGGTGGGGTAATGGCCTACCATGGCTTCGACGGGTAGCCGGCCTGAGAGGGTGACCGGTCACACTGGGACTGAGACACG	0	0	0	0	0	0	0	0	0	0	0	0	0	0	0	0	0	0	0	0	0	0	0	0	0	0	0	0	0	0	0	0	0	0	0	0	0	0	0	0	0	0	0	0	0	0	0	0
Phy5938_Nocardioides	ACGCTGGCGGCGTGCTTAACACATGCAAGTCGAGCGGTAAGGCCTCCTTCGGGGGGTACACGAGCGGCGAACGGGTGAGTAACACGTGAGTAATCTGCCCTTCACTCTGGGATAAGCACCGGAAACGGTGTCTAATACCGGATACGACCAACTGCTGCATGGTGTGTTGGTGGAAAGTTTTTCGGTGGGGGATGTGCTCGCGGCCTATCAGCTTGATGGTGGGGTAATGGCCTACCATGGCGTCGACGGGTAGCCGGCCTGAGAGGGTGACCGGTCACACTGGGACTGAGACACG	0	0	0	0	0	0	0	0	0	0	0	0	0	0	0	0	0	0	0	0	0	0	0	0	0	0	0	0	0	0	0	0	0	0	0	0	0	0	0	0	0	0	0	0	0	0	0	0
Phy6805_Nocardioides	ACGCTGGCGGCGTGCTTAACACATGCAAGTCGAGCGGAAAGGCCACTTCGGTGGTACTCGAGCGGCGAACGGGTGAGTAACACGTGAGTAATCTGCCCTGGACTTTGGGATAGCCACCGGAAACGGTGATTAATACCGGATATGACCTGATGCCGCATGGTGTTGGGTGGAAAGTTTTTCGGTTCAGGATGTGCTCGCGGCCTATCAGCTTGATGGTGGGGTAATGGCCTACCATGGCTTCGACGGGTAGCCGGCCTGAGAGGGTGACCGGCCACACTGGGACTGAGACACG	0	0	0	0	0	0	0	0	0	0	0	0	0	0	0	0	0	0	0	0	0	0	0	0	0	0	0	0	0	0	0	0	0	0	0	0	0	0	0	0	0	0	0	0	0	0	0	0
Phy6929_Nocardioides	ACGCTGGCGGCGTGCTTAACACATGCAAGTCGAGCGGAAAGGCCACTTCGGTGGTACTCGAGCGGCGAACGGGTGAGTAACACGTGAGTAATCTGCCCCTTACTTTGGGATAGCCACCGGAAACGGTGATTAATACCGGATATGACCGTATGTCGCATGGCGTGTGGTGGAAAGTTTTTCGGTAAGGGATGTGCTCGCGGCCTATCAGCTTGATGGTGAGGTAATGGCTCACCATGGCTTCGACGGGTAGCCGGCCTGAGAGGGTGACCGGTCACACTGGGACTGAGACACG	0	0	0	0	0	0	0	0	0	0	0	0	0	0	0	0	0	0	0	0	0	0	0	0	0	0	0	0	0	0	0	0	0	0	0	0	0	0	0	0	0	0	0	0	0	0	0	0
Phy6979_Nocardioides	ACGCTGGCGGCGTGCTTAACACATGCAAGTCGAGCGGTAAGGCTCCTTCGGGGGTACACGAGCGGCGAACGGGTGAGTAACACGTGAGTAATCTGCCCTCCACTTTGGGATAAGCCTCGGAAACGGGGTCTAATACCGGATATGAGCATTCCACGCATGTGGTTTGTTGGAAAGTTTTTCGGTGGGGGATGTGCTCGCGGCCTATCAGCTTGTTGGTGGGGTAATGGCCTACCAAGGCTTCGACGGGTAGCCGGCCTGAGAGGGTGACCGGCCACACTGGGACTGAGACACG	0	0	0	0	0	0	0	0	0	0	0	0	0	0	0	0	0	0	0	0	0	0	0.024079	0	0	0	0	0	0	0	0	0	0	0	0	0	0	0	0	0	0	0	0	0	0	0	0	0
Phy5624_Promicromonosporaceae	ACGCTGGCGGCGTGCTTAACACATGCAAGTCGAACGATGAGGCGTTGTTCTTTCGGGGGCGGCGCGGATTAGTGGCGAACGGGTGAGTAAGACGCGGGCAACCTGCCCTCCTGCTTCGGGATAAGCTTTGGAAACGGGGTCTAATACCGGATGTGCCTGTCTGGTCGCATGGCTGGGCGGGGAAAGATTGTTTTCGGCGGGGGATGGGCTCGCGGCCTATCAGCTTGTTGGTGGGGTGATGGCCTACCAAGGCGTCGACGGGTAGCCGGCCTGAGAGGGTGGTCGGCCACACTGGGACTGAGATACG	0	0	0	0	0	0	0	0	0	0	0	0	0	0	0	0	0	0	0	0	0	0	0	0	0	0	0	0	0	0	0	0	0	0	0	0	0	0	0	0	0	0	0	0	0	0	0	0
Phy3759_Friedmanniella	ACGCTGGCGGCGTGCTTAACACATGCAAGTCGAACGGTAAGGCCTTTCGGGGTCATACGAGTGGCGAACGGGTGAGTAACACGTGAGCAACCTGCCCTTGACTTCGGAATACCAGCTGGAAACAGCTGCTAATACCGGATATGACCTCGGCCCTCATGGGTTGGGGTGGAAAGCTCCGGCGGTCAGGGATGGGCTCGCGGCCTATCAGCTTGTTGGTGAGGTAATGGCTCACCAAGGCTTCGACGGGTAGCCGGCCTGAGAGGGCGACCGGCCACACTGGGACTGAGATACG	0	0	0	0	0	0	0	0	0	0	0	0	0	0	0	0	0	0	0	0	0	0	0	0	0	0	0	0	0	0	0	0	0	0	0	0	0	0	0	0	0	0	0	0	0	0	0	0
Phy4205_Friedmanniella	ACGCTGGCGGCGTGCTTAACACATGCAAGTCGAACGGTAAGGCCCCTTCGGGGGTACACGAGTGGCGAACGGGTGAGTAACACGTGAGCAACCTGCCCTTGACTCTGGAATAACAGTTGGAAACAGCTGCTAATACTGGATATTCATCGTTCCCTTCCTGGGGGGTGGTGGAAAGCTCCGGCGGTCAGGGATGGGCTCGCGGCCTATCAGCTTGTTGGTGAGGTAATGGCTCACCAAGGCTTCGACGGGTAGCCGGCCTGAGAGGGCGACCGGCCACACTGGGACTGAGATACG	0	0	0	0	0	0	0	0	0	0	0	0	0	0	0	0	0	0	0	0	0	0	0	0	0	0	0	0	0	0	0	0	0	0	0	0	0	0	0	0	0	0	0	0	0	0	0	0
Phy4976_Friedmanniella	ACGCTGGCGGCGTGCTTAACACATGCAAGTCGAACGGTAAGGCCCCTTCGGGGGTACACGAGTGGCGAACGGGTGAGTAACACGTGAGCAACCTGCCCTTGACTTCGGAATACCAGCTGGAAACAGCTGCTAATACCGGATATGACACTTGCCCTCATGGGTGGGTGTGGAAAGCTCCGGCGGTCAGGGATGGGCTCGCGGCCTATCAGCTTGTTGGTGAGGTAATGGCTCACCAAGGCTTCGACGGGTAGCCGGCCTGAGAGGGCGACCGGCCACACTGGGACTGAGATACG	0	0	0	0	0	0	0	0	0	0	0	0	0	0	0	0	0	0	0	0	0	0	0	0	0	0	0	0	0	0	0	0	0	0	0	0	0	0	0	0	0	0	0	0	0	0	0	0
Phy5953_Friedmanniella	ACGCTGGCGGCGTGCTTAACACATGCAAGTCGAACGGTAAGGCCCCTTCGGGGGTACACGAGTGGCGAACGGGTGAGTAACACGTGAGCAACCTGCCCTTGACTTCGGAATACCAGCTGGAAACAGCTGCTAATACCGGATATGACATCTTCCCTCCTGGGTTGGTGTGGAAAGCTCCGGCGGTCAGGGATGGGCTCGCGGCCTATCAGCTTGTTGGTGAGGTAATGGCTCACCAAGGCTTCGACGGGTAGCCGGCCTGAGAGGGCGACCGGCCACACTGGGACTGAGATACG	0	0	0	0	0	0	0	0	0	0	0	0	0	0	0	0	0	0	0	0	0	0	0	0	0	0	0	0	0	0	0	0	0	0	0	0	0	0	0	0	0	0	0	0	0	0	0	0
Phy13_Propionibacterium_acnes	ACGCTGGCGGCGTGCTTAACACATGCAAGTCGAACGGAAAGGCCCTGCTTTTGTGGGGTGCTCGAGTGGCGAACGGGTGAGTAACACGTGAGTAACCTGCCCTTGACTTTGGGATAACTTCAGGAAACTGGGGCTAATACCGGATAGGAGCTCCTGCTGCATGGTGGGGGTTGGAAAGTTTCGGCGGTTGGGGATGGACTCGCGGCTTATCAGCTTGTTGGTGGGGTAGTGGCTTACCAAGGCTTTGACGGGTAGCCGGCCTGAGAGGGTGACCGGCCACATTGGGACTGAGATACG	3.75632	1.39759	0.722369	1.05948	0.69829	0.746448	0.409343	0	0.192632	0	0.409343	0	0.890922	4.18076	3.49145	0	0.439239	0.0963159	0.0972999	1.78184	0	0	0.024079	0	0.048158	0	0.024079	6.57356	0.144753	0	2.35974	0	2.0563	0.48158	0.385264	0.024079	0.144474	2.48013	0.024079	0	1.13171	0.024079	0.288948	0.842764	0.93908	1.42066	0.313027	0.0963159
Phy1124_Propionibacterium	ACGCTGGCGGCGTGCTTAACACATGCAAGTCGAACGGAAAGGCCCCCTTGTGGGGTACTCGAGTGGCGAACGGGTGAGTAACACGTGAGTAACCTACCCTTGACTTTGGGATAACTTCAGGAAACTGGGGCTAATACCGGATAGGAGCTCCTGCTGCATGGTGGGGGTTGGAAAGTTTCGGCGGTTGGGGATGGACTCGCGGCTTATCAGCTTGTTGGTGGGGTAGTGGCTCACCAAGGCTTTGACGGGTAGCCGGCCTGAGAGGGTGACCGGCCACATTGGGACTGAGATACG	0	0	0	0	0	0	0	0	0	0	0	0	0	0	0	0	0	0	0	0	0	0	0	0	0	0	0	0	0	0	0	1.54105	0	0	0	0	0	0	0	0	0.192632	0	0	0	0	0	0	0
Phy1428_Propionibacterium	ACGCTGGCGGCGTGCTTAACACATGCAAGTCGAACGGAAAGGCCCTGCTTTTGTGGGGTGCTCGAGTGGCGAACGGGTGAGTAACACGTGAGTAACCTGCCCTTGACTTTGGGATAACTTCAGGAAACTGGGGCTAATACCGGATAGGAGCTCCTGCTGCATGGTGGGGGTTGGAAAGTTTCGGCGGTTGGGGATGGACTCGCGGCTTATCAGCTTGTTGGTGGGGTAGTGGCTTACCAAAGCTTTGACGGGTAGCCGGCCTGAGAGGGTGACCGGCCACATTGGGACTGAGATACG	0	0	0	0	0	0	0	0	0	0	0	0	0	0	0	0	0	0	0	0	0	0	0	0	0	0	0	2.96171	0	0	0	0	0	0	0	0	0	0	0	0	0	0	0	0	0	0	0	0
Phy1914_Propionibacterium	ACGCTGGCGGCGTGCTTAACACATGCAAGTCGTACGGTAAGGCCCTTTCGGGGGTACACGAGTGGCGAACGGGTGAGTAACACGTGAGTAACCTGCCCACAACTTTGGGATAACGCTAGGAAACTGGTGCTAATACTGGATATGTGCTCCTGCTGCATGGTGGGGGTTGGAAAGCTCCGGCGGTTGTGGATGGACTCGCGGCCTATCAGCTTGTTGGTGGGGTAGTGGCCTACCAAGGCGGCGACGGGTAGCCGGCCTGAGAGGGTGACCGGCCACATTGGGACTGAGATACG	0	0	0	0	0	0	0	0	0	0	0	0	0	0	0	0	0	0	0	0	0	0	0	0	0.0963159	0	0	0	0	0	0	0	0	0	0	0	0	0	0	0	0	0	0	0	0	0	0	0
Phy2552_Propionibacterium	ACGCTGGCGGCGTGCTTAACACATGCAAGCCGAACGGAAAGGCCCTGCTTTTGTGGGGTGCTCGAGTGGCGAACGGGTGAGTAACACGTGAGTAACCTGCCCTTGACTTTGGGATAACTTCAGGAAACTGGGGCTAATACCGGATAGGAGCTCCTGCTGCATGGTGGGGGTTGGAAAGTTTCGGCGGTTGGGGATGGACTCGCGGCTTATCAGCTTGTTGGTGGGGTAGTGGCTTACCAAGGCTTTGACGGGTAGCCGGCCTGAGAGGGTGACCGGCCACATTGGGACTGAGATACG	0	0	0	0	0	0	0	0	0	0	0	0	0	0	0	0	0	0	0	0	0	0	0	0	0	0	0	0	0	0	0	0	0	0	0	0	0	0	0	0	0	0	0	0	0	0	0	0
Phy2597_Propionibacterium	ACGCTGGCGGCGTGCTTAACACATGCAAGTCGAACGGTAAGGCCCTTTCGGGGGTACACGAGTGGCGAACGGGTGAGTAACACGTGAGGAACGTGCCCTTGACTTTGGTATAGCACTTGGAAACAGGTGGTAATCCCGAATATTCAGTTTCCCGGGCATCCGGGTTTTTGGAAAGTTTTTTGCGGTCAGGGATCGTCTCGCGGCCTATCAGTTTGTTGGTGGGGTAGTGGCCTACCAAGGCTTTGACGGGTAGCCGGCCTGAGAGGGCGGCCGGTCACATTGGGACTGAGATACG	0	0	0	0	0	0	0	0	0	0.024079	0	0	0	0	0	0	0	0	0	0	0	0	0	0	0	0	0	0	0	0	0	0	0	0	0	0	0	0	0	0	0	0	0	0	0	0	0	0
Phy2945_Propionibacterium	ACGCTGGCGGCGTGCTTAACACATGCAAGTCGAACGGAAAGGCCCTGCTTTTGTGGGGTGCTCGAGTGGCGAACGGGTGAGTAACACGTGAGTAACCTGCCCTTGACTTTGGGATAACTTCAGGAAACTGGGGCTAATACCGGATAGGAGCTCCTGCTGCATGGTGGGGGTTGGAAAGTTTCGGCGGTTGGGGATGGACTCGCGGCTTATCAGCCTGTTGGTGGGGTAGTGGCTTACCAAGGCTTTGACGGGTAGCCGGCCTGAGAGGGTGACCGGCCACATTGGGACTGAGATACG	0	0	0	0	0	0	0	0	0	0	0	0	0	0	0	0	0	0	0	0	0	0	0	0	0	1.13171	0	0	0	0	0	0	0	0	0	0	0	0	0	0	0	0	0	0	0	0	0	0
Phy3226_Propionibacterium	ACGCTGGCGGCGTGCTTAACACATGCAAGTCGTACGGTAAGGCCCTTTCGGGGGTACACGAGTGGCGAACGGGTGAGTAACACGTGAGTAACCTGCCCACAACTTTGGGATAACGCTAGGAAACTGGTGCTAATACTGGATATGTGCTCCTGCTGCATGGTAGGGGTTGGAAAGCTCCGGCGGTTGTGGATGGACTCGCGGCCTATCAGCTTGTTGGTGGGGTAGTGGCCTACCAAGGCGGCGACGGGTAGCCGGCCTGAGAGGGTGACCGGCCACATTGGGACTGAGATACG	0	0	0	0	0	0	0	0	0	0	0	0	0	0	0	0	0	0	0	0	0	0	0	0	0	0	0	0	0	0	0	0	0	0	0	0	0	0	0	0	0	0	0	0	0	0	0	0
Phy3495_Propionibacterium	ACGCTGGCGGCGTGCTTAACACATGCAAGTCGAACGGAAAGGCCCTGCTTTTGTGGGGTGCTCGAGTGGCGAATGGGTGAGTAACACGTGAGTAACCTGCCCTTGACTTTGGGATAACTTCAGGAAACTGGGGCTAATACCGGATAGGAGCTCCTGCTGCATGGTGGGGGTTGGAAAGTTTCGGCGGTTGGGGATGGACTCGCGGCTTATCAGCTTGTTGGTGGGGTAGTGGCTTACCAAGGCTTTGACGGGTAGCCGGCCTGAGAGGGTGACCGGCCACATTGGGACTGAGATACG	0	0	0	0	0	0	0	0	0	0	0	0	0	0	0	0	0	0	0	0	0	0	0	0	0	0	0	0	0	0	0	0	0	0	0	0	0	0	0	0	0	0	0	0	0	0	0	0
Phy5063_Propionibacterium	ACGCTGGCGGCGTGCTTAACACATGCAAGTCGTACGGTAAGGCCCTTTCGGGGGTACACGAGTGGCGAACGGGTGAGTAACACGTGAGTAACCTGCCCACAACTTTGGGATAACGCTAGGAAACTGGTGCTAATACTGGATATGTGCTCCTGCTGCATGGTGGGGGTTGGAAAGCTCCGGCGGTCGTGGATGGACTCGCGGCCTATCAGCTTGTTGGTGGGGTAGTGGCCTACCAAGGCGGCGACGGGTAGCCGGCCTGAGAGGGTGACCGGCCACATTGGGACTGAGATACG	0	0	0	0	0	0	0	0	0	0	0	0	0	0	0	0	0	0	0	0	0	0	0	0	0	0	0	0	0	0	0	0	0	0	0	0	0	0	0	0	0	0	0	0	0	0	0	0
Phy5303_Propionibacterium	ACGCTGGCGGCGTGCTTAACACATGCAAGTCGAACGGTAAGGCGCTTTCGGGCGTACACGAGTGGCGAACGGGTGAGTAACACGTGAGGAACGTGCCCTTGACTTTGGTATAGCACTTGGAAACAGGTGGTAATCCCGAATATTCAGTTTCCCGGGCATCCGGGTTGTTGGAAAGCTTTTTGCGGTCAGGGATCGTCTCGCGGCCTATCAGCTTGTTGGTGGGGTAGTGGCCCACCAAGGCCTTGACGGGTAGCCGGCCTGAGAGGGCGACCGGCCACATTGGGACTGAGATACG	0	0	0	0	0	0	0	0	0	0	0	0	0	0	0	0	0	0	0	0	0	0	0	0	0	0	0	0	0	0	0	0	0	0	0	0	0	0	0	0	0	0	0	0	0	0	0	0
Phy4129_Propionibacteriaceae	ACGCTGGCGGTGTGCTTAACACATGCAAGTCGAACGGTAAGGCCCTTTCGGGGGTACACGAGTGGCGAACGGGTGAGTAACACGTGAGTAACCTGCCCTCATCTCTGGGATAACAGTCGGAAACGGTTGCTAATACTGGATATGAGCCTGCAAGGCATCTTGTGGGTTGGAAAGATTTTTTGGTTGGGGATGGACTCGCGGCCTATCAGCTTGTTGGTGAGGTAGTGGCTCACCAAGGCTTCGACGGGTAGCCGGCCTGAGAGGGCGACCGGCCACATTGGGACTGAGATACG	0	0	0	0	0	0	0	0	0	0	0	0	0	0	0	0	0	0	0	0	0	0	0	0	0	0	0	0	0	0	0	0	0	0	0	0	0	0	0	0	0	0	0	0	0	0	0	0
Phy4382_Propionibacteriaceae	ACGCTGGCGGCGTGCTTAACACATGCAAGTCGAACGGTGATGCAGAGCTTGCTCTGTTGATCAGTGGCGAACGGGTGAGTAACACGTGAGCAACCTGCCCTTGACTCTGGGATAACAGTTGGAAACAGCTGCTAATACCGGATATGACCCTGCCATGCATGTGGTGGGGTGGAAAGCTCCGACGGTCAAGGATGGGCTCGCGGCCTATCAGCTTGTTGGTGAGGTAGTGGCTCACCAAGGCTTCGACGGGTAGCCGGCCTGAGAGGGCGACCGGCCACACTGGGACTGAGATACG	0	0	0	0	0	0	0	0	0	0	0	0	0	0	0	0	0	0	0	0	0	0	0	0	0	0	0	0	0	0	0	0	0	0	0	0	0	0	0	0	0	0	0	0	0	0	0	0
Phy3009_Sanguibacter	ACGCTGGCGGCGTGCTTAACACATGCAAGTCGAACGGTGATGGGGAGCTTGCTCCTCTGATCAGTGGCGAACGGGTGAGTAACACGTGAGTAACCTGCCCTTGACTCTGGGATAACTCCGGGAAACCGGGGCTAATACTGGATACGAAGCGCCTCGGCATCGGGTGCGCTTGGAAAGTTTTTCGGTCAAGGATGGACTCGCGGCCTATCAGCTTGTTGGCGGGGTAACGGCCCACCAAGGCGTCGACGGGTAGCCGGCCTGAGAGGGCGACCGGCCACACTGGGACTGAGACACG	0	0	0	0	0	0	0	0	0	0	0.264869	0	0	0	0	0	0	0	0	0	0	0	0	0	0	0	0	0	0	0	0	0	0	0	0	0	0	0	0	0	0	0	0	0	0	0	0	0
Phy490_Alloscardovia	ACGCTGGCGGCGTGCTTAACACATGCAAGTCGAACGGGATCCTTTCTAGCTTGCTAGGGGGGTGAGAGTGGCGAACGGGTGAGTAACGCGTGATTAACCTGCCGTGTAGTTTGGAATAGCTCCTGGAAACGGGTGGTAATGCCGAATGTTCCACATGCTCGCATGGGTGTGTGGGAAAACGTTTTAGTGCTATGCGATGGGATCGCGTCCTATCAGCTTGTTGGTGGGGTAGTGGCCTACCAAGGCTTCGACGGGTAGCCGGCCTGAGAGGGCGACCGGCCACATTGGGACTGAGATACG	0	0	0	0	0	0	0	0	0	0	0	0	0	0	0	0	0	0	0	0	0	0	0	0	0	0	0	0	0.554885	1.25211	0	0	0	0	0	0	0	0	0	0	0	0	0	0	0	0	0	0
Phy93_Bifidobacterium_dentium	ACGCTGGCGGCGTGCTTAACACATGCAAGTCGAACGGGATCCCGGGGGTTCGCTCCCGGGTGAGAGTGGCGAACGGGTGAGTAATGCGTGACCGACCTGCCCCATACACCGGAATAGCTCCTGGAAACGGGTGGTAATGCCGGATGCTCCGGTTGGATGCATGTCCTTCCGGGAAAGATTCCATCGGTATGGGATGGGGTCGCGTCCTATCAGCTTGATGGCGGGGTAACGGCCCACCATGGCTTCGACGGGTAGCCGGCCTGAGAGGGCGACCGGCCACATTGGGACTGAGATACG	0	0	0	0	0	19.6725	0.024079	0.144474	0	0	0	0	0	0	0	0	0	0.722369	0.024325	0	0	0	0.048158	0	0	0	0	0	0	0.192632	0	0	0	0	0.433422	1.13171	0	0	0	0	0	0	0.0963159	0.626053	0	0	0	0
Phy228_Bifidobacterium	ACGCTGGCGGCGTGCTTAACACATGCAAGTCGAACGGGATCCCAGGAGCTTGCTCCTGGGTGAGAGTGGCGAACGGGTGAGTAATGCGTGACCGACCTGCCCCATACACCGGAATAGCTCCTGGAAACGGGTGGTAATGCCGGATGCTCCAGTTGACCGCATGGTCCTCTGGGAAAGATTCATCGGTATGGGATGGGGTCGCGTCCTATCAGCTTGATGGCGGGGTAACGGCCCACCATGGCTTCGACGGGTAGCCGGCCTGAGAGGGCGACCGGCCACATTGGGACTGAGATACG	0	0	0	0	0	0	0	0	0	0	0	0	0	0	0	0	0	0	0	0	0	0	0	0.216711	0	0	0	0	0	0	0	2.69685	0	0	0	0	0	0	0	0	0	0	0	0.120395	0	0	0.024079	0.0963159
Phy256_Bifidobacterium	ACGCTGGCGGCGTGCTTAACACATGCAAGTCGAACGGGATCCATCGGGCTTTGCTTGGTGGTGAGAGTGGCGAACGGGTGAGTAATGCGTGACCGACCTGCCCCATGCACCGGAATAGCTCCTGGAAACGGGTGGTAATGCCGGATGTTCCAGTTGATCGCATGGTCTTCTGGGAAAGCTTTCGCGGTATGGGATGGGGTCGCGTCCTATCAGCTTGACGGCGGGGTAACGGCCCACCGTGGCTTCGACGGGTAGCCGGCCTGAGAGGGCGACCGGCCACATTGGGACTGAGATACG	0	0	0.0722369	0	0	0	0	0.024079	0.144474	0	0	0	0	0	0	0	0	0	0	0	0	0.361185	0	0	0	0	0	0	0	0	0	0	0	0	0.0722369	0.048158	0	0	0.0722369	0	0	0	0	0	0	0	0	0
Phy354_Bifidobacterium	ACGCTGGCGGCGTGCTTAACACATGCAAGTCGAACGGGATCCATCAGGCTTTGCTTGGTGGTGAGAGTGGCGAACGGGTGAGTAATGCGTGACCGACCTGCCCCATACACCGGAATAGCTCCTGGAAACGGGTGGTAATGCCGGATGCTCCAGTTGATCGCATGGTCTTCTGGGAAAGCTTTCGCGGTATGGGATGGGGTCGCGTCCTATCAGCTTGACGGCGGGGTAACGGCCCACCGTGGCTTCGACGGGTAGCCGGCCTGAGAGGGCGACCGGCCACATTGGGACTGAGATACG	0	0	0	0	0	0	0	0	0	0	0	0	0	0	0	0	0	0	0	0	0	0	0	0.120395	0	0	0	0	0	0	0	0	0	0	0	0	0	0	0	0	0	0	0	0.168553	0	0	0	0
Phy523_Bifidobacterium	ACGCTGGCGGCGTGCTTAACACATGCAAGTCGAACGGGATCCCTGGCAGCTTGCTGCCGGGGTGAGAGTGGCGAACGGGTGAGTAATGCGTGACCGACCTGCCCCATGCACCGGAATAGCTCCTGGAAACGGGTGGTAATGCCGGATGTTCCACATGAGCGCATGCGAGTGTGGGAAAGGCTTTTTGCGGCATGGGATGGGGTCGCGTCCTATCAGCTTGTTGGTGGGTAACGGCCTACCAAGGCGTTGACGGGTAGCCGGCCTGAGAGGGCGACCGGCCACATTGGGACTGAGATACG	0	0	10.9319	0	0	0	0	0	0	0	0	0	0	0	0	0	0	0	0	0	0	0	0	0	0	0	0	0	0	0	0	0	0	0	0	0	0	0	0	0	0	0	0	0	0	0	0	0
Phy526_Bifidobacterium	ACGCTGGCGGCGTGCTTAACACATGCAAGTCGAACGGGATCCATCAAGCTTGCTTGGTGGTGAGAGTGGCGAACGGGTGAGTAATGCGTGACCGACCTGCCCCATACACCGGAATAGCTCCTGGAAACGGGTGGTAATGCCGGATGCTCCAGTTGATCGCATGGTCTTCTGGGAAAGCTTTCGCGGTATGGGATGGGGTCGCGTCCTATCAGCTTGACGGCGGGGTAACGGCCCACCGTGGCTTCGACGGGTAGCCGGCCTGAGAGGGCGACCGGCCACATTGGGACTGAGATACG	0	0	0	0	0	0	0	0	0	0	0	0	0	0	0	0	0	0	0	0	0	0	0	0	0	0	0	0	0	0	0	0	0	0	0	0	0	0	0	0	0	0	0	0	0	0	0	0
Phy610_Bifidobacterium	ACGCTGGCGGCGTGCTTAACACATGCAAGTCGAACGGGATCCCAGGAGCTTGCTCCTGGGTGAGAGTGGCGAACGGGTGAGTAATGCGTGACCGACCTGCCCCATACACCGGAATAGCTCCTGGAAACGGGTGGTAATGCCGGATGCTCCAGTTGGATGCATGTCCTTCTGGGAAAGATTCATCGGTATGGGATGGGGTCGCGTCCTATCAGCTTGATGGCGGGGTAACGGCCCACCATGGCTTCGACGGGTAGCCGGCCTGAGAGGGCGACCGGCCACATTGGGACTGAGATACG	0	0	0	0	0	0	0	0	0	0	0	0	0	0	0	0	0	0	0	0	0	0	0	0	0	0	0	0	0	0	0	0	0	0	0	0	0	0	0	0	0	0	0	0	0	0	0	0
Phy616_Bifidobacterium	ACGCTGGCGGCGTGCTTAACACATGCAAGTCGAACGGGATCCCAGGAGCTTGCTCCTGGGTGAGAGTGGCGAACGGGTGAGTAATGCGTGACCGACCTGCCCCATACACCGGAATAGCTCCTGGAAACGGGTGGTAATGCCGGATGCTCCGACATGACGCATGTCGTGTCGGGAAAGATTCATCGGTATGGGATGGGGTCGCGTCCTATCAGCTTGATGGCGGGGTAACGGCCCACCATGGCTTCGACGGGTAGCCGGCCTGAGAGGGCGACCGGCCACATTGGGACTGAGATACG	0	0	0	0	0	0	0	0	0	0	0	0	0	0	0	0	0	0	0	0	0	0	0	0	0	0	0	0	0	0	0	0	0	0	0	0	0	0	0	0	0	0	0	0	0	0	0	0
Phy625_Bifidobacterium	ACGCTGGCGGCGTGCTTAACACATGCAAGTCGAACGGGATCCACCGGGCTTTGCTTGGTGGTGAGAGTGGCGAACGGGTGAGTAATGCGTGACCGACCTGCCCCATACACCGGAATAGCTCCTGGAAACGGGTGGTAATGCCGGATGCTCCAGTTGATCGCATGGTCTTCTGGGAAAGCTTTCGCGGTATGGGATGGGGTCGCGTCCTATCAGCTTGACGGCGGGGTAACGGCCCACCGTGGCTTCGACGGGTAGCCGGCCTGAGAGGGCGACCGGCCACATTGGGACTGAGATACG	0	0	0	0	0	0	0	0	0	0	0	0	0	0	0	0	0	0	0	0	0	0	0	0	0	0	0	0	0	0	0	0	0	0	0	0	0	0	0	0	0	0	0	0	0	0	0	0
Phy704_Bifidobacterium	ACGCTGGCGGCGTGCTTAACACATGCAAGTCGAACGGGATCCCAGGAGCTTGCTCCTGGGTGAGAGTGGCGAACGGGTGAGTAATGCGTGACCGACCTGCCCCATACACCGGAATAGCTCCTGGAAACGGGTGGTAATGCCGGATGCTCCAGTTGGATGCATGTCCTTCTGGGAAAGATTCTATCGGTATGGGATGGGGTCGCGTCCTATCAGCTTGATGGCGGGGTAACGGCCCACCATGGCTTCGACGGGTAGCCGGCCTGAGAGGGCGACCGGCCACATTGGGACTGAGATACG	0	0	0	0	0	0	0	0	0	0	0	0	0	0	0	0	0	0	0	0	0	0	0	0	0	0	0	0	0	0	0	0	0	0	0	0	0	0	0	0	0	0	0	0	0	0	0	0
Phy785_Bifidobacterium	ACGCTGGCGGCGTGCTTAACACATGCAAGTCGAACGGGATCGGCTGGAGCTTGCTCCGGCCGTGAGAGTGGCGAACGGGTGAGTAATGCGTGACCGACCTGCCCCATACACCGGAATAGCTCCTGGAAACGGGTGGTAATGCCGGATGCTCCAGTTGGATGCATGTCCTTCTGGGAAAGATTCTATCGGTATGGGATGGGGTCGCGTCCTATCAGCTTGATGGCGGGGTAACGGCCCACCATGGCTTCGACGGGTAGCCGGCCTGAGAGGGCGACCGGCCACATTGGGACTGAGATACG	0	0	0	0	0	0	0	0	0	0	0	0	0	0	0	0	0	0	0	0	0	0	0.024079	0.529738	0	0	0	0	0	0	0	0	0	0	0	0	0	0	0	0	0	0	0	0	0	0	0	0
Phy936_Bifidobacterium	ACGCTGGCGGCGTGCTTAACACATGCAAGTCGAACGGGATCCCGGGGGTTCGCTTCCGGGTGAGAGTGGCGAACGGGTGAGTAATGCGTGACCGACCTGCCCCATACACCGGAATAGCTCCTGGAAACGGGTGGTAATGCCGGATGCTCCGGTTGGATGCATGTCCTTCCGGGAAAGATCCGTCGGTATGGGATGGGGTCGCGTCCTATCAGCTTGATGGCGGGGTAACGGCCCACCATGGCTTCGACGGGTAGCCGGCCTGAGAGGGCGACCGGCCACATTGGGACTGAGATACG	0	0	0	0	0	2.07079	0	0	0	0	0	0	0	0	0	0	0	0	0	0	0	0	0	0	0	0	0	0	0	0	0	0	0	0	0	0	0	0	0	0	0	0	0	0	0	0	0	0
Phy958_Bifidobacterium	ACGCTGGCGGCGTGCTTAACACATGCAAGTCGAACGGGATCGGCTGGAGCTTGCTCCGGCCGTGAGAGTGGCGAACGGGTGAGTAATGCGTGACCGACCTGCCCCATACACCGGAATAGCTCCTGGAAACGGGTGGTAATGCCGGATGCTCCGACATGACGCATGTCGTGTTGGGAAAGATTCTATCGGTATGGGATGGGGTCGCGTCCTATCAGGTAGTCGGCGGGGTAACGGCCCACCGAGCCTACGACGGGTAGCCGGCCTGAGAGGGCGACCGGCCACATTGGGACTGAGATACG	0	0	0	0	0	0	0	0	0	0	0	0	0	0	0	0	0	0	0	0	0	0	0	0	0	0	0	0	0	0	0	0	0	0	0	0	0	0	0	0	0	0	0	0	0	0	0	0
Phy1062_Bifidobacterium	ACGCTGGCGGCGTGCTTAACACATGCAAGTCGAACGGGATCCCTGGCAGCTTGCTGCCGGGGTGAGAGTGGCGAACGGGTGAGTAATGCGTGACCGACCTGCCCCATGCACCGGAATAGCTCCTGGAAACGGGTGGTAATGCCGGATGTTCCACATGAGCGCATGCGAGTGTGGGAAAGGCTTTTTGCGGCATGGGATGGGGTCGCGTCCTATCAGCTTGTTGGTGGGGTAACGGCCTACCAAGGCGTTGACGGGTAGCCGGCCTGAGAGGGCGACCGGCCACATTGGGACTGAGATACG	0	0	0	0	0	0	0	0	0	0	0	0	0	0	0	0	0	0	0	0	0	0	0	0	0	0	0	0	0	0	0	0	0	0	0	0	0	0	0	0	0	0	0	2.04671	0	0	0	0
Phy1268_Bifidobacterium	ACGCTGGCGGCGTGCTTAACACATGCAAGTCGAACGGGATCCCAGGAGCTTGCTCCTGGGTGAGAGTGGCGAACGGGTGAGTAATGCGTGACCGACCTGCCCCATACACCGGAATAGCTCCTGGAAACGGGTGGTAATGCCGGATGCTCCAGTTGACCGCATGGTCCTCTGGGAAAGCTTTTGCGGTATGGGATGGGGTCGCGTCCTATCAGCTTGATGGCGGGGTAACGGCCCACCATGGCTTCGACGGGTAGCCGGCCTGAGAGGGCGACCGGCCACATTGGGACTGAGATACG	0	0	0	0	0	0	0	0	0	0	0	0	0	0	0	0	0	0	0	0	0	0	0.024079	0.0722369	0	0	0	0	0	0	0	0	0	0	0	0	0	0	0	0	0	0	0	0	0	0	0	0
Phy1392_Bifidobacterium	ACGCTGGCGGCGTGCTTAACACATGCAAGTCGAACGGGATCGGCTGGAGCTTGCTCCGGCCGTGAGAGTGGCGAACGGGTGAGTAATGCGTGACCGACCTGCCCCATACACCGGAATAGCTCCTGGAAACGGGTGGTAATGCCGGATGCTCCGACATGACGCATGTCGTGTCGGGAAAGATTCATCGGTATGGGATGGGGTCGCGTCCTATCAGCTTGATGGCGGGGTAACGGCCCACCATGGCTTCGACGGGTAGCCGGCCTGAGAGGGCGACCGGCCACATTGGGACTGAGATACG	0	0	0	0	0	0	0	0	0	0	0	0	0	0	0	0	0	0	0	0	0	0	0	0.048158	0	0	0	0	0	0	0	0	0	0	0	0	0	0	0	0	0	0	0	0	0	0	0	0
Phy1485_Bifidobacterium	ACGCTGGCGGCGTGCTTAACACATGCAAGTCGAACGGGATCCCGGGGGTTCGCCTCCGGGTGAGAGTGGCGAACGGGTGAGTAATGCGTGACCGACCTGCCCCATACACCGGAATAGCTCCTGGAAACGGGTGGTAATGCCGGATGCTCCGGTTGGATGCATGTCCTTCCGGGAAAGATTCCATCGGTATGGGATGGGGTCGCGTCCTATCAGCTTGATGGCGGGGTAACGGCCCACCATGGCTTCGACGGGTAGCCGGCCTGAGAGGGCGACCGGCCACATTGGGACTGAGATACG	0	0	0	0	0	0	0	0	0	0	0	0	0	0	0	0	0	0	0	0	0	0	0	0.0722369	0	0	0	0	0	0	0	0	0	0	0	0	0	0	0	0	0	0	0	0	0	0	0	0
Phy1785_Bifidobacterium	ACGCTGGCGGCGTGCTTAACACATGCAAGTCGAACGGGATCGGCTGGAGCTTGCTCCGGCCGTGAGAGTGGCGAACGGGTGAGTAATGCGTGACCGACCTGCCCCATACACCGGAATAGCTCCTGGAAACGGGTGGTAATGCCGGATGCTCCGACATGACGCATGTCGTGTCGGGAAGGATTCATCGGTATGGGATGGGGTCGCGTCCTATCAGCTTGATGGCGGGGTAACGGCCCACCAAGGCTACGATCGGTAGGGGTTCTGAGAGGAAGGTCCCCCACAATGGAACTGAGACACG	0	0	0	0	0	0	0	0	0	0	0	0	0	0	0	0	0	0	0	0	0	0	0	0	0	0	0	0	0	0	0	0	0	0	0	0	0	0	0	0	0	0	0	0	0	0	0	0
Phy1796_Bifidobacterium	ACGCTGGCGGCGTGCTTAACACATGCAAGTCGAACGGGATCCATCGGGCTTTGCTTGGTGGTGAGAGTGGCGAACGGGTGAGTAATGCGTGACCGACCTGCCCCATGCTCCGGAATAGCTCCTGGAAACGGGTGGTAATGCCGGATGTTCCACATGATCGCATGTGATTGTGGGAAAGATTCTATCGGCGTGGGATGGGGTCGCGTCCTATCAGCTTGTTGGTGAGGTAACGGCTCACCAAGGCTTCGACGGGTAGCCGGCCTGAGAGGGCGACCGGCCACATTGGGACTGAGATACG	0	0	0	0	0	0	0	0	0	0	0	0	0	0	0	0	0	0	0	0	0	0	0	0	0	0	0	0	0	0	0	0	0	0	0	0	0	0	0	0	0	0	0	0	0.987238	0	0	0
Phy1826_Bifidobacterium	ACGCTGGCGGCGTGCTTAACACATGCAAGTAGAACGGGATCCATCGGGCTTTGCTTGGTGGTGAGAGTGGCGAACGGGTGAGTAATGCGTGACCGACCTGCCCCATGCTCCGGAATAGCTCCTGGAAACGGGTGGTAATGCCGGATGTTCCACATGATCGCATGTGATTGTGGGAAAGATTCTATCGGCGTGGGATGGGGTCGCGTCCTATCAGCTTGTTGGTGAGGTAACGGCTCACCAAGGCTTCGACGGGTAGCCGGCCTGAGAGGGCGACCGGCCACATTGGGACTGAGATACG	0	0	0	0	0	0	0	0	0	0	0	0	0	0	0	0	0	0	0	0	0	0	0	0	0	0	0	0	0	0	0	0	0	0	0	0	0	0	0	0	0	0	0	0	1.05948	0	0	0
Phy2109_Bifidobacterium	ACGCTGGCGGCGTGCTTAACACATGCAAGTCGAACGGGATCCATCAAGCTTGCTTGGTGGTGAGAGTGGCGAACGGGTGAGTAATGCGTGACCGACCTGCCCCATGCTCCGGAATAGCTCCTGGAAACGGGTGGTAATGCCGGATGTTCCACATGATCGCATGTGATTGTGGGAAAGATTCTATCGGCGTGGGATGGGGTCGCGTCCTATCAGCTTGTTGGTGAGGTAACGGCTCACCAAGGCTTCGACGGGTAGCCGGCCTGAGAGGGCGACCGGCCACATTGGGACTGAGATACG	0	0	0	0	0	0	0	0	0	0	0	0	0	0	0	0	0	0	0	0	0	0	0	0	0	0	0	0	0	0	0	0	0	0	0	0	0	0	0	0	0	0	0	0	0	0	0	0
Phy2130_Bifidobacterium	ACGCTGGCGGCGTGCTTAACACATGCAAGTCGAACGGGATCCAGGCAGCTTGCTGCCTGGTGAGAGTGGCGAACGGGTGAGTAATGCGTGACCGACCTGCCCCATACACCGGAATAGCTCCTGGAAACGGGTGGTAATGCCGGATGCTCCGACTCCTCGCATGGGGTGTCGGGAAAGATTTCATCGGTATGGGATGGGGTCGCGTCCTATCAGGTAGTCGGCGGGGTAACGGCCCACCGAGCCTACGACGGGTAGCCGGCCTGAGAGGGCGACCGGCCACATTGGGACTGAGATACG	0	0	0	0	0	0	0	0	0	0	0	0	0	0	0	0	0	0	0	0	0	0	0.288948	0	0	0	0	0	0	0	0	0	0	0	0	0	0	0	0	0	0	0	0	0	0	0	0	0
Phy2199_Bifidobacterium	ACGCTGGCGGCGTGCTTAACACATGCAAGTCGAACGGGATCCATCAAGCTTGCTTGGTGGTGAGAGTGGCGAACGGGTGAGTAATGCGTGACCGACCTGCCCCATACACCGGAATAGCTCCTGGAAACGGGTGGTAATGCCGGATGCTCCGACTCCTCGCATGGGGTGTCGGGAAAGATTATATCGGTATGGGATGGGGTCGCGTCCTATCAGGTAGTCGGCGGGGTAACGGCCCACCGAGCCTACGACGGGTAGCCGGCCTGAGAGGGCGACCGGCCACATTGGGACTGAGATACG	0	0	0	0	0	0	0	0	0	0	0	0	0	0	0	0	0	0	0	0	0	0	0	0	0	0	0	0	0	0	0	0	0	0	0	0	0	0	0	0	0	0	0	0	0	0	0	0
Phy2203_Bifidobacterium	ACGCTGGCGGCGTGCTTAACACATGCAAGTCGAACGGGATCCCTGGCAGCTTGCTGTCGGGGTGAGAGTGGCGAACGGGTGAGTAATGCGTGACCAACCTGCCCTGTGCACCGGAATAGCTCCTGGAAACGGGTGGTAATACCGGATGCTCCGCTCCATCGCATGGTGGGGTGGGAAATGCTTTTGCGGCATGGGATGGGGTCGCGTCCTATCAGCTTGTTGGCGGGGTGATGGCCCACCAAGGCGTTGACGGGTAGCCGGCCTGAGAGGGTGACCGGCCACATTGGGACTGAGATACG	0	0	0	0	0	0	0	0	0	0	0	0	0	0	0	0	0	0	0	0	0	0	0	0	0	0	0	0	0	0	0	0	0	0	0	0	0	0	0	0	0	0	0	0	0	0	0	0
Phy2373_Bifidobacterium	ACGCTGGCGGCGTGCTTAACACATGCAAGTCGAACGGGATCCCAGGAGCTTGCTCCTGGGTGAGAGTGGCGAACGGGTGAGTAATGCGTGACCGACCTGCCCCATACACCGGAATAGCTCCTGGAAACGGGTGGTAATGCCGGATGCTCCAGTTGACCGCATGGTCCTCTGGGAAAGATTCATCGGTATGGGATGGGGTCGCGTCCTATCAGCTTGATGGCGGGGTAACGGCCCACCATGGCTTCGACGGGTAGCCGGCCTGAGAGGGCGACCGGCCACATTTGGACTGAGATACG	0	0	0	0	0	0	0	0	0	0	0	0	0	0	0	0	0	0	0	0	0	1.08355	0	0	0	0	0	0	0	0	0	0	0	0	0	0	0	0	0	0	0	0	0	0	0	0	0	0
Phy2479_Bifidobacterium	ACGCTGGCGGCGTGCTTAACACATGCAAGTCGAACGGGATCCCGGGGGTTCGCCTCCGGGTGAGAGTGGCGAACGGGTGAGTAATGCGTGACCGACCTGCCCCATACACCGGAATAGCTCCTGGAAACGGGTGGTAATGCCGGATGCTCCGGTTGGATGCATGTCCTTCCGGGAAAGGTTCCATCGGTATGGGATGGGGTCGCGTCCTATCAGCTTGATGGCGGGGTAACGGCCCACCATGGCTTCGACGGGTAGCCGGCCTAAGAGGGCGACCGGCCACATTGGGACTGAGATACG	0	0	0	0	0	0	0	0	0	0	0	0	0	0	0	0	0	0	0	0	0	0	0	0	0	0	0	0	0	0	0	0	0	0	0	0	0	0	0	0	0	0	0	0	0	0	0	0
Phy2954_Bifidobacterium	ACGCTGGCGGCGTGCTTAACACATGCAAGTCGAACGGGATCGGCTGGAGCTTGCTCCGGCCGTGAGAGTGGCGAACGGGTGAGTAATGCGTGACCGACCTGCCCCATACACCGGAATAGCTCCTGGAAACGGGTGGTAATGCCGGATGCTCCGACATGACGCATGTCGTGTTGGGAAAGATTCTATCGGTATGGGATGGGGTCGCGTCCTATCAGGTAGTCGGCGAGGTAACGGCCCACCGAGCCTACGACGGGTAGCCGGCCTGAGAGGGCGACCGGCCACATTGGGACTGAGATACG	0	0	0	0	0	0	0	0	0	0	0	0	0	0	0	0	0	0	0	0	0	0	0	0	0	0	0	0	0	0	0	0	0	0	0	0	0	0	0	0	0	0	0	0	0	0	0	0
Phy3028_Bifidobacterium	ACGCTGGCGGCGTGCTTAACACATGCAAGTCGAACGGGATCCCAGGAGCTTGCTCCTGGGTGAGAGTGGCGAACGGGTGAGTAATGCGTGACCGACCTGCCCCATACACCGGAATAGCTCCTGGAAATGGGTGGTAATGCCGGATGCTCCAGTTGACCGCATGGTCCTCTGGGAAAGCTTTTGCGGTATGGGATGGGGTCGCGTCCTATCAGCTTGATGGCGGGGTAACGGCCCACCATGGCTTCGACGGGTAGCCGGCCTGAGAGGGCGACCGGCCACATTGGGACTGAGATACG	0	0	0	0	0	0	0	0	0	0	0	0	0	0	0	0	0	0	0	0	0	0	0	0	0	0	0	0	0	0	0	0	0	0	0	0	0	0	0	0	0	0	0	0	0	0	0	0
Phy3248_Bifidobacterium	ACGCTGGCGGCGTGCTTAACACATGCAAGTCGAACGGGATCCCTGGCAGCTTGCTGCCGGGGTGAGAGTGGCGAACGGGTGAGTAATGCGTGACCGACCTGCCCCATGCACCGGAATAGCTCCTGGAAACGGGTGGTAATGCCGGATGTTCCACATGAGCGCATGCGAGTGTGGGAAAGGCTTTTGCGGCATGGGATGGGGTCGCGTCCTATCAGCTTGTTGGTGGGGTAACGGCCTACCAAGGCGTTGACGGGTAGCCGGCCTGAGAGGGCGACCGGCCACATTGGGACTGAGATACG	0	0	0	0	0	0	0	0	0	0	0	0	0	0	0	0	0	0	0	0	0	0	0	0	0	0	0	0	0	0	0	0	0	0	0	0	0	0	0	0	0	0	0	0	0	0	0	0
Phy3504_Bifidobacterium	ACGCTGGCGGCGTGCTTAACACATGCAAGTCGAACGGGATCCCAGGAGCTTGCTCCTGGGTGAGAGTGGCGAACGGGTGAGTAATGCGTGACCGACCTGCCCCATACACCGGAATAGCTCCTGGAAACGGGTGGCAATGCCGGATGCTCCAGTTGGATGCATGTCCTTCTGGGAAAGATTCATCGGTATGGGATGGGGTCGCGTCCTATCAGCTTGATGGCGGGGTAACGGCCCACCATGGCTTCGACGGGTAGCCGGCCTGAGAGGGCGACCGGCCACATTGGGACTGAGATACG	0	0	0	0	0	0	0	0	0	0	0	0	0	0	0	0	0	0	0	0	0	0	0	0	0	0	0	0	0	0	0	0	0	0	0	0	0	0	0	0	0	0	0	0.264869	0	0	0	0
Phy3516_Bifidobacterium	ACGCTGGCGGCGTGCTTAACACATGCAAGTCGAACGGGATCCAGGCAGCTTGCTGCCTGGTGAGAGTGGCGAACGGGTGAGTAATGCGTGACCGACCTGCCCCATACACCGGAATAGCTCCTGGAAACGGGTGGTAATGCCGGATGCTCCGACTCCTCGCATGGGGTGTCGGGAAAGATTTCATCGGTATGGGATGGGGTCGCGTCCTATCAGGTAGTCGGCGGGGTAACGGGCCACCGAGCCTACGACGGGTAGCCGGCCTGAGAGGGCGACCGGCCACATTGGGACTGAGATACG	0	0	0	0	0	0	0	0	0	0	0	0	0	0	0	0	0	0	0	0	0	0	0	0	0	0	0	0	0	0	0	0	0	0	0	0	0	0	0	0	0	0	0	0	0	0	0	0
Phy4586_Bifidobacterium	ACGCTGGCGGCGTGCTTAACACATGCAAGTCGAACGGGATCCATCAGGCTTTGCTTGGTGGTGAGAGTGGCGAACGGGTGAGTAATGCGTGACCGACCTGCCCCATACACCGGAATAGCTCCTGGAAACGGGTGGTAATGCCGGATGCTCCGACTCCTCGCATGGGGTGTCGGGAAAGATTTCATCGGTATGGGATGGGGTCGCGTCCTATCAGGTAGTCGGCGGGGTAACGGCCCACCGAGCCTACGACGGGTAGCCGGCCTGAGAGGGCGACCGGCCACATTGGGACTGAGATACG	0	0	0	0	0	0	0	0	0	0	0	0	0	0	0	0	0	0	0	0	0	0	0	0	0	0	0	0	0	0	0	0	0	0	0	0	0	0	0	0	0	0	0	0	0	0	0	0
Phy5311_Bifidobacterium	ACGCTGGCGGCGTGCTTAACACATGCAAGTCGAACGGGATCTCAGGAGCTTGCTCCTGGGTGAGAGTGGCGAACGGGTGAGTAATGCGTGACCGACCTGCCCCATACACCGGAATAGCTCCTGGAAACGGGTGGTAATGCCGGATGCTCCGACTCCTCGCATGGGGTGTCGGGAAAGATTCTATCGGTATGGGATGGGGTCGCGTCCTATCAGGTAGTCGGCGGGGTAACGGCCCACCGAGCCTACGACGGGTAGCCGGCCTGAGAGGGCGACCGGCCACATTGGGACTGAGATACG	0	0	0	0	0	0	0	0	0	0	0	0	0	0	0	0	0	0	0	0	0	0	0	0.024079	0	0	0	0	0	0	0	0	0	0	0	0	0	0	0	0	0	0	0	0	0	0	0	0
Phy5836_Bifidobacterium	ACGCTGGCGGCGTGCTTAACACATGCAAGTCGAACGGGATCGGCTGGAGCTTGCTCCGGCCGTGAGAGTGGCGAACGGGTGAGTAATGCGTGACCGACCTGCCCCATACACCGGAATAGCTCCTGGAAACGGGTGGTAATGCCGGATGCTCCGACATGACGCATGTCGTGTCGGGAAAGATTCTATCGGTATGGGATGGGGTCGCGTCCTATCAGGTAGTCGGCGGGGTAACGGCCCACCGAGCCTACGACGGGTAGCCGGCCTGAGAGGGCGACCGGCCACATTGGGACTGAGATACG	0	0	0	0	0	0	0	0	0	0	0	0	0	0	0	0	0	0	0	0	0	0	0	0	0	0	0	0	0	0	0	0	0	0	0	0	0	0	0	0	0	0	0	0	0	0	0	0
Phy6870_Bifidobacterium	ACGCTGGCGGCGTGCTTAACACATGCAAGTCGAACGGGATCCATCAAGCTTGCTTGGTGGTGAGAGTGGCGAACGGGTGAGTAATGCGTGACCGACCTGCCCCATACACCGGAATAGCTCCTGGAAACGGGTGGTAATGCCGGATGCTCCGACTCCTCGCATGGGGTGTCGGGAAAGATTTCATCGGTATGGGATGGGGTCGCGTCCTATCAGGTAGTCGGCGGGGTAACGGCCCACCGAGCCTACGACGGGTAGCCGGCCTGAGAGGGCGACCGGCCACATTGGGACTGAGATACG	0	0	0	0	0	0	0	0	0	0	0	0	0	0	0	0	0	0	0	0	0	0	0	0	0	0	0	0	0	0	0	0	0	0	0	0	0	0	0	0	0	0	0	0	0	0	0	0
Phy6921_Bifidobacterium	ACGCTGGCGGCGTGCTTAACACATGCAAGTCGAACGGGATCCTGCAAGCTTGCTTGCGGGTGAGAGTGGCGAACGGGTGAGTAATGCGTGACCAACCTGCCCCATGCTCCGGAATAGCTCCTGGAAACGGGTGGTAATGCCGGATGTTCCCGCGCCCCGCATGGGGTGCGGGGAAAGCTTTTGCGGCGTGGGATGGGGTCGCGTCCTATCAGCTTGTTGGCGGGGTGAGGGCCCACCAAGGCTTCGACGGGTAGCCGGCCTGAGAGGGCGACCGGCCACATTGGGACTGAGATACG	0	0	0	0	0	0	0	0	0	0	0	0	0	0	0	0	0	0	0	0	0	0	0	0	0	0	0	0	0	0	0	0	0	0	0	0	0	0	0	0	0	0	0	0	0	0	0	0
Phy979_Gardnerella	ACGCTGGCGGCGTGCTTAACACATGCAAGTCGAACGGGATCTGACCAGCTTGCTGGTTGGTGAGAGTGGCGAACGGGTGAGTAATGCGTGACCAACCTGCCCCATGCTCCAGAATAGCTCTTGGAAACGGGTGGTAATGCTGGATGCTCCAACTTGACGCATGTCTTGTTGGGAAAGTGTTTAGTGGCATGGGATGGGGTCGCGTCCTATCAGCTTGTAGGCGGGGTAATGGCCCACCTAGGCTTCGACGGGTAGCCGGCCTGAGAGGGCGGACGGCCACATTGGGACTGAGATACG	0	0	0	0	0	0	0	0	0	0	0	0	0	0	0	0	0	0	0	0	0	0	0	0	0	0	0	0	0	0	0	0	0	0	0	0	0	0	0	0	0	0	0	0	0	0	0	0
Phy946_Scardovia	ACGCTGGCGGCGTGCTTAACACATGCAAGTCGAACGGGATCCTGCTTGGTTTTTGCTGGGTGGGTGAGAGTGGCGAACGGGTGAGTAATGCGTGACTAACCTGCCGTGTAGTTGGGTATAGCTCCTGGAAACGGGTGGTAATACCGAATGGTCCACTGGGCTGCATGGTCTGGTGGGAAAGTTTTGTGTGCTATGCGATGGGGTCGCGTCCTATCAGCTTGTTGGTGGGGTGATGGCCTACCAAGGCTTCGACGGGTAGCCGGCCTAAGAGGGCGACCGGCCACATTGGGACTGAGATACG	0	0	0	0	0	0	0	0	0	0	0	0	0	0	0	0	0	0	0	0	0	0	0	0	0.048158	0	0.024079	0	0	0	0	0	2.71726	0.0722369	0	0	0	0	0	0	0	0	0	0	0	0	0	0
Phy5313_Scardovia	ACGCTGGCGGCGTGCTTAACACATGCAAGTCGAACGGGATCCACTGGGCTTTTGTTTGGTGGTGAGAGTGGCGAACGGGTGAGTAATGCGTGACTAACCTGCCGTATGGTTGGGGATAGCTCCTGGAAACGGGTGGTAATACCCAATGCTCCAGCTGGATGCATGTCTGGTTGGGAAAGCTTTTGTGCCATATGATGGGGTCGCGTCCTATCAGCTTGTTGGTGGGGTGATGGCCTACCAAGGCGTCGACGGGTAGCCGGCCTAAGAGGGCGACCGGCCACATTGGGACTGAGATACG	0	0	0	0	0	0	0	0	0	0	0	0	0	0	0	0	0	0	0	0	0	0	0	0	0	0	0	0	0	0	0	0	0	0.144474	0	0	0	0	0	0	0	0	0	0	0	0	0	0
Phy2940_Bifidobacteriaceae	ACGCTGGCGGCGTGCTTAACACATGCAAGTCGAACGGGATCGGCTGGAGCTTGCTCCGGCCGTGAGAGTGGCGAACGGGTGAGTAATGCGTGACCGACCTGCCCCATACACCGGAATAGCTCCTGGAAACGGGTGGTAATGCCGGATGCTCCGACATGACGCATGTCGTGTCGGGAAAGATTCATCGGTATGGGATGGGGTCGCGTCTGATTAGCTGGTTGGCAGGGTAACGGCCTACCAAGGCAACGATCAGTAGCCGGTCTGAGAGGATGAACGGCCACATTGGAACTGAGACACG	0	0	0	0	0	0	0	0	0	0	0	0	0	0	0	0	0	0	0	0	0	0	0	0	0	0	0	0	0	0	0	0	0	0	0	0	0	0	0	0	0	0	0	0	0	0	0	0
Phy260_Atopobium	ACGCTGGCGGCGCGCCTAACACATGCAAGTCGAACGGTTAAAGCACCTTTTAGGTGTGTATAAAGTGGCGAACGGCTGAGTAACACGTGGGCAACCTGCCCTCCTCTTGGGGATAGCCTCGGGAAACCGAGGATAATACCCGATACTTCAATGTGGCCGCATGACGACATTGAGAAAGCTTTTGCGGAGAAGGATGGGCCCGCGGCCTGTTAGCTTGTTGGTGGGGTAGAGGCCTACCAAGGCAATGATGGGTAGCTGGGTTGAGAGACCGACCAGCCAGATTGGGACTGAGACACG	0	0	0	0	0	0	0	0	0	0	0	0	0	0.362494	0	0	0	0	0	0	0	0	0	0	0	0	0	0	0.699638	0.674211	0	0	0	0	0.216711	0.409343	0	0	0	0	0	0	0	0	0	0	0	0
Phy312_Atopobium	ACGCTGGCGGCGCGCCTAACACATGCAAGTCGAACGATTAAAGCACCTTCGGGTGTGTATAAAGTGGCGAACGGCTGAGTAACACGTGGGCAACCTGCCCCTTTCATTGGGATAGCCACGGGAAACCGTGGATAATACCGAATACTTCGAGACTTCCGCATGGAAGACTCGAGAAAGCTCCGGCGGAGAGGGATGGGCCCGCGGCCTGTTAGCTTGTTGGTGGGGTAACGGCCTACCAAGGCAATGATGGGTAGCTGGGTTGAGAGACCGACCAGCCAGATTGGGACTGAGACACG	0	0	0	0	0	0	0	0	0	0	0	0	0.48158	0	0	0	0	0	0	0	0	0	0	0	0	0	0	0	0	0	0	0.626053	0	0	1.34842	0.890922	0	0	0	0	0	0	0	0	0	0	0	0
Phy502_Atopobium	ACGCTGGCGGCGCGCCTAACACATGCAAGTCGAACGATTAAAGCACCTTCGGGTGTGTATAAAGTGGCGAACGGCTGAGTAACACGTGGGCAACCTGCCCCTCTCATTGGGATAGCCACGGGAAACCGTGGATAATACCGAATACTTCGAGACTTCCGCATGGAAGACTTGAGAAAGCTCCGGCGGAGAGGGATGGGCCCGCGGCCTGTTAGCTTGTTGGTGGGGTAACGGCCTACCAAGGCAATGATGGGTAGCTGGGTTGAGAGACCGACCAGCCAGATTGGGACTGAGACACG	0	0	0	0	0	0	0	0	0	0	0	0	0	0.0241663	0	0	0	0	0	0	0	0	0	0	0	0	0	0	0	0	0	0	0	0	0	0	0	0	0	0	0	0	0	0	0	0	0	0
Phy671_Atopobium	ACGCTGGCGGCGCGCCTAACACATGCAAGTCGAACGATTAAAGCACCTTCGGGTGTGTATAAAGTGGCGAACGGCTGAGTAACACGTGGGCAACCTGCCCCTCTCATTGGGATAGCCACGGGAAACCGTGGATAATACCGAATACTTCGAGTCTCCCGCATGGAAGACTCGAGAAAGCTCCGGCGGAGAGGGATGGGCCCGCGGCCTGTTAGCTTGTTGGTGGGGTAACGGCCTACCAAGGCAATGATGGGTAGCTGGGTTGAGAGACCGACCAGCCAGATTGGGACTGAGACACG	0	0	0	0	0	0	0	0	0.144474	0	0	0	0	0	0	0	0	0	0	0	0	0	0	0	0	0	0	0	0	0.313027	0	0	0.0979192	0	0	0	0.120395	0	0	0	0	0	0	0	0	0	0	0
Phy838_Atopobium	ACGCTGGCGGCGCGCCTAACACATGCAAGTCGAACGATTAAAGCACCTTCGGGTGTGTATAAAGTGGCGAACGGCTGAGTAACACGTGGGCAACCTGCCCCTCTCATTGGGATAGCCACGGGAAACCGTGGATAATACCGAATACTTCGAGACTTCCGCATGGAAGACTCGAGAAAGCTCCGGCGGAGAGGGATGGGCCCGCGGCCTGTTAGCTTGTTGGTGGGGTAACGGCCTACCAAGGCAATGATGGGTAGCTGGGTTGAGAGACCGACCAGCCAGATTGGGACTGAGACACG	0	0	0	0	0	0	0	0	0	0	0	0	0	0	0	0	0	0	0	0	0	0	0	0	0	0	0	0	0	0	0	1.10763	0	0	0	0	0	0	0	0	0	0	0	0	0	0	0	0
Phy1259_Atopobium	ACGCTGGCGGCGCGCCTAACACATGCAAGTCGAACGATTAAAGCACCTTCGGGTGTGTATAAAGTGGCGAACGGCTGAGTAACACGTGGGCAACCTGCCCCTCTCATTGGGATAGCCACGGGAAACCGTGGATAATACCGAATACTTCGGGACTTCCGCATGGAAGACTCGAGAAAGCTCCGGCGGAGAGGGATGGGCCCGCGGCCTGTTAGCTTGTTGGTGGGGTAACGGCCTACCAAGGCAATGATGGGTAGCTGGGTTGAGAGACCGACCAGCCAGATTGGGACTGAGACACG	0	0	0	0	0	0	0	0	0.192632	0	0	0	0	0	0	0	0	0	0	0	0	0	0	0	0	0	0	0	0	0	0	0	0	0	0	0	0	0	0.024079	0.120395	0	0	0	0.024079	0	0	0	0
Phy2524_Atopobium	ACGCTGGCGGCGCGCCTAACACATGCAAGTCGAACGATTAAAGCACCTTCGGGTGTGTATAAAGTGGCGAACGGCTGAGTAACACGTGGGCAACCTGCCCCTCTCATTGGGATAGCCACGGGAAACCGTGGATAATACCGAATACTTCGGGACTTCCGCATGGAAGACTCGAGAAAGCTCCGGCGGAGAGGGATGGGCCCGCGGCCTGTTAGCTTGTTGGTGGGGTAATGGCCTACCAAGGCAATGATGGGTAGCTGGGTTGAGAGACCGACCAGCCAGATTGGGACTGAGACACG	0	0	0	0	0	0	0.288948	0	0	0	0	0	0	0	0	0	0	0	0	0	0	0	0	0	0	0	0	0	0	0	0	0	0	0	0	0	0	0	0	0	0	0	0	0	0	0	0	0
Phy3115_Atopobium	ACGCTGGCGGCGCGCCTAACACATGCAAGTCGAACGATTAAAGCACCTTCGGGTGTGTATAAAGTGGCGAACGGCTGAGTAACACGTGGGCAACCTGCCCCTCTCATTGGGATAGCCACGGGAAACCGTGGATAATGCCGAATACTTCGAGACTTCCGCATGGAAGACTCGAGAAAGCTCCGGCGGAGAGGGATGGGCCCGCGGCCTGTTAGCTTGTTGGTGGGGTAACGGCCTACCAAGGCAATGATGGGTAGCTGGGTTGAGAGACCGACCAGCCAGATTGGGACTGAGACACG	0	0	0	0	0	0	0	0	0	0	0.433422	0	0	0	0	0	0	0	0	0	0	0	0	0	0	0	0	0	0	0	0	0	0	0	0	0	0	0	0	0	0	0	0	0	0	0	0	0
Phy4001_Atopobium	ACGCTGGCGGCACGCTTAACACATGCAAGTCGAACGATTAAAGCACCTTCGGGTGTGTATAGAGTGGCGAACGGCTGAGTAACACGTGGGCAACCTGCCCTTCAGTTCGGAATAGCTACGGGAAACCGTGGGTAATACCGGATGATCCACTTCCCTCGCATGAAGGAGGTGGCAAAGATTTATCGCTGAAGGATGGGCCCGCGGCCTGTTAGCTTGTTGGTGAGGTAACGGCTCACCAAGGCAGTAATGGGTAGCCGGGTTGAGAGACCGACCGGCCAGATTGGGACTGAGACACG	0	0	0	0	0	0	0	0	0	0	0	0	0	0	0	0	0	0	0	0	0	0	0	0	0	0	0	0	0	0	0	0	0	0	0	0	0	0	0	0	0	0	0	0	0	0	0	0
Phy4605_Atopobium	ACGCTGGCGGCGCGCCTAACACATGCAAGTCGAACGATTAAAGCACCTTCGGGTGTGTATAAAGTGGCGAACGGCTGAGTAACACGTGGGCAACCTGCCTTTTACTTTGGGATAGCCTCGGGAAACCGAGGATAATACCGAATACTTTGTATGTATCGCATGGTATATACAAGAAAGCTTTTGCGGTAAAAGATGGGCCCGCGGCCTGTTAGCTTGTTGGTGAGGTAACGGCTCACCAAGGCAATGATGGGTAGCCGGGTTGAGAGACCGACCGGCCAGATTGGGACTGAGACACG	0	0	0	0	0	0	0	0	0	0	0	0	0	0	0	0	0	0	0	0	0	0	0	0	0	0	0	0	0	0	0	0	0	0	0	0	0	0	0	0	0	0	0	0	0	0	0	0
Phy5588_Atopobium	ACGCTGGCGGCGCGCCTAACACATGCAAGTCGAACGATTAAAGCACCTTCGGGTGTGTATAAAGTGGCGAACGGCTGAGTAACACGTGGGCAACCTGCCCCTCTCATTGGGATAGCCACGGGAAACCGTGGATAATACCGAATATTTCGAGTCTCCCGCATGGAAGACTCGAGAAAGCTCCGGCGGAGAGGGATGGGCCCGCGGCCTGTTAGCTTGTTGGTGGGGTAACGGCCTACCAAGGCAATGATGGGTAGCTGGGTTGAGAGACCGACCAGCCAGATTGGGACTGAGACACG	0	0	0	0	0	0	0	0	0	0	0	0	0	0	0	0	0	0	0	0	0	0	0	0	0	0	0	0	0	0	0	0	0	0	0	0	0	0	0	0	0	0	0	0	0	0	0	0
Phy6676_Atopobium	ACGCTGGCGGCGCGCCTAACACATGCAAGTCGAACGATTAAAGCACCTTCGGGTGTGTATAAAGTGGCGAACGGCTGAGTAACACGTGGGCAACCTGCCCCTCTCATTGGGATAGCCACGGGAAACCGTGGATAATACCGAATACTTCGAGTCTCCCGCATGGAAGACTCGAGAAAGCTCCGGCGGAGAGGGATGGGCCCGCGGCCTGTTAGCTTGTTGGTGGGGTAATGGCCTACCAAGGCAATGATGGGTAGCTGGGTTGAGAGACCGACCAGCCAGATTGGGACTGAGACACG	0	0	0	0	0	0	0	0	0	0	0	0	0	0	0	0	0	0	0	0	0	0	0	0	0	0	0	0	0	0	0	0	0	0	0	0	0	0	0	0	0	0	0	0	0	0	0	0
Phy708_Collinsella	ACGCTGGCGGCGCGCCTAACACATGCAAGTCGAACGGCACCTATCTTCGGATAGAAGCGAGTGGCGAACGGCTGAGTAACACGTGGAGAACCTGCCCCCTCCCCCGGGATAGCCGCCCGAAAGGACGGGTAATACCGGATACCCCCGGGCGCCGCATGGCGCCCGGGCTAAAGCCCCGACGGGAGGGGATGGCTCCGCGGCCCATCAGGTAGACGGCGGGGTGACGGCCCACCGTGCCGACAACGGGTAGCCGGGTTGAGAGACCGACCGGCCAGATTGGGACTGAGACACG	0	0	0	0	0	0	0	0	0	0	0	0	0	0	0	0	0	0	0	0	0	0.746448	0	0	0	0	0	0	0	0	0	0	0	0	0	0.048158	0	0	0	0	0	0	0	0.0963159	0	0	0	0
Phy1039_Collinsella	ACGCTGGCGGCGCGCCTAACACATGCAAGTCGAACGGCACCCCTCTCCGGAGGGAAGCGAGTGGCGAACGGCTGAGTAACACGTGGAGAACCTGCCCCCTCCCCCGGGATAGCCGCCCGAAAGGACGGGTAATACCGGATACCCCGGGGTGCCGCATGGCACCCCGGCTAAAGCCCCGACGGGAGGGGATGGCTCCGCGGCCCATCAGGTAGACGGCGGGGTGACGGCCCACCGTGCCGACAACGGGTAGCCGGGTTGAGAGACCGACCGGCCAGATTGGGACTGAGACACG	0	0	0	0	0	0	0	0	0	0	0	0	0	0	0	0	0	0	0	0	0	0	0.048158	0.48158	0	0	0	0	0	0	0	0	0	0	0	0	0	0	0.168553	0	0	0	0	0	0	0	0	0
Phy1136_Collinsella	ACGCTGGCGGCGCGCCTAACACATGCAAGTCGAACGGCACCTGCCTTCGGGCAGAAGCGAGTGGCGAACGGCTGAGTAACACGTGGAGAACCTGCCCCCTCCCCCGGGATAGCCGCCCGAAAGGACGGGTAATACCGGATACCCCGGGGTGCCGCATGGCACCCCGGCTAAAGCCCCGACGGGAGGGGATGGCTCCGCGGCCCATCAGGTAGACGGCGGGGTGACGGCCCACCGTGCCGACAACGGGTAGCCGGGTTGAGAGACCGACCGGCCAGATTGGGACTGAGACACG	0	0	0	0	0	0	0	0	0	0	0	0	0	0	0	0	0	0	0	0	0	0	0	0	0	0	0	0	0	0	0	0	0	0	0	0	0	0	0	0	0	0	0	0	0	0	0	0
Phy1345_Collinsella	ACGCTGGCGGCGCGCCTAACACATGCAAGTCGAACGGCGCCTATCTTCGGGTAGAAGCGAGTGGCGAACGGCTGAGTAACACGTGGAGAACCTGCCCCCTCCCCCGGGATAGCCGCCCGAAAGGACGGGTAATACCGGATACCCCGGGGTGCCGCATGGCACCCCGGCTAAAGCCCCGACGGGAGGGGATGGCTCCGCGGCCCATCAGGTAGACGGCGGGGTGACGGCCACCGTGCCGACAACGGGTAGCCGGGTTGAGAGACCGACCGGCCAGATTGGGACTGAGACACG	0	0	0	0	0	0	0	0	0	0	0	0	0	0	0	0	0	0	0	0	0	0	0	0	0	0	0	0	0	0	0	0	0	0	0	0	0	0	0	0	0	0	0	0	0	0	0	0
Phy1459_Collinsella	ACGCTGGCGGCGCGCCTAACACATGCAAGTCGAACGGCACCTATCTTCGGGTAGAAGCGAGTGGCGAACGGCTGAGTAACACGTGGAGAACCTGCCCCCTCCCCCGGGATAGCCGCCCGAAAGGACGGGTAATACCGGATACCCCGGGGTGCCGCATGGCACCCCGGCTAAAGCCCCGACGGGAGGGGATGGCTCCGCGGCCCATCAGGTAGACGGCGGGGTGACGGCCCACCGTGCCGACAACGGGTAGCCGGGTTGAGAGACCGACCGGCCAGATTGGGACTGAGACACG	0	0	0	0	0	0	0	0	0	0	0	0	0	0	0	0	0	0	0	0	0	0	0	0	0	0	0	0	0	0	0	0	0	0	0	0	0	0	0	0	0	0	0	0	0	0	0	0
Phy1656_Collinsella	ACGCTGGCGGCGCGCCTAACACATGCAAGTCGAACGGCACCTATCTTCGGATAGAAGCGAGTGGCGAACGGCTGAGTAACACGTGGAGAACCTGCCCCCTCCCCCGGGATAGCCGCCCGAAAGGACGGGTAATACCGGATACCCCGGGGTGCCGCATGGCACCCCGGCTAAAGCCCCGACGGGAGGGGATGGCTCCGCGGCCCATCAGGTAGACGGCGGGGTGACGGCCCACCGTGCCGACAACGGGTAGCCGGGTTGAGAGACCGACCGGCCAGATTGGGACTGAGACACG	0	0	0	0	0	0	0	0	0	0	0	0	0	0	0	0.024079	0	0	0	0	0	0	0	0	0	0	0	0	0	0	0	0	0	0	0	0	0	0	0	0	0	0	0	0	0	0	0	0
Phy1736_Collinsella	ACGCTGGCGGCGCGCCTAACACATGCAAGTCGAACGGCACCTATCTTCGGATAGAAGCGAGTGGCGAACGGCTGAGTAACACGTGGAGAACCTGCCCCCTCCCCCGGGATAGCCGCCCGAAAGGACGGGTAATACCGGATACCCCCGGGTGCCGCATGGCGCCCGGGCTAAAGCCCCGACGGGAGGGGATGGCTCCGCGGCCCATCAGGTAGACGGCGGGGTGACGGCCCACCGTGCCGACAACGGGTAGCCGGGTTGAGAGACCGACCGGCCAGATTGGGACTGAGACACG	0	0	0	0	0	0	0	0	0	0	0	0	0	0	0	0	0	0	0	0	0	0	0	0	0	0	0	0	0	0	0	0	0	0	0	0	0	0	0	0	0	0	0	0	0	0	0	0
Phy1942_Collinsella	ACGCTGGCGGCGCGCCTAACACATGCAAGTCGAACGGCACCTGCCTTCGGGCAGAAGCGAGTGGCGAACGGCTGAGTAACACGTGGAGAACCTGCCCCCTCCCCCGGGATAGCCGCCCGAAAGGACGGGTAATACCGGATACCCCCGGGAGCCGCATGGCGCCCGGGCTAAAGCCCCGACGGGAGGGGATGGCTCCGCGGCCCATCAGGTAGACGGCGGGGTGACGGCCCACCGTGCCGACAACGGGTAGCCGGGTTGAGAGACCGACCGGCCAGATTGGGACTGAGACACG	0	0	0	0	0	0	0	0	0	0	0	0	0	0	0	0	0	0	0	0	0	0	0	0	0	0	0	0	0	0	0	0	0	0	0	0	0	0	0	0	0	0	0	0	0	0	0	0
Phy2017_Collinsella	ACGCTGGCGGCGCGCCTAACACATGCAAGTCGAACGGCACCTATCTTCGGATAGAAGCGAGTGGCGAACGGCTGAGTAACACGTGGAGAACCTGCCCCCTCCCCCGGGATAGCCGCCCGAAAGGACGGGTAATACCGGATACCCCGGGGTGCCGCATGGCGCCCGGGCTAAAGCCCCGACGGGAGGGGATGGCTCCGCGGCCCATCAGGTAGACGGCGGGGTGACGGCCCACCGTGCCGACAACGGGTAGCCGGGTTGAGAGACCGACCGGCCAGATTGGGACTGAGACACG	0	0	0	0	0	0	0	0	0	0	0	0	0	0	0	0	0	0	0	0	0	0	0	0	0	0	0	0	0	0	0	0	0	0	0	0	0	0	0	0	0	0	0	0	0	0	0	0
Phy2348_Collinsella	ACGCTGGCGGCGCGCCTAACACATGCAAGTCGAACGGCACCCCTCCTCGGAGGGAAGCGAGTGGCGAACGGCTGAGTAACACGTGGAGAACCTGCCCCCTCCCCCGGGATAGCCGCCCGAAAGGACGGGTAATACCGGATACCCCGGGGTGCCGCATGGCACCCCGGCTAAAGCCCCGACGGGAGGGGATGGCTCCGCGGCCCATCAGGTAGACGGCGGGGTGACGGCCCACCGTGCCGACAACGGGTAGCCGGGTTGAGAGACCGACCGGCCAGATTGGGACTGAGACACG	0	0	0	0	0	0	0	0	0	0	0	0	0	0	0	0	0	0	0	0	0	0	0	0	0	0	0	0	0	0	0	0	0	0	0	0	0	0	0	0	0	0	0	0	0	0	0	0
Phy2794_Collinsella	ACGCTGGCGGCGCGCCTAACACATGCAAGTCGAACGGCACCCACCTTCGGGTGGAAGCGAGTGGCGAACGGCTGAGTAACACGTGGAGAACCTGCCCCCTCCCCCGGGATAGCCGCCCGAAAGGACGGGTAATACCGGATACCCCGGGGTGCCGCATGGCACCCCGGCTAAAGCCCCGACGGGAGGGGATGGCTCCGCGGCCCATCAGGTAGACGGCGGGGTGACGGCCCACCGTGCCGACAACGGGTAGCCGGGTTGAGAGACCGACCGGCCAGATTGGGACTGAGACACG	0	0	0	0	0	0	0	0	0	0	0	0	0	0	0	0	0	0	0	0	0	0	0	0	0	0	0	0	0	0	0	0	0	0	0	0	0	0	0	0	0	0	0	0	0	0	0	0
Phy2850_Collinsella	ACGCTGGCGGCGCGCCTAACACATGCAAGTCGAACGGCACCTATCTTCGGGTAGAAGCGAGTGGCGAACGGCTGAGTAACACGTGGAGAACCTGCCCCCTCCCCCGGGATAGCCGCCCGAAAGGACGGGTAATACCGGATACCCCGGGGTGCCGCATGGCACCCCGGCTAAAGCCCCGACGGGAGGGGATGGCTCCGCGGCCCATCAGGTAGACGGCGGGGTGACGGCCACCGTGCCGACAACGGGTAGCCGGGTTGAGAGACCGACCGGCCAGATTGGGACTGAGACACG	0	0	0	0	0	0	0	0	0	0	0	0	0	0	0	0	0	0	0	0	0	0	0	0	0	0	0	0	0	0	0	0	0	0	0	0	0	0	0	0	0	0	0	0	0	0	0	0
Phy2913_Collinsella	ACGCTGGCGGCGCGCCTAACACATGCAAGTCGAACGGCACCCCTCTCCGGAGGGAAGCGAGTGGCGAACGGCTGAGTAACACGTGGAGAACCTGCCCCCCCCCCGGGATAGCCGCCCGAAAGGACGGGTAATACCGGATACCCCGGGGTGCCGCATGGCACCCCGGCTAAAGCCCCGACGGGAGGGGATGGCTCCGCGGCCCATCAGGTAGACGGCGGGGTGACGGCCCACCGTGCCGACAACGGGTAGCCGGGTTGAGAGACCGACCGGCCAGATTGGGACTGAGACACG	0	0	0	0	0	0	0	0	0	0	0	0	0	0	0	0	0	0	0	0	0	0	0	0	0	0	0	0	0	0	0	0	0	0	0	0	0	0	0	0	0	0	0	0	0	0	0	0
Phy3568_Collinsella	ACGCTGGCGGCGCGCCTAACACATGCAAGTCGAACGGCACCTATCTTCGGATAGAAGCGAGTGGCGAACGGCTGAGTAACACGTGGAGAACCTGCCCCCTCCCCCGGGATAGCCGCCCGAAAGGACGGGTAATACCGGATACCCCGGGGCGCCGCATGGCGCCCCGGCTAAAGCCCCGACGGGAGGGGATGGCTCCGCGGCCCATCAGGTAGACGGCGGGGTGACGGCCCACCGTGCCGACAACGGGTAGCCGGGTTGAGAGACCGACCGGCCAGATTGGGACTGAGACACG	0	0	0	0	0	0	0	0	0	0	0	0	0	0	0	0	0	0	0	0	0	0	0	0	0	0	0	0	0	0	0	0	0	0	0	0	0	0	0	0	0	0	0	0	0	0	0	0
Phy4300_Collinsella	ACGCTGGCGGCGCGCCTAACACATGCAAGTCGAACGGCACCCACCTCCGGGTGGAAGCGAGTGGCGAACGGCTGAGTAACACGTGGAGAACCTGCCCCCTCCCCCGGGATAGCCGCCCGAAAGGACGGGTAATACCGGATACCCCGGGGTGCCGCATGGCACCCCGGCTAAAGCCCCGACGGGAGGGGATGGCTCCGCGGCCCATCAGGTAGACGGCGGGGTGACGGCCCACCGTGCCGACAACGGGTAGCCGGGTTGAGAGACCGACCGGCCAGATTGGGACTGAGACACG	0	0	0	0	0	0	0	0	0	0	0	0	0	0	0	0	0	0	0	0	0	0	0	0	0	0	0	0	0	0	0	0	0	0	0	0	0	0	0	0	0	0	0	0	0	0	0	0
Phy4449_Collinsella	ACGCTGGCGGCGCGCCTAACACATGCAAGTCGAACGGCACCTATCTTCGGGTAGAAGCGAGTGGCGAACGGCTGAGTAACACGTGGAGAACCTGCCCCCTCCCCCGGGATAGCCGCCCGAAAGGACGGGTAATACCGGATACCCCCGGGCGCCGCATGGCGCCCGGGCTAAAGCCCCGACGGGAGGAGATGGCTCCGCGGCCCATCAGGTAGACGGCGGGGTGACGGCCCACCGTGCCGACAACGGGTAGCCGGGTTGAGAGACCGACCGGCCAGATTGGGACTGAGACACG	0	0	0	0	0	0	0	0	0	0	0	0	0	0	0	0	0	0	0	0	0	0	0	0	0	0	0	0	0	0	0	0	0	0	0	0	0	0	0	0	0	0	0	0	0	0	0	0
Phy4769_Collinsella	ACGCTGGCGGCGCGCCTAACACATGCAAGTCGGACGGCACCTATCTTCGGATAGAAGCGAGTGGCGAACGGCTGAGTAACACGTGGAGAACCTGCCCCCTCCCCCGGGATAGCCGCCCGAAAGGACGGGTAATACCGGATACCCCGGGGTGCCGCATGGCGCCCGGGCTAAAGCCCCGACGGGAGGGGATGGCTCCGCGGCCCATCAGGTAGACGGCGGGGTGACGGCCCACCGTGCCGACAACGGGTAGCCGGGTTGAGAGACCGACCGGCCAGATTGGGACTGAGACACG	0	0	0	0	0	0	0	0	0	0	0	0	0	0	0	0	0	0	0	0	0	0	0	0	0	0	0	0	0	0	0	0	0	0	0	0	0	0	0	0	0	0	0	0	0	0	0	0
Phy5399_Collinsella	ACGCTGGCGGCGCGCCTAACACATGCAAGTCGAACGGCACCCGCCCTCGGGCGGAAGCGAGTGGCGAACGGCTGAGTAACACGTGGAGAACCTGCCCCCCTCCCGGGGATAGCCGCCGGAAACGGCGGGTAACACCCGATGACCCCGCACCCGGGCATCCGGGAGCGGGCAAAACCCAGGTGGAGGGGGATGGCTCCGCGGCCCATCAGGTAGACGGCGGGGTGACGGCCCACCGTGCCGACAACGGGTAGCCGGGTTGAGAGACCGACCGGCCAGATTGGGACTGAGACACG	0	0	0	0	0	0	0	0	0	0	0	0	0	0	0	0	0	0	0	0	0	0	0	0	0	0	0	0	0	0	0	0	0	0	0	0	0	0	0	0	0	0	0	0	0	0	0	0
Phy6369_Collinsella	ACGCTGGCGGCGCGCCTAACACATGCAAGTCGAACGGCACCCCTCCTCGGAGGGAAGCGAGTGGCGAACGGCTGAGTAACACGTGGAGAACCTGCCCCCTCCTCGGGGATAGCCGCGGGAAACCGCGGGTAACACCCGACGACCCCGGAGCCGCGCATGCGGCGCCGGGCAAATCTCCGGAGGGAGGGGATGGCTCCGCGGCCCATCAGGTAGACGGCGGGGTAACGGCCCACCGTGCCGACAACGGGTAGCCGGGTTGAGAGACCGACCGGCCAGATTGGGACTGAGACACG	0	0	0	0	0	0	0	0	0	0	0	0	0	0	0	0	0	0	0	0	0	0	0	0	0	0	0	0	0	0	0	0	0	0	0	0	0	0	0	0	0	0	0	0	0	0	0	0
Phy6560_Collinsella	ACGCTGGCGGCGCGCCTAACACATGCAAGTCGAACGGCACCCCCCTCCGGGGGGAAGCGAGTGGCGAACGGCTGAGTAACACGTGGAGAACCTGCCCCCTCCTCGGGAATAGCCGCGGGAAACCGCGGGTAATGCCCGACGACCCGGGGACCGCGCATGCGGCCCCCGGCAAAGCCCAGGCGGGAGGGGATGGCTCCGCGGCCCATCAGGTAGACGGCGGGGTGACGGCCCACCGTGCCGACAACGGGTAGCCGGGTTGAGAGACCGACCGGCCAGATTGGGACTGAGACACG	0	0	0	0	0	0	0	0	0	0	0	0	0	0	0	0	0	0	0	0	0	0	0	0.024079	0	0	0	0	0	0	0	0	0	0	0	0	0	0	0	0	0	0	0	0	0	0	0	0
Phy6644_Collinsella	ACGCTGGCGGCGCGCCTAACACATGCAAGTCGAACGGCACCCCTCTCCGGAGGGAAGCGAGTGGCGAACGGCTGAGTAACACGTGGAGAACCTGCCCCCTCCCCCGGGATAGCCGCCCGAAAGGACGGGTAATACCGGATACCCCGGGGTGCCGCATGGCACCCCGGCTAAAGCCCCGACGGGAGGGGATGGCTCCGCGGCCCATCAGGTAGACGGCGGGGTGGCGGCCCACCGTGCCGACAACGGGTAGCCGGGTTGAGAGACCGACCGGCCAGATTGGGACTGAGACACG	0	0	0	0	0	0	0	0	0	0	0	0	0	0	0	0	0	0	0	0	0	0	0	0	0	0	0	0	0	0	0	0	0	0	0	0	0	0	0	0	0	0	0	0	0	0	0	0
Phy7125_Collinsella	ACGCTGGCGGCGCGCCTAACACATGCAAGTCGAACGGCACCCCTCTTCGGAGGGAAGCGAGTGGCGAACGGCTGAGTAACACGTGGAGAACCCGCCCCCTCCTCCGGGATAGCCTCGGGAAACCGTGGGTAATACCGGATGACCCCGCAGGGCCGCATGGCCCCGCGGGCAAAGCCCAGACGGGAGGGGATGGCTCCGCGGCCCATCAGGTAGACGGCGGGGTGACGGCCCACCGTGCCGACGACGGGTAGCCGGGTTGAGAGACCGACCGGCCAGATTGGGACTGAGACACG	0	0	0	0	0	0	0	0	0	0	0	0	0	0	0	0.048158	0	0	0	0	0	0	0	0	0	0	0	0	0	0	0	0	0	0	0	0	0	0	0	0	0	0	0	0	0	0	0	0
Phy5574_Eggerthella	ACGCTGGCGGCGTGCCTAACACATGCAAGTCGAACGATGAAACCGCCCTCGGGCGGACATGAAGTGGCGAACGGGTGAGTAACACGTGACCAACCTGCCCCTTGCTCCGGGACAACCTTGGGAAACCGAGGCTAATACCGGATACTCCTCGCCCCCCTCCTGGGGGGCCCGGGAAAGCCCAGACGGCAAGGGATGGGGTCGCGGCCCATTAGGTAGTAGGCGGGGTAACGGCCCACCTAGCCCGCGATGGGTAGCCGGGTTGAGAGACCGACCGGCCACATTGGGACTGAGATACG	0	0	0	0	0	0	0	0	0	0	0	0	0	0	0	0	0	0	0	0	0	0	0	0	0	0	0	0	0	0	0	0	0	0	0	0	0	0	0	0	0	0	0	0	0	0	0	0
Phy36_Olsenella_sp._F0206	ACGCTGGCGGCGCGCCTAACACATGCAAGTCGAACGGTTAAGACGCCTTCGGGCGTGTATAAAGTGGCGAACGGCTGAGTAACACGTGGGCAACCTGCCCCTCGCACCGGGACAGCCTCGGGAAACCGTGGTTAATACCGGATACTCCGCGCACCCCGCATGGGGCGCGCGGGAAAGCCCAGACGGCGAGGGATGGGCCCGCGGCCTGTTAGCTAGTTGGTGGGGCAACGGCCCACCAAGGCGATGATGGGTAGCCGGGTTGAGAGACCGACCGGCCAGATTGGGACTGAGACACG	0	0	0	0	0	0	0	0	0	0	0	0	0	0	0	0	0	0	0.024325	0	0	0	0	0	0	0	0	0	0	0	0	0	0	0	1.66145	1.27619	0	0	0	0	0	0	0	0	0	0	0	0
Phy1131_Olsenella	ACGCTGGCGGCGCGCCTAACACATGCAAGTCGAACGGGAAGCGGGGCCTCCGGGCCCCGCCGAGAGTGGCGAACGGCTGAGTAACACGTGGGCAACCTGCCCCCTCCACCGGGACAGCCTCGGGAAACCGTGGGTAATACCGGATACTCCGGGACGGCCGCATGGCCGGCCCGGGAAAGCCCAGACGGGAGGGGATGGGCCCGCGGCCTGTTAGCTAGTCGGCGGGGTAACGGCCCACCGAGGCGATTATGGGTAGCCGGGTTGAGAGACCGACCGGCCAGATTGGGACTGAGACACG	0	0	0	0	0	0	0	0	0	0	0	0	0	0	0	0	0	0	0	0	0	0	0	0	0	0	0	0	0	0	0	0	0	0	0	0	0	0	0	0	0	0	0	0	0	0	0	0
Phy1911_Olsenella	ACGCTGGCGGCATGCCTAATACATGCAAGTCGAACGGGAAGCGGGGCCTCCGGGCCCCGCCGAGAGTGGCGAACGGCTGAGTAACACGTGGGCAACCTGCCCCCTCCACCGGGACAGCCTCGGGAAACCGTGGGTAATACCGGATACTCCGGGACGGCCGCATGGCCGGCCCGGGAAAGCCCAGACGGGAGGGGATGGGCCCGCGGCCTGTTAGCTAGTCGGCGGGGTAACGGCCCACCGAGGCGATTATGGGTAGCCGGGTTGAGAGACCGACCGGCCAGATTGGGACTGAGACACG	0	0	0	0	0	0	0	0	0	0	0	0	0	0	0	0	0	0	0	0	0	0	0	0	0	0	0	0	0	0	0	0	0	0	0	0	0	0	0	0	0	0	0	0	0	0	0	0
Phy2137_Olsenella	ACGCTGGCGGCGCGCCTAACACATGCAAGTCGAACGGCCGGACCCACCCCGGTGGGCGAGGCAGTGGCGAACGGCTGAGTAACACGTGGGCAACCTGCCCCCCTCCCCGGGACAGCCTCGGGAAACCGTGGGTGATACCGGATGTTCCGCCCCCTCCGCATGGGAGGGGCGGGAAAGCTCCGGCGGGGGGGGATGGGCCCGCGGCCTGTTAGCTAGTTGGCGGGGCAACGGCCCACCAAGGCGACTATGGGTAGCTGGGTTGAGAGACCGACCAGCCAGATTGGGACTGAGACACG	0	0	0	0	0	0	0	0	0	0	0	0	0	0	0	0	0	0	0	0	0	0	0	0	0	0	0	0	0	0	0	0	0	0	0	0	0	0	0	0	0	0	0	0	0	0	0	0
Phy2659_Olsenella	ACGCTGGCGGCGCGCCTAACACATGCAAGTCGAACGGTTAAAGCCCCTTCGGGGGTGCATAAAGTGGCGAACGGCTGAGTAACACGTGGGCAACCTGCCCCTCGCACCGGGACAGCCTCGGGAAACCGTGGTTAATACCGGATACTCCCGCACCCCCGCATGGGGGCGCGGGGAAAGCCCAGACGGCGAGGGATGGGCCCGCGGCCTGTTAGCTCGTTGGCGGGGTAACGGCCCACCAAGGCGATGATGGGTAGCCGGGTTGAGAGACCGACCGGCCAGATTGGGACTGAGACACG	0	0	0	0	0	0	0	0	0	0	0	0	0	0	0	0	0	0	0	0	0	0	0	0	0	0	0	0	0	0	0	0	0	0	0	0	0	0	0	0	0	0	0	0	0	0	0	0
Phy5315_Olsenella	ACGCTGGCGGCGCGCCTAACACATGCAAGTCGAACGGTTAAAGCCCCTTCGGGGGTGCATAAAGTGGCGAACGGCTGAGTAACACGTGGGCAACCTGCCCCTCGCACCGGGACAGCCTCGGGAAACCGTGGTTAATACCGGATACTCCCGCGCCCCCGCATGGGGGCGCGGGGAAAGCCCAGACGGCGAGGGATGGGCCCGCGGCCTGTTAGCTCGTTGGCGGGGTAACGGCCCACCAAGGCGATGATGGGTAGCCGGGTTGAGAGACCGACCGGCCAGATTGGGACTGAGACACG	0	0	0	0	0	0	0	0	0	0	0	0	0	0	0	0	0	0	0	0	0	0	0	0	0	0	0	0	0	0	0	0	0	0	0.0963159	0	0	0	0	0	0	0	0	0	0	0	0	0
Phy5646_Olsenella	ACGCTGGCGGCGCGCCTAACACATGCAAGTCGAACGGCCGGACCCACCCCGGTGGGCGAGGCAGTGGCGAACGGCTGAGTAACACGTGGGCAACCTGCCCCCCTCCCCGGGACAGCCTCGGGAAACCGTGGGTGATACCGGATGTGCCGCCCCCTCCGCATGGGAGGGGCGGGAAAGCTCCGGCGGGGGGGGATGGGCCCGCGGCCTGTTAGCTAGTTGGCGGGGCAACGGCCCACCAAGGCGACTATGGGTAGCTGGGTTGAGAGACCGACCAGCCAAATTGGGACTGAGACACG	0	0	0	0	0	0	0	0	0	0	0	0	0	0	0	0	0	0	0	0	0	0	0	0	0	0	0	0	0	0	0	0	0	0	0	0.0722369	0	0	0	0	0	0	0	0	0	0	0	0
Phy6586_Olsenella	ACGCTGGCGGCGCGCCTAACACATGCAAGTCGAACGGTTAAAGCACCTCCGGGTGCGGATAAAGTGGCGAACGGCTGAGTAACACGTGGGCAACCTGCCCCTCGCTCCGGGACAGCCTCGGGAAACCGTGGGTAATACCGGATACTCCCTTGCCCGCACATGCGGGGGAGGGGAAAGCCCAGACGGCGAGGGATGGGCCCGCGGCCTGTTAGCTAGTTGGCGGGGCAACGGCCCACCAAGGCGATTATGGGTAGCCGGGTTGAGAGACCGACCGGCCAGATTGGGACTGAGACACG	0	0	0	0	0	0	0	0	0	0	0	0	0	0	0	0	0	0	0	0	0	0	0	0	0	0	0	0	0	0	0	0	0	0	0	0	0	0	0	0	0	0	0	0	0	0	0	0
Phy7205_Olsenella	ACGCTGGCGGCGCGCCTAACACATGCAAGTCGAACGGTTAAGACGCCTTCGGGCGTGTATAAAGTGGCGAACGGCTGAGTAACACGTGGGCAACCTGCCCCTCGCACCGGGACAGCCTCGGGAAACCGTGGTTAATACCGGATACTCCGCGCACCCCGCATGGGGCGCGCGGGAAAGCCCAGACGGCGAGGGATGGGCTCGCGGCCTGTTAGCTAGTTGGTGGGGCAACGGCCCACCAAGGCGATGATGGGTAGCCGGGTTGAGAGACCGACCGGCCAGATTGGGACTGAGACACG	0	0	0	0	0	0	0	0	0	0	0	0	0	0	0	0	0	0	0	0	0	0	0	0	0	0	0	0	0	0	0	0	0	0	0	0	0	0	0	0	0	0	0	0	0	0	0	0
Phy1657_Slackia	ACGCTGGCGGCGCGCCTAACACATGCAAGTCGAACGAGTAAGACGCCTTCGGGCGTGCATAGAGTGGCGAACGGGTGAGTAACACGTGACCAACCTGCCCCCTCCTCCGGGACAACCTCGGGAAACCGAGGCTAATACCGGATACTCCGGGCCCCCCGCATGGGGAGCCCGGGAAAGCCCTGGCGGGAGGGGATGGGGTCGCGGCCCATCAGGTAGACGGCGGGGTAACGGCCCACCGTGCCTACTACGGGTAGCCGGGCTGAGAGGCCGATCGGCCACATTGGGACTGAGACACG	0	0	0	0	0	0	0	0	0	0	0	0	0	0	0	0	0	0	0	0	0	0	0	0.024079	0	0	0	0	0	0	0	0	0	0	0	0	0	0	0	0	0	0	0	0	0	0	0	0
Phy2182_Slackia	ACGCTGGCGGCGCGCCTAACACATGCAAGTCGAACGAGTAAGACGCCTTCGGGCGTGGATAGAGTGGCGAACGGGTGAGTAACACGTGACCAACCTGCCCCCTCCTCCGGGACAACCTCGGGAAACCGAGGCTAATACCGGATACTCCGGGCACCCCGCATGGGGAGCCCGGGAAAGCCCTGACGGGAGGGGATGGGGTCGCGGCCCATCAGGTAGACGGCGGGGTAACGGCCCACCGTGCCTGCAACGGGTAGCCGGGCTGAGAGGCCGATCGGCCACATTGGGACTGAGACACG	0	0	0	0	0	0	0	0	0	0	0	0	0	0	0	0	0	0	0	0	0	0	0	0	0	0	0	0	0	0	0	0	0	0	0	0	0	0	0	0	0	0	0	0	0	0	0	0
Phy6110_Slackia	ACGCTGGCGGCGCGCCTAACACATGCAAGTCGAACGGTTAAGGCCCCCTTTAGGGGGCGCATAGAGTGGCGAACGGGTGAGTAACACGTGACCAACCCGCCCCCCCCACCGGGACAACCTCGGGAAACCGAGGCTAATACCGGATACGCCGGGGCCCCCGCATGGGGGCTCCGGGAAAGCCTTGGCGGGAGGGGACGGGGTCGCGGCCCATCAGGTAGACGGCGGGGCGAAGGCCCGCCGTGCCGACGACGGGTAGCCGGGCTGAGAGGCCGATCGGCCACATTGGGACTGAGACACG	0	0	0	0	0	0	0	0	0	0	0	0	0	0	0	0	0	0	0	0	0	0	0	0	0	0	0	0	0	0	0	0	0	0	0	0	0	0	0	0	0	0	0	0	0	0	0	0
Phy332_Coriobacteriaceae	ACGCTGGCGGCGCGCCTAACACATGCAAGTCGAACGGTTAAAGCACCTTCGGGTGTGTATAGAGTGGCGAACGGCTGAGTAACACGTGGGCAACCTGCCCTTTGCATCGGGACAGCCTCGGGAAACCGTGGTTAATACCGGATACTCCATCTTTCTCACATGAAAAAGATGGGAAAGTGTTTAGCGGCAAGGGATGGGCCCGCGCCCTGTTAGCTTGTTGGTGGGGTAAAAGCCTACCAAGGCAATGATGGGTAGCCGGGTTGAGAGACCGACCGGCCAGATTGGGACTGAGACACG	0	0	0	0	0	0	0	0	0	0	0	0	0	0	0	0	0	0	0	0	0	0	0	0	0	0	0	0	0	0	0	0	0	0	0	0.24079	0	0	0	0	0	0	0	0	0	0	0	0
Phy2342_Coriobacteriaceae	ACGCTGGCGGCGTGCTTAACACATGCAAGTCGAACGATTAACCCGCCTTCGGGCGGTCATAGAGTGGCGAACGGGTGAGTAACACGTGACCAACCTGCCCCAGACATCGGGATAACTGCCGGAAACGGCAGCTAATACCGGATACTATCCTCCCGCCGCATGGCGGAGGGATGAAAGCTTTCGCGGTCTGGGATGGGGTCGCGGCCCATCAGGTAGTAGGTGAGGTAGCAGCTCACCTAGCCGACGACGGGTAGCCGGACTGAGAGGTCGATCGGCCACATTGGGACTGAGATACG	0	0	0	0	0	0	0	0	0	0	0	0	0	0	0	0	0	0	0	0	0	0	0	0	0	0	0	0	0	0	0	0	0	0	0	0	0	0	0	0	0	0	0	0	0	0	0	0
Phy3856_Coriobacteriaceae	ACGCTGGCGGCGTGCTTAACACATGCAAGTCTCACGGGAAAGCGCCCTTCGGGGCGCCGGTACAGTGGCGAACGGGTGAGTAACACGTGACCAACCCGCCCCCCGCACGGGGATACCCCGGGGAAACCCGGGCTAATACCCGGTACTCCGGAGGAGCCGCATGGCCCCTCCGGGAAAGCTCCGGCGGCGGGGGATGGGGTCGCGGCCCATTAGGTAGTCGGCGGGGCAACGGCCCACCGAGCCCGCGATGGGTAGCCGGGCTGAGAGGCCGATCGGCCACATTGGGACTGAGATACG	0	0	0	0	0	0	0	0	0	0	0	0	0	0	0	0	0	0	0	0	0	0	0	0	0	0	0	0	0	0	0	0	0	0	0.168553	0.024079	0	0	0	0	0	0	0	0	0	0	0	0
Phy4195_Coriobacteriaceae	ACGCTGGCGGCGTGCCTAACACATGCAAGTCGAACGATGAAACCGCCCTCGGGCGGACATGAAGTGGCGAACGGGTGAGTAACACGTGACCGACCTGCCCCCCGCCCAGGGACAGCCCCCCGAAAGGGGGATTAATACCTGGTACTCCGGAAGCGGCGCATGCCGCGGCCGGGAAAGCTCTCGCGGCGGGGGATGGGGTCGCGGCCCATCAGGTAGACGGCGGGGCAGAGGCCCACCGTGCCGACGACGGGTAGCCGGGTTGAGAGACCGACCGGCCACATTGGGACTGAGATACG	0	0	0	0	0	0	0	0	0	0	0	0	0	0	0	0	0	0	0	0	0	0	0	0	0	0	0	0	0	0	0	0	0	0	0	0	0	0	0	0	0	0	0	0	0	0	0	0
Phy4535_Coriobacteriaceae	ACGCTGGCGGCGCGCCTAACACATGCAAGTCGAACGATTAAAGCACTTTCGGGTGTGTATAAAGTGGCGAACGGCTGAGTAACACGTGGGCAACCTGCCCCTCGCTCAGGGATAGCCTCGGGAAACCGGGGGTAATACCTGATAATCCGTACTTCCCGCATGGGTTGTACGGCAAAGCCCAGACGGCGAGGGATGGGCCCGCGGCCTGTTAGCTTGTTGGTGGGGTAACGGCCTACCAAGGCGACGATGGGTAGCCGGGTTGAGAGACCGACCGGCCAGATTGGGACTGAGACACG	0	0	0	0	0	0	0	0	0	0	0	0	0	0	0	0	0	0	0	0	0	0	0	0	0	0	0	0	0	0	0	0	0	0	0	0	0	0	0	0	0	0	0	0	0	0	0	0
Phy6875_Coriobacteriaceae	ACGCTGGCGGCGTGCTTAACACATGCAAGTCGAACGATTAAGACGGCTTCGGCCGTGTATAGAGTGGCGAACGGGTGAGTAACACGTGACCAACCTGCCCCGCGCTCCGGGACAACCGCTGGAAACGGCGGCTAATACCGGATGCTCCGGGGAGGCCCCATGGCCTCCCCGGGAAAGCCTTAACGGCGCGGGATGGGGTCGCGGCCCATTAGGTAGACGGCGGGGTAACGGCCCACCGTGCCCGCGATGGGTAGCCGGACTGAGAGGTCGACCGGCCACATTGGGACTGAGATACG	0	0	0	0	0	0	0	0	0	0	0	0	0	0	0	0	0	0	0	0	0	0	0	0	0	0	0	0	0	0	0	0	0	0	0	0	0	0	0	0	0	0	0	0	0	0	0	0
Phy6984_Coriobacteriaceae	ACGCTGGCGGCGTGCCTAACACATGCAAGTCGAACGATGAAACCGCCCTCGGGCGGACATGAAGTGGCGAACGGGTGAGTAACACGTGACCGACCTGCCCCCCGCCCAGGGACAGCCCCCCGAAAGGGGGATTAATACCTGGTACTCCGGAAGCGGCGCATGCCGTCTCCGGGAAAGCTCTCGCGGCGGGGGATGGGGTCGCGGCCCATCAGGTAGACGGCGGGGCAACGGCCCACCGTGCCGACGACGGGTAGCCGGGTTGAGAGACCGACCGGCCACATTGGGACTGAGATACG	0	0	0	0	0	0	0	0	0	0	0	0	0	0	0	0	0	0	0	0	0	0	0	0.024079	0	0	0	0	0	0	0	0	0	0	0	0	0	0	0	0	0	0	0	0	0	0	0	0
Phy7352_Coriobacteriaceae	ACGCTGGCGGCGTGCTTAACACATGCAAGTCGAACGATTAAGACGGCTTCGGCCGTGTATAGAGTGGCGAACGGGTGAGTAACACGTGACCAACCTGCCCCGCGCTCCGGGACAACCGCTGGAAACGGCGGCTAATACCGGATGCTCCGGGGAGGCCCCATGGCCTCCCCGGGAAAGCCCCGACGGCGCGGGATGGGGTCGCGGCCCATTAGGTAGACGGCGGGGTAACGGCCCACCGTGCCCGCGATGGGTAGCCGGACTGAGAGGTCGACCGGCCACATTGGGACTGAGATACG	0	0	0	0	0	0	0	0	0	0	0	0	0	0	0	0	0	0	0	0	0	0	0	0	0	0	0	0	0	0	0	0	0	0	0	0	0	0	0	0	0	0	0	0	0	0	0	0
Phy6580_Gaiella	ACGCTGGCGGCGCGCTTAACACATGCAAGTCGAGCGAGAACCAGTCCTTCGGGACTGGGGACAGCGGCGAACGGGTGAGTAACACGTGGGTAATCTGCCCTCGGCACCGGAATAGCCCGGGGAAACCCGGATTAATGCCGGATGGCCTCTCTGCCCTACGGGGCGGCGAGAAAAGGTAGCTTCGGCCTCCGGCCGAGGATGAGCCCGCGGCCGATTAGCTTGTTGGTGAGGTAACGGCTCACCAAGGCGACGATCGGTAGCTGGTCTGAGAGGACGATCAGCCACACTGGGACTGAGACACG	0	0	0	0	0	0	0	0	0	0	0	0	0	0	0	0	0	0	0	0	0	0	0	0	0	0	0	0	0	0	0	0	0	0	0	0	0	0	0	0	0	0	0	0	0	0	0	0
Phy2521_Rubrobacter	ACGCTGACGGTGTGCTTTAGACATGCAAGTCGAACGAGAAAGCCCTTCGGGGTGAGTACAGTGGCGAACGGGTGAGTAACACGTGGGCAATCTGCCCCTCGCAGGGGGACAACCGGGGGAAACCCCGGCTAATACCCCGTACGCTTGTAGAGTCGCATGGCTCTACAAGGAAAGGTAGCTTCGGCCATCCGGCGAGGGATGAGCCCGCGGTGCATTAGCTAGTTGGTGAGGTAATGGCTCACCAAGGCGACGATGCATAGCTGGTCTGAGAGGATGATCAGCCACACTGGGACTGAGACACG	0	0	0	0	0	0	0	0	0	0	0	0	0	0	0	0	0	0	0	0	0	0	0	0	0	0	0	0	0	0	0	0	0	0	0	0	0	0	0	0	0	0	0	0	0	0	0	0
Phy4919_Patulibacter	ACGCTGGCGGCGTGCTTAACACATGCAAGTGGAGCGACGAACCAGGGCTTGCCCTGGGGCAGAGCCGCGAACGGGTGAGTAACACGTGGGTTACCTGCCCCGTTGACAGGGACAACCCGGGGAAACCCGGGCTAATACCTGATGTGCCCTTAGGGGGAAAGGAAGCTTCGGCCTCCGCAACGGGATGGGCCCGCGGCGCATTAGCTTGTTGGTGGGGTAACGGCCTACCAAGGCGACGATGCGTAGCTGGTCTGAGAGGACGATCAGCCACACTGGGACTGAGACACG	0	0	0	0	0	0	0	0	0	0	0	0	0	0	0	0	0	0	0	0	0	0	0	0	0	0	0	0	0	0	0	0	0	0	0	0	0	0	0	0	0	0	0	0	0.168553	0	0	0
Phy554_Solirubrobacter	ACGCTGGCGGCGTGCTTAACACATGCAAGTGGAGCGACGAAGCGGGCTTCGGCCCGTGGCAGAGCCGCGAACGGGTGAGTAACACGTGGGTAACCTACCCCGATGACCGGGACAACCCGAGGAAACTCGGGCTAATACCAGATGTTCTGCACTCTCGTAAGGGAGTTCAGCAAAGATAGCTTCGGCCTTCGCATCGGGACGGGCCCGCGGCCCATTAGCTTGTTGGTGGGGTAACGGCCTACCAAGGCGACGATGGGTAGCTGGTCTGAGAGGACGATCAGCCACACTGGGACTGAGACACG	0	0	0	0	0	0	0	0	0	0	0	0	0	0	0	0	0	0	0	0	0	0	0	0	0	0	0	0	0	0	0	0	0	0	0	0	0	0	0	0	0	0	0	0	0	0	0	0
Phy7239_Solirubrobacter	ACGCTGGCGGTGTGCTTAACACATGCAAGTGGAGCGACGAACCAGGGCTTGCCCTGGGGCAGAGCCGCGAACGGGTGAGTAACACGTGGGTAACCTACCCCGATGACCGGGACAACCCGAGGAAACTCGGGCTAATACCGGATGTGTCCGGCGTCCAAGAGGACGCCGTGCAAAGGAAGCTTCGGCCTCCGCATCGGGAGGGGCCCGCGGCCCATTAGCTTGTTGGTGGGGTAACGGCCTACCAAGGCTGCGATGGGTAGCTGGTCTGAGAGGACGATCAGCCACACTGGGACTGAGACACG	0	0	0	0	0	0	0	0	0	0	0	0	0	0	0	0	0	0	0	0	0	0	0	0	0	0	0	0	0	0	0	0	0	0	0	0	0	0	0	0	0	0	0	0	0	0	0	0
Phy2320_Solirubrobacteraceae	ACGCTGGCGGCGTGCTTAACACATGCAAGTGGAGCGACGAACCAGGCTTCGGCCTGGGGCAGAGCCGCGAACGGGTGAGTAACACGTGGGTAACCCACCCCGGTGACCGGGACAACCCGAGGAAACTTGGGCTAATACCGGATGTACTGCTCTCTCATAAGGGAGAACAGGAAAGATAGCTTCGGCCTTCGCACCGGGACGGGCCCGCGGCGCATTAGCTTGTTGGTGGGGTAAAGGCCTACCAAGGCGACGATGCGTAGCTGGTCTGAGAGGACGATCAGCCACACTGGGACTGAGACACG	0	0	0	0	0	0	0	0	0	0	0	0	0	0	0	0	0	0	0	0	0	0	0	0	0	0	0	0	0	0	0	0	0	0	0	0	0	0	0	0	0	0	0	0	0	0	0	0
Phy2407_Solirubrobacteraceae	ACGCTGGCGGCGTGCTTAACACATGCAAGTGGAGCGACGAACCAGGCTTCGGCCTGGGGCAGAGCCGCGAACGGGTGAGTAACACGTGGGTAACCCACCCCGGTGACCGGGACAACCCGAGGAAACTTGGGCTAATACCGGATGTACTGCTCTCTCATAAGGGAGAACAGGAAAGATAGCTTCGGCCTTCGCACCGGGACGGGCCCGCGGCGCATTAGCTTGTTGGTAGGGTAAAGGCCTACCAAGGCGACGATGCGTAGCTGGTCTGAGAGGACGATCAGCCACACTGGGACTGAGACACG	0	0	0	0	0	0	0	0	0	0	0	0	0	0	0	0	0	0	0	0	0	0	0	0	0	0	0	0	0	0	0	0	0	0	0	0	0	0	0	0	0	0	0	0	0	0	0	0
Phy103_Bacteroides	ACGCTAGCTACAGGCTTAACACATGCAAGTCGAGGGGCAGCATGGTCTTAGCTTGCTAAGGCCGATGGCGACCGGCGCACGGGTGAGTAACACGTATCCAACCTGCCGTCTACTCTTGGACAGCCTTCTGAAAGGAAGATTAATACAAGATGGCATCATGAGTCCGCATGTTCACATGATTAAAGGTATTCCGGTAGACGATGGGGATGCGTTCCATTAGATAGTAGGCGGGGTAACGGCCCACCTAGTCTTCGATGGATAGGGGTTCTGAGAGGAAGGTCCCCCACATTGGAACTGAGACACG	0	0	0	0	0	0	0	0	0	0	0	0	0	0	0	0	0	0	0	0	0	0	0.264869	0.24079	0	0	0.0722369	5.22514	0	0	0	0	0	0	0	0	0	0	0	0	0	0.553817	0	3.49145	0.264869	0	0	0.0722369
Phy123_Bacteroides	ACGCTAGCTACAGGCTTAACACATGCAAGTCGAGGGGCAGCATGACCTAGCAATAGGTTGATGGCGACCGGCGCACGGGTGAGTAACACGTATCCAACCTGCCGATTATTCCGGGATAGCCTTTCGAAAGAAAGATTAATACTGGATAGCATAACGAGAAGGCATCTTCTTGTTATTAAAGAATTTCGATAATCGATGGGGATGCGTTCCATTAGTTTGTTGGCGGGGTAACGGCCCACCAAGACATCGATGGATAGGGGTTCTGAGAGGAAGGTCCCCCACATTGGAACTGAGACACG	0	0	0	0	0	0	0	0	0	0	0	0	0	0	0	0	0	0	0	0	0	0.048158	2.16711	9.8483	0	0	0	0	0	0.024079	0.529738	0	0	0	0	0	0	0	0	0	0	0	0	0	0	0	0	0
Phy163_Bacteroides	ACGCTAGCTACAGGCTTAACACATGCAAGTCGAGGGGCAGCATGGTCTTAGCTTGCTAAGGCCGATGGCGACCGGCGCACGGGTGAGTAACACGTATCCAACCTGCCGTCTACTCTTGGACAGCCTTCTGAAAGGAAGATTAATACAAGATGGCATCATGAGTTCACATGTTCACATGATTAAAGGTATTCCGGTAGACGATGGGGATGCGTTCCATTAGATAGTAGGCGGGGTAACGGCCCACCTAGTCTTCGATGGATAGGGGTTCTGAGAGGAAGGTCCCCCACATTGGAACTGAGACACG	4.40645	0	0	0	6.69396	0	0	0	0	0	0	0	0	0	0	0	0	0	0	0	0	0	0.168553	0.288948	0	0	0	0	0	0	0	0	0	0	0	0	0	0	0	0	0	0	0	0	0.313027	0.0722369	0	0
Phy169_Bacteroides	ACGCTAGCTACAGGCTTAACACATGCAAGTCGAGGGGCAGCATGGACTTAGCTTGCTAAGTCCGATGGCGACCGGCGCACGGGTGAGTAACACGTATCCAACCTTCCGGTTACTCCGGTATAGCCTTTCGAAAGAAAGATTAATCCCGGATAGTATGGTGATTCCGCATGGTTTCTCCATTAAAGGATTCCGGTAACCGATGGGGATGCGTTCCATTAGGCGGTTGGCGGGGTAACGGCCCACCAAACCTACGATGGATAGGGGTTCTGAGAGGAAGGTCCCCCACATTGGAACTGAGACACG	0	0	0	0	0	0	0	0	0	0	0	0	0	0	0	0	0	0	0	0	0	0	0	0	0	0	0	0.024079	0	0	0	0	0	0	2.33566	1.3725	0	0	0	0	0	0	0.024079	0	0	0	0	0
Phy284_Bacteroides	ACGCTAGCTACAGGCTTAACACATGCAAGTCGAGGGGCAGCATTTTAGTTTGCTTGCAAACTGAAGATGGCGACCGGCGCACGGGTGAGTAACACGTATCCAACCTGCCGATAACTCCGGAATAGCCTTTCGAAAGAAAGATTAATACCGGATGGCATACGAATATCGCATGATATTTTTATTAAAGAATTTCGGTTATCGATGGGGATGCGTTCCATTAGTTTGTTGGCGGGGTAACGGCCCACCAAGACTACGATGGATAGGGGTTCTGAGAGGAAGGTCCCCCACATTGGAACTGAGACACG	0	0	0	0	0	0	0	0	0	0	0	0	0	0	0	0	0	0	0	0	0	0	0	0	0	0	0	0	0	0	0	0	0	0	0	0	0	0	0	0	0	0	0	0	0	0	0	0
Phy340_Bacteroides	ACGCTAGCTACAGGCTTAACACATGCAAGTCGAGGGGCAGCATTTTAGTTTGCTTGCAAACTAAAGATGGCGACCGGCGCACGGGTGAGTAACACGTATCCAACCTGCCGATAACTCGGGGATAGCCTTTCGAAAGAAAGATTAATATCCGATAGTATATTAAAACCGCATGGTTTTACTATTAAAGAATTTCGGTTATCGATGGGGATGCGTTCCATTAGTTTGTTGGCGGGGTAACGGCCCACCAAGACTACGATGGATAGGGGTTCTGAGAGGAAGGTCCCCCACATTGGAACTGAGACACG	0	0	0	0	0	0	0	0	0	0	0	0	0	0	0	0	0	0	0	0	0	0	0.577895	1.22803	0	0	0	0	0	0	0.120395	0	0	0	0	0	0	0	0	0	0	0	0	0	0	0	0	0
Phy405_Bacteroides	ACGCTAGCTACAGGCTTAACACATGCAAGTCGAGGGGCATCAGGAAGAAAGCTTGCTTTCTTTGCTGGCGACCGGCGCACGGGTGAGTAACACGTATCCAACCTGCCCTTTACTCGGGGATAGCCTTTCGAAAGAAAGATTAATACCCGATAGCATAATGATTCCGCATGGTTTCATTATTAAAGGATTCCGGTAAAGGATGGGGATGCGTTCCATTAGGTTGTTGGTGAGGTAACGGCTCACCAAGCCTTCGATGGATAGGGGTTCTGAGAGGAAGGTCCCCCACATTGGAACTGAGACACG	0	0	0	0	0	0	0	0	0	0	0	0	0	0	0	0	0	0	0	0	0	0	0	0	0	0	0	0	0	0	0	0	0	0	0	0	0	0	0	0	0	0	0	0	0	0	0	0
Phy427_Bacteroides	ACGCTAGCTACAGGCTTAACACATGCAAGTCGAGGGGCAGCATGAACTTAGCTTGCTAAGTTTGATGGCGACCGGCGCACGGGTGAGTAACACGTATCCAACCTGCCGATGACTCGGGGATAGCCTTTCGAAAGAAAGATTAATACCCGATGGCATAGTTCTTCCGCATGGTAGAACTATTAAAGAATTTCGGTCATCGATGGGGATGCGTTCCATTAGGTTGTTGGCGGGGTAACGGCCCACCAAGCCTTCGATGGATAGGGGTTCTGAGAGGAAGGTCCCCCACATTGGAACTGAGACACG	0	0	0	0	0	0	0	0	0	0	0	0	0	0	0	0	0	0	0	0	0	0	0.264869	0.794606	0	0	0	0	0	0	0	0	0	0	0	0	0	0	0	0	0	0	0	0.24079	0	0	0	0
Phy448_Bacteroides	ACGCTAGCTACAGGCTTAACACATGCAAGTCGAGGGGCATCAGGAAGAAAGCTTGCTTTCTTTGCTGGCGACCGGCGCACGGGTGAGTAACACGTATCCAACCTGCCCTTTACTCGGGGATAGCCTTTCGAAAGAAAGATTAATACCCGATAGCATAATGATTCCGCATGGTTTCATTATTAAAGGATTCCGGTAAAGGATGGGGATGCGTTCCATTAGGTTGTTGGTGGGGTAACGGCCCACCAAGCCTTCGATGGATAGGGGTTCTGAGAGGAAGGTCCCCCACATTGGAACTGAGACACG	0	0	0	0	0	0	0	0	0	0	0	0	0	0	0	0	0	0	0	0	0	0	0	0	0	0	0	0	0	0	0	0	0	0	0	0	0	0	0	0	0	0	0	0	0	0	0	0
Phy471_Bacteroides	ACGCTAGCTACAGGCTTAACACATGCAAGTCGAGGGGCAGCATTTCAGTTTGCTTGCAAACTGGAGATGGCGACCGGCGCACGGGTGAGTAACACGTATCCAACCTGCCGATAACTCGGGGATAGCCTTTCGAAAGAAAGATTAATACCCGATGGCATAATTAGACCGCATGGTCTTATTATTAAAGAATTTCGGTTATCGATGGGGATGCGTTCCATTAGGCAGTTGGTGAGGTAACGGCTCACCAAACCTTCGATGGATAGGGGTTCTGAGAGGAAGGTCCCCCACATTGGAACTGAGACACG	0	0	0	0	0	0	0	0	0	0	0	0	0	0	0	0	0	0	0	0	0	0	0	0.048158	0	0	0	0	0	0	0	0	0	0	0	0	0	0	0	0	0	0	0	0	0	0	0	0
Phy476_Bacteroides	ACGCTAGCTACAGGCTTAACACATGCAAGTCGAGGGGCAGCATGGTCTTAGCTTGCTAAGGCTGATGGCGACCGGCGCACGGGTGAGTAACACGTATCCAACCTGCCGTCTACTCTTGGCCAGCCTTCTGAAAGGAAGATTAATCCAGGATGGGATCATGAGTTCACATGTCCGCATGATTAAAGGTATTTTCCGGTAGACGATGGGGATGCGTTCCATTAGATAGTAGGCGGGGTAACGGCCCACCTAGTCAACGATGGATAGGGGTTCTGAGAGGAAGGTCCCCCACATTGGAACTGAGACACG	0	0	0	0	0	0	0	0	0	0	0	0	0	0	0	0	0	0	0	0	0	0	0	0	0	0	0	0	0	0	0	0.746448	0	0.288948	0	0.048158	0	0	0	0	0	0	0	0.048158	0	0	0	0
Phy510_Bacteroides	ACGCTAGCTACAGGCTTAACACATGCAAGTCGAGGGGCAGCATGAACTTAGCTTGCTAAGTTTGATGGCGACCGGCGCACGGGTGAGTAACACGTATCCAACCTCCCGCTTACTCAGGAATAGCCTTTCGAAAGAAAGATTAATGCCTGATGGTATCTTAAGCACACATGTAATTAAGATTAAAGATTTATCGGTATGCGATGGGGATGCGTTCCATTAGGTAGTAGGCGGGGTAACGGCCCACCTAGCCGACGATGGATAGGGGTTCTGAGAGGAAGGTCCCCCACATTGGAACTGAGACACG	0	0	0	0	0	0	0	0	0	0	0	0	0	0	0	0	0	0	0	0	0	0	0	0	0	0	0	0	0	0	0	0	0	0	0	0	0	0	0	0	0	0	0	0	0	0	0	0
Phy562_Bacteroides	ACGCTAGCTACAGGCTTAACACATGCAAGTCGAGGGGCAGCATGGTCTTAGCTTGCTAAGGCCGATGGCGACCGGCGCACGGGTGAGTAACGCGTATCCAACCTGCCTTACACTCTTGGACAGCCTTCTGAAAGGGAGATTAATACAAGATGTTATCATGAGTAAGCATTTTCGCATGATTAAAGGTTTACCGGTGTAAGATGGGGATGCGTTCCATTAGATAGTAGGCGGGGTAACGGCCCACCTAGTCTTCGATGGATAGGGGTTCTGAGAGGAAGGTCCCCCACATTGGAACTGAGACACG	0	0	0	0	0	0	0	0	0	0	0	0	0	0	0	0	0	0	0	0	0	0	0	0	0	0	0	0	0	0	0	0	0	0	0	0	0	0	0	0	0	0	0	0.048158	0	0	0	0
Phy591_Bacteroides	ACGCTAGCTACAGGCTTAACACATGCAAGTCGAGGGGCAGCATTTCAGTTTGCTTGCAAACTGGAGATGGCGACCGGCGCACGGGTGAGTAACACGTATCCAACCTGCCGATAACTCGGGGATAGCCTTTCGAAAGAAAGATTAATACCCGATGGTATAATCAGACCGCATGGTCTTGTTATTAAAGAATTTCGGTTATCGATGGGGATGCGTTCCATTAGGCAGTTGGTGAGGTAACGGCTCACCAAACCTTCGATGGATAGGGGTTCTGAGAGGAAGGTCCCCCACATTGGAACTGAGACACG	0	0	0	0	0	0	0	0	0	0	0	0	0	0	0	0	0	0	0	0	0	0	0.192632	0.577895	0	0	0	0	0	0	0	0	0	0	0	0	0	0	0	0	0	0	0	0	0	0	0	0
Phy630_Bacteroides	ACGCTAGCTACAGGCTTAACACATGCAAGTCGAGGGGCAGCATTTCAGTTTGCTTGCAAACTGGAGATGGCGACCGGCGCACGGGTGAGTAACACGTATCCAACCTGCCGATAACTCGGGGATAGCCTTTCGAAAGAAAGATTAATACCCGATAGTATAATGAAACCGCATGGTCTTATTATTAAAGAATTTCGGTTATCGATGGGGATGCGTTCCATTAGGCAGTTGGTGAGGTAACGGCTCACCAAACCTTCGATGGATAGGGGTTCTGAGAGGAAGGTCCCCCACATTGGAACTGAGACACG	0	0	0	0	0	0	0	0	0	0	0	0	0	0	0	0	0	0	0	0	0	0	0	0	0	0	0	0	0	0	0	0	0	0	0	0	0	0	0	0	0	0	0	0	0	0	0	0
Phy727_Bacteroides	ACGCTAGCTACAGGCTTAACACATGCAAGTCGAGGGGCAGCATGAACTTAGCTTGCTAAGTTTGATGGCGACCGGCGCACGGGTGAGTAACACGTATCCAACCTCCCGCTTACTCAGGAATAGCCTTTCGAAAGAAAGATTAATGCCTGATGGTATCTTAAGCACACATGTAATTAAGATTAAAGATTTATCGGTAAGCGATGGGGATGCGTTCCATTAGGTAGTAGGCGGGGTAACGGCCCACCTAGCCGACGATGGATAGGGGTTCTGAGAGGAAGGTCCCCCACATTGGAACTGAGACACG	0	0	0	0	0	0	0	0	0	0	0	0	0	0	0	0	0	0	0	0	0	0	0	0	0	0	0	0	0	0	0	0	0	0	0	0	0	0	0	0	0	0	0	0	0	0	0	0
Phy762_Bacteroides	ACGCTAGCTACAGGCTTAACACATGCAAGTCGAGGGGCAGCATGGGCTTAGCTTGCTAAGCCCGATGGCGACCGGCGCACGGGTGAGTAACACGTATCCAACCTTCCGGTAACTCCGGTATAGCCTTTCGAAAGAAAGATTAATCCCGGATAGTATGGTGATTCCGCATGGTTTCTCCATTAAAGGATTCCGGTTACCGATGGGGATGCGTTCCATTAGGCAGTTGGCGGGGTAACGGCCCACCAAACCTACGATGGATAGGGGTTCTGAGAGGAAGGTCCCCCACATTGGAACTGAGACACG	0	0	0	0	0	0	0	0	0	0	0	0	0	0	0	0	0	0	0	0	0	0	0	0	0	0	0	0	0	0	0	0	0	0	0.746448	0.987238	0	0	0	0	0	0	0	0	0	0	0	0
Phy844_Bacteroides	ACGCTAGCTACAGGCTTAACACATGCAAGTCGAGGGGCATCAGGAAGAAAGCTTGCTTTCTTTGCTGGCGACCGGCGCACGGGTGAGTAACACGTATCCAACCTGCCCTTTACTCGGGGATAGCCTTTCGAAAGAAAGATTAATACCCGATAGCATAATGATTCCGCATGGTTTCATTATTAAAGGATTCCGGTAAAGGATGGGGATGCGTTCCATTAGGTTGTTGGTGAGGTAACGGCCCACCAAGCCTTCGATGGATAGGGGTTCTGAGAGGAAGGTCCCCCACATTGGAACTGAGACACG	0	0	0	0	0	0	0	0	0	0	0	0	0	0	0	0	0	0	0	0	0	0	0	0	0	0	0	0	0	0	0	0	0	0	0	0	0	0	0	0	0	0	0	0	0	0	0	0
Phy928_Bacteroides	ACGCTAGCTACAGGCTTAACACATGCAAGTCGAGGGGCAGCGGGATTGAAGCTTGCTTCAATTGCCGGCGACCGGCGCACGGGTGAGTAACGCGTATCCAACCTTCCGCTTACTCGGGGATAGCCTTTCGAAAGAAAGATTAATACCCGATGGTATCTTAAGCACGCATGAGATTAAGATTAAAGATTTATCGGTAAGCGATGGGGATGCGTTCCATTAGGCAGTTGGCGGGGTAACGGCCCACCAAACCGACGATGGATAGGGGTTCTGAGAGGAAGGTCCCCCACATTGGAACTGAGACACG	0	0	0	0	0	0	0	0	0	0	0	0	0	0	0	0	0	0	0	0	0	0	0	0	0	0	0	0	0	0	0	0	0	0	0	0	0	0	0	0	0	0	0	0	0	0	0	0
Phy929_Bacteroides	ACGCTAGCTACAGGCTTAACACATGCAAGTCGAGGGGCATCAGTTTGGTTTGCTTGCAAACCAAAGCTGGCGACCGGCGCACGGGTGAGTAACACGTATCCAACCTGCCTCATACTCGGGGATAGCCTTTCGAAAGAAAGATTAATATCCGATAGCATATATTTCCCGCATGGGTTTTATATTAAAGAAATTCGGTATGAGATGGGGATGCGTTCCATTAGTTTGTTGGGGGGGTAACGGCCCACCAAGACTACGATGGATAGGGGTTCTGAGAGGAAGGTCCCCCACATTGGAACTGAGACACG	0	0	0	2.16711	0	0	0	0	0	0	0	0	0	0	0	0	0	0	0	0	0	0	0	0	0	0	0	0	0	0	0	0	0	0	0	0	0	0	0	0	0	0	0	0	0	0	0	0
Phy940_Bacteroides	ACGCTAGCTACAGGCTTAACACATGCAAGTCGAGGGGCAGCATGAACTTAGCTTGCTAAGTTTGATGGCGACCGGCGCACGGGTGAGTAACACGTATCCAACCTGCCGATGACTCGGGGATAGCCTTTCGAAAGAAAGATTAATACCCGATGGCATAGTTCTTCCGCATGGTGGAACTATTAAAGAATTTCGGTCATCGATGGGGATGCGTTCCATTAGGTTGTTGGCGGGGTAACGGCCCACCAAGCCTTCGATGGATAGGGGTTCTGAGAGGAAGGTCCCCCACATTGGAACTGAGACACG	0	0	0	0	0	0	0	0	0	0	0	0	0	0	0	0	0	0	0	0	0	0	0	0	0	0	0	0	0	0	0	0	0	0	0	0.024079	0	0	0	0	0	0	0	0	0	0	0	0
Phy951_Bacteroides	ACGCTAGCTACAGGCTTAACACATGCAAGTCGAGGGGCATCAGGAAGAAAGCTTGCTTTCTTTGCTGGCGACCGGCGCACGGGTGAGTAACACGTATCCAACCTGCCCTTTACTCGGGGATAGCCTTTCGAAAGAAAGATTAATACCCGATGGCATAATGATTCCGCATGGTTTCATTATTAAAGGATTCCGGTAAAGGATGGGGATGCGTTCCATTAGGTTGTTGGTGAGGTAACGGCTCACCAAGCCTTCGATGGATAGGGGTTCTGAGAGGAAGGTCCCCCACATTGGAACTGAGACACG	0	0	0	0	0	0	0	0	0	0	0	0	0	0	0	0	0	0	0	0	0	0	0	0	0	0	0	0	0	0	0	0	0	0	0	0	0	0	0	0	0	0	0	0	0	0	0	0
Phy1037_Bacteroides	ACGCTAGCTACAGGCTTAACACATGCAAGTCGAGGGGCATCAGGAAGAAAGTTTGCTTTCTTTGCTGGCGACCGGCGCACGGGTGAGTAACACGTATCCAACCTGCCCTTTACTCGGGGATAGCCTTTCGAAAGAAAGATTAATACCCGATGGCATAATGATTCCGCATGGTTTCATTATTAAAGGATTCCGGTAAAGGATGGGGATGCGTTCCATTAGGTTGTTGGTGGGGTAACGGCCCACCAAGCCTTCGATGGATAGGGGTTCTGAGAGGAAGGTCCCCCACATTGGAACTGAGACACG	0	0	0	0	0	0	0	0	0	0	0	0	0	0	0	0	0	0	0	0	0	0	0	0	0	0	0	0	0	0	0	0	0	0	0	0	0	0	0	0	0	0	0	0	0	0	0	0
Phy1043_Bacteroides	ACGCTAGCTACAGGCTTAACACATGCAAGTCGAGGGGCAGCATGAACTTAGCTTGCTAAGTTTGATGGCGACCGGCGCACGGGTGAGTAACACGTATCCAACCTGCCGATGACTCGGGGATAGCCTTTCGAAAGAAAGATTAATACCCGATGGCATAATTCTTCCGCATGGTAGAATTATTAAAGAATTTCGGTCATCGATGGGGATGCGTTCCATTAGGTTGTTGGCGGGGTAACGGCCCACCAAGCCTTCGATGGATAGGGGTTCTGAGAGGAAGGTCCCCCACATTGGAACTGAGACACG	0	0	0	0	0	0	0	0	0	0	0	0	0	0	0	0	0	0	0	0	0	0	0	0	0	0	0	0	0	0	0	0	0	0	0	0	0	0	0	0	0	0	0	0	0	0	0	0
Phy1067_Bacteroides	ACGCTAGCTACAGGCTTAACACATGCAAGTCGAGGGGCATCAGGAAGAAAGCTTGCTTTCTTTGCTGGCGACCGGCGCACGGGTGAGTAACACGTATCCAACCTGCCCTTTACTCGGGGATAGCCTTTCGAAAGAAAGATTAATACCCGATAGTATAATGATTCCGCATGGTTTCATTATTAAAGGATTCCGGTAAAGGATGGGGATGCGTTCCATTAGGTTGTTGGTGAGGTAACGGCCCACCAAGCCTTCGATGGATAGGGGTTCTGAGAGGAAGGTCCCCCACATTGGAACTGAGACACG	0	0	0	0	0	0	0	0	0	0	0	0	0	0	0	0	0	0	0	0	0	0	0.24079	0.601974	0	0	0	0	0	0	0	0.0722369	0	0	0	0	0	0	0	0	0	0	0	0	0	0	0	0
Phy1205_Bacteroides	ACGCTAGCTACAGGCTTAACACATGCAAGTCGAGGGGCAGCATGGTCTTAGCTTGCTAAGGCCGATGGCGACCGGCGCACGGGTGAGTAACACGTATCCAACCTGCCGTCTACTCTTGGACAGCCTTCTGAAAGGAAGATTAATACAAGATGGCATCATGAGTTCACATGTTCACATGATTAAAGGTATTCCGGTAGACGATGGGATGCGTTCCATTAGATAGTAGGCGGGGTAACGGCCCACCTAGTCTTCGATGGATAGGGGTTCTGAGAGGAAGGTCCCCCACATTGGAACTGAGACACG	0	0	0	0	0	0	0	0	0	0	0	0	0	0	0	0	0	0	0	0	0	0	0	0	0	0	0	0	0	0	0	0	0	0	0	0	0	0	0	0	0	0	0	0	0	0	0	0
Phy1235_Bacteroides	ACGCTAGCTACAGGCTTAACACATGCAAGTCGAGGGGCAGCATGACCTAGCAATAGGTTGATGGCGACCGGCGCACGGGTGAGTAACACGTATCCAACCTACCGGTTATTCCGGGATAGCCTTTCGAAAGAAAGATTAATACCGGATAGTATAACGAGAAGGCATCTTCTTGTTATTAAAGAATTTCGATAACCGATGGGGATGCGTTCCATTAGTTTGTTGGCGGGGTAACGGCCCACCAAGACATCGATGGATAGGGGTTCTGAGAGGAAGGTCCCCCACATTGGAACTGAGACACG	0	0	0	0	0	0	0	0	0	0	0	0	0	0	0	0	0	0	0	0	0	0	0	0	0	0	0	0	0	0	0	0	0	0	0	0	0	0	0	0	0	0	0	0	0	0	0	0
Phy1255_Bacteroides	ACGCTAGCTACAGGCTTAACACATGCAAGTCGAGGGGCAGCATGGTCTTAGCTTGCTAAGGCCGATGGCGACCGGCGCACGGGTGAGTAACACGTATCCAACCTGCCGTCTACTCTTGGACAGCCTTCTGAAAGGAAGATTAATACAAGATGGCATCATGAGTCCGCATGTTCACATGATTAAAGGTATTCCGGTAGACGATGGGGATGCGTTCCATTAGATAGTAGGCGGGGTAACGGCCCACCTAGTCTTCGATGGATAGGGGTTATGAGAGGAAGGTCCCCCACATTGGAACTGAGACACG	0	0	0	0	0	0	0	0	0	0	0	0	0	0	0	0	0	0	0	0	0	0	0	0	0	0	0	0	0	0	0	0	0	0	0	0	0	0	0	0	0	1.46882	0	0	0	0	0	0
Phy1275_Bacteroides	ACGCTAGCTACAGGCTTAACACATGCAAGTCGAGGGGCAGCATGGTCTTAGCTTGCTAAGGCCGATGGCGACCGGCGCACGGGTGAGTAACACGTATCCAGCCTGCCGTCTACTCTTGGACAGCCTTCTGAAAGGAAGATTAATACAAGATGGCATCATGAGTCCACATGTTCACATGATTAAAGGTATTCCGGTAGACGATGGGGATGCGTTCCATTAGATAGTAGGCGGGGTAACGGCCCACCTAGTCTTCGATGGATAGGGGTTCTGAGAGGAAGGTCCCCCACATTGGAACTGAGACACG	0	0	0	0	0	0	0	0	0	0	0	0	0	0	0	0	0	0	0	0	0	0	0	0	0	0	0	0	0	0	0	0	0	0	0	0	0	0	0	0	0	0	0	0	0	0	0	0
Phy1364_Bacteroides	ACGCTAGCTACAGGCTTAACACATGCAAGTCGAGGGGCAGCATGGTCTTAGCTTGCTAAGACTGATGGCGACCGGCGCACGGGTGAGTAACACGTATCCAACCTGCCGTCTACTCTTGGACAGCCTTCTGAAAGGAAGATTAATACAAGATGGCATCATGAGTCCGCATGTTCACATGATTAAAGGTATTCCGGTAGACGATGGGGATGCGTTCCATTAGATAGTAGGCGGGGTAACGGCCCACCTAGTCTTCGATGGATAGGGGTTCTGAGAGGAAGGTCCCCCACATTGGAACTGAGACACG	0	0	0	0	0	0	0	0	0	0	0	0	0	0	0	0	0	0	0	0	0	0	0	0	0	0	0	0	0	0	0	0	0	0	0	0	0	0	0	0	0	0	0	0	0.264869	0	0	0
Phy1513_Bacteroides	ACGCTAGCGGCAGGCTTAACACATGCAAGTCGAGGGGCAGCATAATGGATAGCAATATCTATGGTGGCGACCGGCGCACGGGTGAGTAACACGTATCCAACCTGCCGATGACTCGGGGATAGCCTTTCGAAAGAAAGATTAATACCCGATGGCATAGTTCTTCCGCATGGTGGAACTATTAAAGAATTTCGGTCATCGATGGGGATGCGTTCCATTAGGTTGTTGGCGGGGTAACGGCCCACCAAGCCTTCGATGGATAGGGGTTCTGAGAGGAAGGTCCCCCACATTGGAACTGAGACACG	0	0	0	0	0	0	0	0	0	0	0	0	0	0	0	0	0	0	0	0	0	0	0	0	0	0	0	0	0	0	0	0	0	0	0	0	0	0	0	0	0	0	0	0	0	0	0	0
Phy1515_Bacteroides	ACGCTAGCTACAGGCTTAACACATGCAAGTCGAGGGGCAGCATGAACTTAGCTTGCTAAGTTTGATGGCGACCGGCGCACGGGTGAGTAACACGTATCCAACCTGCCGATGACTCGGGGATAGCCTTTCGAAAGAAAGATTAATACCCGATGGCATAGTTCTTCCGCATGGTAGAACTATTAAAGGATTTCGGTCATCGATGGGGATGCGTTCCATTAGGTTGTTGGCGGGGTAACGGCCCACCAAGCCTTCGATGGATAGGGGTTCTGAGAGGAAGGTCCCCCACATTGGAACTGAGACACG	0	0	0	0	0	0	0	0	0	0	0	0	0	0	0	0	0	0	0	0	0	0	0	0	0	0	0	0	0	0	0	0	0	0	0	0	0	0	0	0	0	0	0	0	0.024079	0.192632	0	0
Phy1517_Bacteroides	ACGCTAGCTACAGGCTTAACACATGCAAGTCGAGGGGCAGCATGATTGAAGCTTGCTTCAATTGATGGCGACCGGCGCACGGGTGAGTAACGCGTATCCAACCTTCCGTACACTCAGGGATAGCCTTTCGAAAGAAAGATTAATACCTGATGGTATGATGAGATTGCATGATAGCATCATTAAAGATTCATCGGTGTACGATGGGGATGCGTTCCATTAGGTAGTAGGCGGGGTAACGGCCCACCTAGCCGACGATGGATAGGGGTTCTGAGAGGAAGGTCCCCCACATTGGAACTGAGACACG	0	0	0	0	0	0	0	0	0	0	0	0	0	0	0	0	0	0	0	0	0	0	0	0	0	0	0	0	0	0	0	0	0	0	0	0	0	0	0	0	0	0	0	0	0	0	0	0
Phy1543_Bacteroides	ACGCTAGCTACAGGCTTAACACATGCAAGTCGAGGGGCAGCATTTTAGTTTGCTTGCAAACTGAAGATGGCGACCGGCGCACGGGTGAGTAACACGTATCCAACCTGCCGATAACTCCGGAATAGCCTTTCGAAAGAAAGATTAATACCGGATAGCATACGAATATCGCATGATATTTTTATTAAAGAATTTCGGTTATCGATGGGGATGCGTTCCATTAGTTTGTTGGCGGGGTAACGGCCCACCAAGACTACGATGGATAGGGGTTCTGAGAGGAAGGTCCCCCACATTGGAACTGAGACACG	0	0	0	0	0	0	0	0	0	0	0	0	0	0	0	0	0	0	0	0	0	0	0	0	0	0	0	0	0	0	0	0	0	0	0	0	0	0	0	0	0	0	0	0	0	0	0	0
Phy1546_Bacteroides	ACGCTAGCTACAGGCTTAACACATGCAAGTCGAGGGGCAGCATGGTCTTAGCTTGCTAAGGCCGATGGCGACCGGCGCACGGGTGAGTAACACGTATCCAACCTGCCGTCTACTCTTGGACAGCCTTCTGAAAGGAAGATTAATACAAGATGGCATCATGAGTCCGCATGTTCACATGATTAAAGGTATTCCGGTAGACGATGGGGATGCGTTCCATTAGATAGTAGGCGGGGTAACGGCCCACCTAGTCTTCGATGGATAGGGGTTCTGAGAGGAGGGTCCCCCACATTGGAACTGAGACACG	0	0	0	0	0	0	0	0	0	0	0	0	0	0	0	0	0	0	0	0	0	0	0	0	0	0	0	0	0	0	0	0	0	0	0	0	0	0	0	0	0	0	0	0	0	0	0	0
Phy1562_Bacteroides	ACGCTAGCTACAGGCTTAACACATGCAAGTCGAGGGGCAGCATTTTAGTTTGCTTGCGAACTGAAGATGGCGACCGGCGCACGGGTGAGTAACACGTATCCAACCTGCCGATAACTCCGGAATAGCCTTTCGAAAGAAAGATTAATACCGGATAGCATACGAATATCGCATGATATTTTTATTAAAGAATTTCGGTTATCGATGGGGATGCGTTCCATTAGTTTGTTGGCGGGGTAACGGCCCACCAAGACTACGATGGATAGGGGTTCTGAGAGGAAGGTCCCCCACATTGGAACTGAGACACG	0	0	0	0	0	0	0	0	0	0	0	0	0	0	0	0	0	0	0	0	0	0	0	0	0	0	0	0	0	0	0	0	0	0	0	0	0	0	0	0	0	0	0	0	0	0	0	0
Phy1626_Bacteroides	ACGCTAGCTACAGGCTTAACACATGCAAGTCGAGGGGCAGCATGAACTTAGCTTGCTAAGTTTGATGGCGACCGGCGCACGGGTGAGTAACACGTATCCAACCTGCCGATGACTCGGGGATAGCCTTTCGAAAGAAAGATTAATACCCGATGGCATAGTTCTTTCGCATGGTGGAACTATTAAAGAATTTCGGTCATCGATGGGGATGCGTTCCATTAGGTTGTTGGCGGGGTAACGGCCCACCAAGCCTTCGATGGATAGGGGTTCTGAGAGGAAGGTCCCCCACATTGGAACTGAGACACG	0	0	0	0	0	0	0	0	0	0	0	0	0	0	0	0	0	0	0	0	0	0	0	0	0	0	0	0	0	0	0	0	0	0	0	0	0	0	0	0	0	0	0	0	0	0	0	0
Phy1710_Bacteroides	ACGCTAGCTACAGGCTTAACACATGCAAGTCGAGGGGCAGCGGGATTGAAGCTTGCTTCAATCGCCGGCGACCGGCGCACGGGTGAGTAACGCGTATCCAACCTTCCGCTTACTCGGGGATAGCCTTTCGAAAGAAAGATTAATACCCGATGGTATGATGAGATTGCATGATAGCATCATTAAAGATTTATTGGTAAGCGATGGGGATGCGTTCCATTAGGTAGTAGGCGGGGTAACGGCCCACCTAGCCGACGATGGATAGGGGTTCTGAGAGGAAGGTCCCCCACATTGGAACTGAGACACG	0	0	0	0	0	0	0	0	0	0	0	0	0	0	0	0	0	0	0	0	0	0	0	0	0	0	0	0	0	0	0	0	0	0	0	0	0	0	0	0	0	0	0	0	0	0	0	0
Phy1818_Bacteroides	ACGCTAGCTACAGGCTTAACACATGCAAGTCGAGGGGCATCAGGAAGGAAGCTTGCTTTCTTCGCTGGCGACCGGCGCACGGGTGAGTAACACGTATCCAACCTGCCGATGACTCGGGGATAGCCTTTCGAAAGAAAGATTAATACCCGATGGCATAGTTCTTCCGCATGGTAGGACTATTAAAGAATTTCGGTCATCGATGGGGATGCGTTCCATTAGCTTGTTGGCGGGGTAACGGCCCACCAAGGCATCGATGGATAGGGGTTCTGAGAGGAAGGTCCCCCACATTGGAACTGAGACACG	0	0	0	0	0	0	0	0	0	0	0	0	0	0	0	0	0	0	0	0	0	0	0	0	0	0	0	0	0	0	0	0	0	0	0	0	0	0	0	0	0	0	0	0	0	0	0	0
Phy1866_Bacteroides	ACGCTAGCTACAGGCTTAACACATGCAAGTCGAGGGGCATCAGTTTGGTTTGCTTGCAAACCAAAGCTGGCGACCGGCGCACGGGTGAGTAACACGTATCCAACCTGCCTCATACTCGGGGATAGCCTTTCGAAAGAAAGATTAATATCCGATAGCATATATTTCCCGCATGGGTTTTATATTAAAGAAATTCGGTATGAGATGGGGATGCGTTCCATTAGTTTGTTGGCGGGGTAACGGCCCACCAAGACTACGATGGATAGGGGTTCTGAGAGGAAGGTCCCCCACATTGGAACTGAGACACG	0	0	0	0	0	0	0	0	0	0	0	0	0	0	0	0	0	0	0	0	0	0	0	0.0722369	0	0	0	0	0	0	0	0	0	0	0	0	0	0	0	0	0	0	0	0	0.048158	0	0	0
Phy1875_Bacteroides	ACGCTAGCTACAGGCTTAACACATGCAAGTCGAGGGGCATCAGGATGTAGCAATACATTGCTGGCGACCGGCGCACGGGTGAGTAACACGTATCCAACCTGCCTTTTACTCGGGGATAGGCTTTCGAAAGAAAGATTAATACCCGATGGCATAATATTTCCGCATGGGATTATTATTAAAGAATTTCGGTAAAAGATGGGGATGCGTTCCATTAGGCAGTTGGCGGGGTAACGGCCCACCAAACCTTCGATGGATAGGGGTTCTGAGAGGAAGGTCCCCCACATTGGAACTGAGACACG	0	0	0	0	0	0	0	0	0	0	0	0	0	0	0	0	0	0	0	0	0	0	0	0.529738	0	0	0	0	0	0	0	0	0	0	0	0	0	0	0	0	0	0	0	0	0	0	0	0
Phy2037_Bacteroides	ACGCTAGCTACAGGCTTAACACATGCAAGTCGAGGGGCAGCATGGTCTTAGCTTGCTAAGGCCGATGGCGACCGGCGCACGGGTGAGTAACGCGTATCCAACCTGCCTTACACTCTTGGACAGCCTTCTGAAAGGGAGATTAATACAAGATGTTATCATGGGTAAGCATTTTCGCATGATTAAAGGTTTACCGGTGTAAGATGGGGATGCGTTCCATTAGATAGTAGGCGGGGTAACGGCCCACCTAGTCTTCGATGGATAGGGGTTCTGAGAGGAAGGTCCCCCACATTGGAACTGAGACACG	0	0	0	0	0	0	0	0	0	0	0	0	0	0	0	0	0	0	0	0	0	0	0	0	0	0	0	0	0	0	0	0	0	0	0	0	0	0	0	0	0	0	0	0	0	0	0	0
Phy2097_Bacteroides	ACGCTAGCTACAGGCTTAACACATGCAAGTCGAGGGGCAGCATGGTCTTAGCTTGCTAAGGCTGATGGCGACCGGCGCACGGGTGAGTAACACGTATCCAACCTGCCGTCTACTCTTGGACAGCCTTCTGAAAGGAAGATTAATACAAGATGGCATCATGAGTCCGCATGTTCACATGATTAAAGGTATTCTGGTAGACGATGGGGATGCGTTCCATTAGATAGTAGGCGGGGTAACGGCCCACCTAGTCTTCGATGGATAGGGGTTCTGAGAGGAAGGTCCCCCACATTGGAACTGAGACACG	0	0	0	0	0	0	0	0	0	0	0	0	0	0	0	0	0	0	0	0	0	0	0	0	0	0	0	0	0	0	0	0	0	0	0	0	0	0	0	0	0	0	0	0	0	0	0	0
Phy2120_Bacteroides	ACGCTAGCTACAGGCTTAACACATGCAAGTCGAGGGGCAGCATGGTCTTAGCTTGCTAAGGCTGATGGCGACCGGCGCACGGGTGAGTAACACGTATCCAACCTGCCGTCTACTCTTGGCCAGCCTTCTGAAAGGAAGATTAATCCAGGATGGCATCATGAGTTCACATGTCCGCATGATTAAAGGTATTTTCCGGTAGACGATGGGGATGCGTTCCATTAGATAGTAGGCGGGGTAACGGCCCACCTAGTCAACGATGGATAGGGGTTCTGAGAGGAAGGTCCCCCACATTGGAACTGAGACACG	0	0	0	0	0	0	0	0	0	0	0	0	0	0	0	0	0	0	0	0	0	0	0	0	0	0	0	0	0.193004	0	0	0	0	0	0	0	0	0	0	0	0	0	0	0	0	0	0	0
Phy2188_Bacteroides	ACGCTAGCTACAGGCTTAACATATGCAAGTCGAGGGGCAGCATGAACTTAGCTTGCTAAGTTTGATGGCGACCGGCGCACGGGTGAGTAACACGTATCCAACCTCCCGCTTACTCAGGAATAGCCTTTCGAAAGAAAGATTAATGCCTGATGGTATCTTAAGCACACATGTAATTAAGATTAAAGATTTATCGGTAAGCGATGGGGATGCGTTCCATTAGGTAGTAGGCGGGGTAACGGCCCACCTAGCCGACGATGGATAGGGGTTCTGAGAGGAAGGTCCCCCACATTGGAACTGAGACACG	0	0	0	0	0	0	0	0	0	0	0	0	0	0	0	0	0	0	0	0	0	0	0	0	0	0	0	0	0	0	0	0	0	0	0	0	0	0	0	0	0	0	0	0	0	0	0	0
Phy2201_Bacteroides	ACGCTAGCTACAGGCTTAACACATGCAAGTCGAGGGGCAGCATGAACTTAGCTTGCTAAGTTTGATGGCGACCGGCGCACGGGTGAGTAACACGTATCCAACCTGCCGATGACTCGGGGACAGCCTTTCGAAAGAAAGATTAATACCCGATGGCATAGTTCTTCCGCATGGTAGAACTATTAAAGAATTTCGGTCATCGATGGGGATGCGTTCCATTAGGTTGTTGGCGGGGTAACGGCCCACCAAGCCTTCGATGGATAGGGGTTCTGAGAGGAAGGTCCCCCACATTGGAACTGAGACACG	0	0	0	0	0	0	0	0	0	0	0	0	0	0	0	0	0	0	0	0	0	0	0	0	0	0	0	0	0	0	0	0	0	0	0	0	0	0	0	0	0	0	0	0	0	0	0	0
Phy2217_Bacteroides	ACGCTAGCTACAGGCTTAACACATGCAAGTCGAGGGGCAGCATGGTCTTAGCTTGCTAAGGCCGATGGCGACCGGCGCACGGGTGAGTAACACGTATCCAACCTGCCGTCTACTCTTGAACAGCCTTCTGAAAGGAAGATTAATACAAGATGGCATCATGAGTCCGCATGTTCACATGATTAAAGGTATTCCGGTAGACGATGGGGATGCGTTCCATTAGATAGTAGGCGGGGTAACGGCCCACCTAGTCTTCGATGGATAGGGGTTCTGAGAGGAAGGTCCCCCACATTGGAACTGAGACACG	0	0	0	0	0	0	0	0	0	0	0	0	0	0	0	0	0	0	0	0	0	0	0	0	0	0	0	0	0	0	0	0	0	0	0	0	0	0	0	0	0	0	0	0	0	0	0	0
Phy2286_Bacteroides	ACGCTAGCTGCAGGCTTAACACATGCAAGTCGAGGGGCAGCGGGATTGAAGCTTGCTTCAATTGCCGGCGACCGGCGCACGGGTGAGTAACGCGTATCCAACCTTCCGTACACTCAGGGATAGCCTTTCGAAAGAAAGATTAATACCTGATGGTATGATGAGATTGCATGATAGCATCATTAAAGATTTATCGGTGTACGATGGGGATGCGTTCCATTAGGTAGTAGGCGGGGTAACGGCCCACCTAGCCGACGATGGATAGGGGTTCTGAGAGGAAGGTCCCCCACATTGGAACTGAGACACG	0	0	0	0	0	0	0	0	0	0	0	0	0	0	0	0	0	0	0	0	0	0	0	0	0	0	0	0	0	0	0	0	0	0	0	0	0	0	0	0	0	0	0	0	0	0	0	0
Phy2349_Bacteroides	ACGCTAGCTACAGGCTTAACACATGCAAGTCGAGGGGCAGCGGGATTGAAGCTTGCTTCAATTGCCGGCGACCGGCGCACGGGTGAGTAACGCGTATCCAACCTTCCGCTTACTCGGGGATAGCCTTTCGAAAGAAAGATTAATACCCGATGGTATGATGAGATTGCATGATAGCATCATTAAAGATTTATTGGTAAGCGATGGGGATGCGTTCCATTAGGTAGTAGGCGGGGTGACGGCCCACCTAGCCGACGATGGATAGGGGTTCTGAGAGGAAGGTCCCCCACATTGGAACTGAGACACG	0	0	0	0	0	0	0	0	0	0	0	0	0	0	0	0	0	0	0	0	0	0	0	0	0	0	0	0	0	0	0	0	0	0	0	0	0	0	0	0	0	0	0	0	0	0	0	0
Phy2498_Bacteroides	ACGCTAGCTACAGGCTTAACACATGCAAGTCGAGGGGCAGCGGGATTGAAGCTTGCTTCAATTGCCGGCGACCGGCGCACGGGTGAGTAACGCGTATCCAACCTTCCGTACACTCAGGGATAGCCTTTCGAAAGAAAGATTAATACCTGATGGTATGATGAGATTGCATGATAGCATCATTAAAGATTCATCGGTGTACGATGGGGATGCGTTCCATTAGGTAGTAGGCGGGGTAACGGCCCACCTAGCCGACGATGGATAGGGGTTCTGAGAGGAAGGTCCCCCACATTGGAACTGAGACACG	0	0	0	0	0	0	0	0	0	0	0	0	0	0	0	0	0	0	0	0	0	0	0	0	0	0	0	0	0	0	0	0	0	0	0	0	0	0	0	0	0	0	0	0	0	0	0	0
Phy2535_Bacteroides	ACGCTAGCTACAGGCTTAACACATGCAAGTCGAGGGGCAGCGGGATTGAAGCTTGCTTCAATTGCCGGCGACCGGCGCACGGGTGAGTAACGCGTATCCAACCTTCCGTACACTCAGGGATAGCCTTTCGAAAGAAAGATTAATACCTGATGGTATGATGAGATTGCATGATAGCATCATTAAAGATTTATCGGTGTACGATGGGGATGCGTTCCATTAGGTAGTAGGCGGGGTAACGGCCCACCTAGCCGACGATGGATAGGGGTTCTGAGAGGAAGGTCCCCCACATTGGAACTGAGACACG	0	0	0	0	0	0	0	0	0	0	0	0	0	0	0	0	0	0	0	0	0	0	0	0	0	0	0	0	0	0	0	0	0	0	0	0	0	0	0	0	0	0	0	0	0	0	0	0
Phy2580_Bacteroides	ACGCTAGCTACAGGCTTAACACATGCAAGTCGAGGGGCAGCATGACCTAGCAATAGGTTGATGGCGACCGGCGCACGGGTGAGTAACACGTATCCAACCTACCGGTTATTCCGGGATAGCCTTTCGAAAGAAAGATTAATACCGGATAGTATAACGAGAAGGCATCTTTTTGTTATTAAAGAATTTCGATAACCGATGGGGATGCGTTCCATTAGTTTGTTGGCGGGGTAACGGCCCACCAAGACATCGATGGATAGGGGTTCTGAGAGGAAGGTCCCCCACATTGGAACTGAGACACG	0	0	0	0	0	0	0	0	0	0	0	0	0	0	0	0	0	0	0	0	0	0	0	0	0	0	0	0	0	0	0	0	0	0	0	0	0	0	0	0	0	0	0	0	0	0	0	0
Phy2718_Bacteroides	ACGCTAGCTACAGGCTTAACACATGCAAGTCGAGGGGCAGCATTTTAGTTTGCTTGCAAACTAAAGATGGCGACCGGCGCACGGGTGAGTAACACGTATCCAACCTGCCGATAACTCGGGGATAGCCTTTCGAAAGAAAGATTAATATCCGATGGTATATTAAAACCGCATGGTTTTACTATTAAAGAATTTCGGTTATCGATGGGGATGCGTTCCATTAGTTTGTTGGTGGGGTAACGGCCCACCAAGACTACGATGGATAGGGGTTCTGAGAGGAAGGTCCCCCACATTGGAACTGAGACACG	0	0	0	0	0	0	0	0	0	0	0	0	0	0	0	0	0	0	0	0	0	0	0	0	0	0	0	0	0	0	0	0	0	0	0	0	0	0	0	0	0	0	0	0	0	0	0	0
Phy3049_Bacteroides	ACGCTAGCTACAGGCTTAACACATGCAAGTCGAGGGGCAGCATGAACTTAGCTTGCTAAGTTTGATGGCGACCGGCGCACGGGTGAGTAACACGTATCCAACCTGCCGATGACTCGGGGATAGCCTTTCGAAAGAAAGATTAATACCCGATGGCATAGTTCTTCCGCATGGTGGAACTATTAAAGGATTTCGGTCATCGATGGGGATGCGTTCCATTAGGTTGTTGGCGGGGTAACGGCCCACCAAGCCTTCGATGGATAGGGGTTCTGAGAGGAAGGTCCCCCACATTGGAACTGAGACACG	0	0	0	0	0	0	0	0	0	0	0	0	0	0	0	0	0	0	0	0	0	0	0	0	0	0	0	0	0	0	0	0	0	0	0	0	0	0	0	0	0	0	0	0	0	0	0	0
Phy3111_Bacteroides	ACGCTAGCTACAGGCTTAACACATGCAAGTCGAGGGGCATCGGGAAGAAAGCTTGCTTTCTTTGCTGGCGACCGGCGCACGGGTGAGTAACACGTATCCAACCTGCCCTTTACTCGGGGATAGCCTTTCGAAAGAAAGATTAATACCCGATAGCATAATGATTCCGCATGGTTTCATTATTAAAGGATTCCGGTAAAGGATGGGGATGCGTTCCATTAGGTTGTTGGTGAGGTAACGGCTCACCAAGCCTTCGATGGATAGGGGTTCTGAGAGGAAGGTCCCCCACATTGGAACTGAGACACG	0	0	0	0	0	0	0	0	0	0	0	0	0	0	0	0	0	0	0	0	0	0	0	0	0	0	0	0	0	0	0	0	0	0	0	0	0	0	0	0	0	0	0	0	0	0	0	0
Phy3133_Bacteroides	ACGCTAGCTACAGGCTTAACACATGCAAGTCGAGGGGCATCAGGAAGAAAGCTTGCTTTCTTTGCCGGCGACCGGCGCACGGGTGAGTAACACGTATCCAACCTGCCCTTTACTCGGGGATAGCCTTTCGAAAGAAAGATTAATACCCGATGGCATAATGATTCCGCATGGTTTCATTATTAAAGGATTCCGGTAAAGGATGGGGATGCGTTCCATTAGGTTGTTGGTGAGGTAACGGCTCACCAAGCCTTCGATGGATAGGGGTTCTGAGAGGAAGGTCCCCCACATTGGAACTGAGACACG	0	0	0	0	0	0	0	0	0	0	0	0	0	0	0	0	0	0	0	0	0	0	0	0	0	0	0	0	0	0	0	0	0	0	0	0	0	0	0	0	0	0	0	0	0	0	0	0
Phy3178_Bacteroides	ACGCTAGCTACAGGCTTAACACATGCAAGTCGAGGGGCAGCATGATTGAAGCTTGCTTCAATCGATGGCGACCGGCGCACGGGTGAGTAACACGTATCCAACCTGCCGATAACTCGGGGATAGCCTTTCGAAAGAAAGATTAATACCCGATAGCATAGTATTTCCGCATGGTTTCACTATTAAAGAACTTCGGTTATCGATGGGGATGCGTTCCATTAGATAGTTGGCGGGGTAACGGCCCACCAAGTCAACGATGGATAGGGGTTCTGAGAGGAAGGTCCCCCACATTGGAACTGAGACACG	0	0	0	0	0	0	0	0	0	0	0	0	0	0	0	0	0	0	0	0	0	0	0	0	0	0	0	0	0	0	0	0	0	0	0	0.144474	0	0	0	0	0	0	0	0	0	0	0	0
Phy3355_Bacteroides	ACGCTAGCTACAGGCTTAACACATGCAAGTCGAGGGGCAGCATGGTCTAGCAATAGACTGATGGCGACCGGCGCACGGGTGAGTAACACGTATCCAACCTACCGGTTATTCTGGGATAGCCTTTCGAAAGAAAGATTAATACCGGATAGTATAACGAGAAGGCATCTTCTTGTTATTAAAGAATTTCGATAACCGATGGGGATGCGTTCCATTAGTTTGTTGGCGGGGTAACGGCCCACCAAGACATCGATGGATAGGGGTTCTGAGAGGAAGGTCCCCCACATTGGAACTGAGACACG	0	0	0	0	0	0	0	0	0	0	0	0	0	0	0	0	0	0	0	0	0	0	0	0.168553	0	0	0	0	0	0	0	0	0	0	0	0	0	0	0	0	0	0	0	0	0	0	0	0
Phy3410_Bacteroides	ACGCTAGCTACAGGCTTAACACATGCAAGTCGAGGGGCAGCATTTCAGTTTGCTTGCAAACTGGAGATGGCGACCGGCGCACGGGTGAGTAACACGTATCCAACCTGCCGATAACTCGGGGATAGCCTTTCGAAAGAAAGATTAATACCCGATGGTATAATTAGACCGCATGGTCTTGTTATTAAAGAATTTCGGTTATCGATGGGGATGCGTTCCATTAGGCAGTTGGTGAGGTAACGGCTCACCAAACCTTCGATGGATAGGGGTTCTGAGAGGAAGGTCCCCCACATTGGAACTGAGACACG	0	0	0	0	0	0	0	0	0	0	0	0	0	0	0	0	0	0	0	0	0	0	0	0	0	0	0	0	0	0	0	0	0	0	0	0	0	0	0	0	0	0	0	0	0	0	0	0
Phy3529_Bacteroides	ACGCTAGCTACAGGCTTAACACATGCAAGTTGAGGGGCAGCATTTTAGTTTGCTTGCAAACTGAAGATGGCGACCGGCGCACGGGTGAGTAACACGTATCCAACCTGCCGATAACTCCGGGATAGCCTTTCGAAAGAAAGATTAATACCGGATAGCATACGAATATCGCATGATATTTTTATTAAAGAATTTCGGTTATCGATGGGGATGCGTTCCATTAGTTTGTTGGCGGGGTAACGGCCCACCAAGACTACGATGGATAGGGGTTCTGAGAGGAAGGTCCCCCACATTGGAACTGAGACACG	0	0	0	0	0	0	0	0	0	0	0	0	0	0	0	0	0	0	0	0	0	0	0	0	0	0	0	0	0	0	0	0	0	0	0	0	0	0	0	0	0	0	0	0	0	0	0	0
Phy3554_Bacteroides	ACGCTAGCTACAGGCTTAACACATGCAAGTCGAGGGGCAGCATTATCTTAGCTTGCTAAGATAGATGGCGACCGGCGCACGGGTGAGTAACACGTATCCAACCTTCCGGTTACTCGGGGATAGGCTTTCGAAAGAAAGATTAATACCCGATGTTGCGTATCTTTCTCCTGAAAGATACGCCAAAGGATTCCGGTAACCGATGGGGATGCGTTCCATTAGGCAGTTGGCGGGGTAACGGCCCACCAAACCTTCGATGGATAGGGGTTCTGAGAGGAAGGTCCCCCACATTGGAACTGAGACACG	0	0	0	0	0	0	0	0	0	0	0	0	0	0	0	0	0	0	0	0	0	0	0	0	0	0	0	0	0	0	0	0	0	0	0	0	0	0	0	0	0	0	0	0	0	0	0	0
Phy3606_Bacteroides	ACGCTAGCTACAGGCTTAACACATGCAAGTCGAGGGGCAGCATGAACTTAGCTTGCTAAGTTTGATGGCGACCGGCGCACGGGTGAGTAACACGTATCCAACCTTCCGTTTACTCAGGGATAGCCTTTCGAAAGAAAGATTAATACCTGATAGTATGGTGAGATTGCATGATAACACCATTAAAGATTTATTGGTAAACGATGGGGATGCGTTCCATTAGGTAGTAGGCGGGGTAACGGCCCACCTAGCCTGCGATGGATAGGGGTTCTGAGAGGAAGGTCCCCCACATTGGAACTGAGACACG	0	0	0	0	0	0	0	0	0	0	0	0	0	0	0	0	0	0	0	0	0	0	0	0	0	0	0	0	0	0	0	0	0	0	0	0	0	0	0	0	0	0	0	0	0.0722369	0	0	0
Phy3643_Bacteroides	ACGCTAGCTACAGGCTTAACACATGCAAGTCGAGGGGCAGCATGGTCTTAGCTTGCTAAGGCCGATGGCGACCGGCGCACGGGTGAGTAACGCGTATCCAACCTGCCTTACACTCTTGGACAGCCTTCTGAAAGGGAGATTAATACAAGATGTTATCATGAGTAAGCATTTTCACATGATTAAAGGTTTACCGGTGTAAGATGGGGATGCGTTCCATTAGATAGTAGGCGGGGTAACGGCCCACCTAGTCTTCGATGGATAGGGGTTCTGAGAGGAAGGTCCCCCACATTGGAACTGAGACACG	0	0	0	0	0	0	0	0	0	0	0	0	0	0	0	0	0	0	0	0	0	0	0	0	0	0	0	0	0	0	0	0	0	0	0	0	0	0	0	0	0	0	0	0	0	0	0	0
Phy3771_Bacteroides	ACGCTAGCTACAGGCTTAACACATGCAAGTCGAGGGGCAGCATGGTCTTAGCTTGCTAAGGCCGATGGCGACCGGCGCACGGGTGAGTAACACGTATCCAACCTGCCGTCTACTCTTGGACAGCCTTCTGAAAGGAAGATTAATACAAGATGGCATCATGAGTCCGCATGTTCACATGATTAAAGGTATTCCGGTAGACGATGGGGATGCGTTCCATTAGATAGTAGGCGGGGTAACGGCCCACCTAGTCTTCGATGGGTAGGGGTTCTGAGAGGAAGGTCCCCCACATTGGAACTGAGACACG	0	0	0	0	0	0	0	0	0	0	0	0	0	0	0	0	0	0	0	0	0	0	0	0	0	0	0	0	0	0	0	0	0	0	0	0	0	0	0	0	0	0	0	0	0	0	0	0
Phy3793_Bacteroides	ACGCTAGCTACAGGCTTAACACATGCAAGTCGAGGGGCAGCATGAACTTAGCTTGCTAAGTTTGATGGCGACCGGCGCACGGGTGAGTAACACGTATCCAACCTTCCGTTTACTCAGGGATAGCCTTTCGAAAGAAAGATTAATACCTGATAGTATGGTGAGATTGCATGATAACACCATTAAAGATTTATTGGTAAACGATGGGGATGCGTTCCATTAGGTAGTAGGCGGGGTAACGGCCCACCTAGCCTGCGATGGATAGGGGTTCTGAGAGGAAGGTCCCCCACATTGGAGCTGAGACACG	0	0	0	0	0	0	0	0	0	0	0	0	0	0	0	0	0	0	0	0	0	0	0	0	0	0	0	0	0	0	0	0	0	0	0	0	0	0	0	0	0	0	0	0	0	0	0	0
Phy3813_Bacteroides	ACGCTAGCTACAGGCTTAACACATGCAAGTCGAGGGGCAGCATCATCAAAGCTTGCTTTGATGGATGGCGACCGGCGCACGGGTGAGTAACACGTATCCAACCTGCCGACAACACTGGGATAGCCTTTCGAAAGAAAGATTAATACCGGATGGCATAGTTTTCCCGCATGGGATAATTATTAAAGAATTTCGGTTGTCGATGGGGATGCGTTCCATTAGGCAGTTGGCGGGGTAACGGCCCACCAAACCAACGATGGATAGGGGTTCTGAGAGGAAGGTCCCCCACATTGGAACTGAGACACG	0	0	0	0	0	0	0	0	0	0	0	0	0	0	0	0	0	0	0	0	0	0	0	0	0	0	0	0	0	0	0	0	0	0	0	0	0	0	0	0	0	0	0	0	0	0	0	0
Phy3897_Bacteroides	ACGCTAGCTACAGGCTTAACACATGCAAGTCGAGGGGCAGCATTTTAGTTTGCTTGCAAACTGAAGATGGCGACCGGCGCACGGGTGAGTAACACGTATCCAACCTGCCGATAACTCTGGAATAGCCTTTCGAAAGAAAGATTAATACCGGATAGTATACGAATATCGCATGATATTTTTATTAAAGAATTTCGGTTATCGATGGGGATGCGTTCCATTAGTTTGTTGGCGGGGTAACGGCCCACCAAGACTACGATGGATAGGGGTTCTGAGAGGAAGGTCCCCCACATTGGAACTGAGACACG	0	0	0	0	0	0	0	0	0	0	0	0	0	0.483325	0	0	0	0	0	0	0	0	0	0	0	0	0	0	0	0	0	0	0	0	0	0	0	0	0	0	0	0	0	0	0	0	0	0
Phy3994_Bacteroides	ACGCTAGCTACAGGCTTAACACATGCAAGTCGAGGGGCATCAGGAAGAAAGCTTGCTTTCTTTGCTGGCGACCGGCGCACGGGTGAGTAACACGTATCCAACCTGCCCTTTACTCGGGGATAGCCTTTCGAAAGAAAGATTAATACCCGATGGCATAATGATTCCGCATGGTTTCATTATTAAAGGATTCCGGTAAAGGATGGGGATGCGTTCCATTAGGTTGTTGGTGAGGTAACGGCCCACCAAGCCTTCGATGGATAGGGGTTCTGAGAGGAAGGTCCCCCACATTGGAACTGAGACACG	0	0	0	0	0	0	0	0	0	0	0	0	0	0	0	0	0	0	0	0	0	0	0	0.144474	0	0	0	0	0	0	0	0	0	0	0	0	0	0	0	0	0	0	0	0	0	0	0	0
Phy4110_Bacteroides	ACGCTAGCTACAGGCTTAACACATGCAAGTCGAGGGGCAGCATGGTCTTAGCTTGCTAAGGCCGATGGCGACCGGCGCACGGGTGAGTAACGCGTATCCAACCTGCCTTACACTCTTGGACAGCCTTCTGAAAGGGAGATTAATACAAGATGTTATCATGAGTAAGCATTTTCGCATGATTAAAGGTTTACCGGTGTAAGATGGGGATGCGTTCCATTAGATAGTAGGCGGGGTAACGGCCCACCTAGTCTTCGGTGGATAGGGGTTCTGAGAGGAAGGTCCCCCACATTGGAACTGAGACACG	0	0	0	0	0	0	0	0	0	0	0	0	0	0	0	0	0	0	0	0	0	0	0	0	0	0	0	0	0	0	0	0	0	0	0	0	0	0	0	0	0	0	0	0	0	0	0	0
Phy4160_Bacteroides	ACGCTAGCTACAGGCTTAACACATGCAAGTCGAGGGGCAGCATGAAAGTTTGCTTGCAAACTTTTGATGGCGACCGGCGCACGGGTGAGTAACACGTATCCAACCTGCCTCATACTCGGGGATAGCCTTTCGAAAGAAAGATTAATACCCGATGTCATAGTCCTACCGCATGATGGGATTATTAAAGAATTTCGGTATGGGATGGGGATGCGTTCCATTAGTTAGTTGGCGGGGTAACGGCCCACCAAGACAACGATGGATAGGGGTTCTGAGAGGAAGGTCCCCCACATTGGAACTGAGACACG	0	0	0	0	0	0	0	0	0	0	0	0	0	0	0	0	0	0	0	0	0	0	0	0	0	0	0	0	0	0	0	0	0	0	0	0	0	0	0	0	0	0	0	0	0	0	0	0
Phy4180_Bacteroides	ACGCTAGCTACAGGCTTAACACATGCAAGTCGAGGGGCAGCATGGTCTTAGCTTGCTAAGGCCGATGGCGACCGGCGCACGGGTGAGTAACACGTATCCAACCTGCCGTCTACTCTTGGACAGCCTTCTGAAAGGAAGATTAATCCAGGATGGCATCATGAGCCCACATGTTCTCATGATTAAAGGTATTCCGGTAGACGATGGGGATGCGTTCCATTAGATAGTAGGCGGGGTAACGGCCCACCTAGTCGACGATGGATAGGGGTTCTGAGAGGAAGGTCCCCCACATTGGAACTGAGACACG	0	0	0	0	0	0	0	0	0	0	0	0	0	0	0	0	0	0	0	0	0	0	0	0	0	0	0	0	0	0	0	0	0	0	0	0	0	0	0	0	0	0	0	0	0	0	0	0
Phy4223_Bacteroides	ACGCTAGCTACAGGCTTAACACATGCAAGTCGAGGGGCATCAGTTTGGTTTGCTTGCAAACCAAAGCTGGCGACCGGCGCACGGGTGAGTAACACGTATCCAACCTACCTCATACTCGGGGATAGCCTTTCGAAAGAAAGATTAATATCCGATAGCATATATTTCCCGCATGGGTTTTATATTAAAGAAATTCGGTATGAGATGGGGATGCGTTCCATTAGTTTGTTGGGGGGGTAACGGCCCACCAAGACTACGATGGATAGGGGTTCTGAGAGGAAGGTCCCCCACATTGGAACTGAGACACG	0	0	0	0	0	0	0	0	0	0	0	0	0	0	0	0	0	0	0	0	0	0	0	0	0	0	0	0	0	0	0	0	0	0	0	0	0	0	0	0	0	0	0	0	0	0	0	0
Phy4247_Bacteroides	ACGCTAGCTACAGGCTTAACACATGCAAGTCGAGGGGCAGCATGAACTTAGCTTGCTAAGTTTGATGGCGACCGGCGCACGGGTGAGTAACACGTATCCAACCTGCCGATGACTCGGGGATAGCCTTTCGAAAGAAAGATTAATACCCGATGGCATAGTTCTTCCGCATGGTAGGACTATTAAAGAATTTCGGTCATCGATGGGGATGCGTTCCATTAGCTTGTTGGCGGGGTAACGGCCCACCAAGGCATCGATGGATAGGGGTTCTGAGAGGAAGGTCCCCCACATTGGAACTGAGACACG	0	0	0	0	0	0	0	0	0	0	0	0	0	0	0	0	0	0	0	0	0	0	0	0	0	0	0	0	0	0	0	0	0	0	0	0	0	0	0	0	0	0	0	0	0	0	0	0
Phy4287_Bacteroides	ACGCTAGCTACAGGCTTAACACATGCAAGTCGAGGGGCATCAGGAAGAAAGCTTGCTTTCTTTGCTGGCGACCGGCGCACGGGTGAGTAACACGTATCCAACCTGCCCTTTACTCGGGGATAGCCTTTCGAAAGAAAGATTAATACCCGATAGCATAATGATTCCGCATGGTTTCATTATTAAAGGATTCCGGTAAAGGATGGGGATGCGTTCCATTAGGTTGTTGGTGAGGTAACGGCTCACCAAGCCTTCGATGGATAGGGGTTCTGAGAGGAAGGCCCCCCACATTGGAACTGAGACACG	0	0	0	0	0	0	0	0	0	0	0	0	0	0	0	0	0	0.385264	0	0	0	0	0	0	0	0	0	0	0	0	0	0	0	0	0	0	0	0	0	0	0	0	0	0	0	0	0	0
Phy4291_Bacteroides	ACGCTAGCTACAGGCTTAACACATGCAAGTCGAGGGGCAGCATGGTCTTAGGTTGCTAAGACTGATGGCGACCGGCGCACGGGTGAGTAACACGTATCCAACCTGCCGTCTACTCTTGGACAGCCTTCTGAAAGGAAGATTAATACAAGATGGCATCATGAGTCCGCATGTTCACATGATTAAAGGTATTCCGGTAGACGATGGGGATGCGTTCCATTAGATAGTAGGCGGGGTAACGGCCCACCTAGTCTTCGATGGATAGGGGTTCTGAGAGGAAGGTCCCCCACATTGGAACTGAGACACG	0	0	0	0	0	0	0	0	0	0	0	0	0	0	0	0	0	0	0	0	0	0	0	0	0	0	0	0	0	0	0	0	0	0.385264	0	0	0	0	0	0	0	0	0	0	0	0	0	0
Phy4293_Bacteroides	ACGCTAGCTACAGGCTTAACACATGCAAGTCGAGGGGCAGCATGGTCTTAGCTTGCTAAGGCCGATGGCGACCGGCGCACAGGTGAGTAACACGTATCCAACCTGCCGTCTACTCTTGGACAGCCTTCTGAAAGGAAGATTAATACAAGATGGCATCATGAGTCCGCATGTTCACATGATTAAAGGTATTCCGGTAGACGATGGGGATGCGTTCCATTAGATAGTAGGCGGGGTAACGGCCCACCTAGTCTTCGATGGATAGGGGTTCTGAGAGGAAGGTCCCCCACATTGGAACTGAGACACG	0	0	0	0	0	0	0	0	0	0	0	0	0	0	0	0	0	0	0	0	0	0	0	0	0	0	0	0	0	0	0	0	0	0	0	0	0	0	0	0	0	0	0	0	0	0	0	0
Phy4354_Bacteroides	ACGCTAGCTACAGGCTTAACACATGCAAGTCGAGGGGCAGCATGGTCTTAGCTTGCTAAGACCGATGGCGACCGGCGCACGGGTGAGTAACACGTATCCAACCTGCCGTCTACTCTTGGACAGCCTTCTGAAAGGAAGATTAATACAAGATGGCATCATGAGTCCGCATGTTCACATGATTAAAGGTATTCCGGTAGACGATGGGGATGCGTTCCATTAGATAGTAGGCGGGGTAACGGCCCACCTAGTCTTCGATGGATAGGGGTTCTGAGAGGAAGGTCCCCCACATTGGAACTGAGACACG	0	0	0	0	0	0	0	0	0	0	0	0	0	0	0	0	0	0	0	0	0	0	0	0	0	0	0	0	0	0	0	0	0	0	0	0	0	0	0	0	0	0	0	0	0	0	0	0
Phy4417_Bacteroides	ACGCTAGCTACAGGCTTAACACATGCAAGTCGAGGGGCATCAGGAAGAAAGCTTGCTTTCTTTGCTGGCGACCGGCGCACGGGTGAGTAACACGTATCCAACCTGCCCTTTACTCGGGGATAGCCTTTCGAAAGAAAGATTAATACCCGATGGGATAATTATTCCGCATGGTTTGATTATTAAAGGATTCCGGTAAAGGATGGGGATGCGTTCCATTAGGTTGTTGGTGAGGTAACGGCTCACCAAGCCTTCGATGGATAGGGGTTCTGAGAGGAAGGTCCCCCACATTGGAACTGAGACACG	0	0	0	0	0	0	0	0	0	0	0	0	0	0	0	0	0	0	0	0	0	0	0	0	0	0	0	0	0	0	0	0	0	0	0	0	0	0	0	0	0	0	0	0	0	0	0	0
Phy4430_Bacteroides	ACGCTAGCTACAGGCTTAACACATGCAAGTCGAGGGGCAGCATGGTCTTAGCTTGCTAAGGCCGATGGCGACCGGCGCACGGGTGAGTAACACGTATCCAACCTGCCGTCTACTCTTGGCCAGCCTTCTGAAAGGAAGATTAATCCAGGATGGGATCATGAGTTCACATGTCCGCATGATTAAAGGTATTTTCCGGTAGACGATGGGGATGCGTTCCATTAGATAGTAGGCGGGGTAACGGCCCACCTAGTCAACGATGGATAGGGGTTCTGAGAGGAAGGTCCCCCACATTGGAACTGAGACACG	0	0	0	0	0	0	0	0	0	0	0	0	0	0	0	0	0	0	0	0	0	0	0	0	0	0	0	0	0	0	0	0	0	0	0	0	0	0	0	0	0	0	0	0	0	0	0	0
Phy4464_Bacteroides	ACGCTAGCTACAGGCTTAACACATGCAAGTCGAGGGGCAGCATTTCAGTTTGCTTGCAAACTGGAGATGGCGACCGGCGCACGGGTGAGTAACACGTATCCAACCTGCCGATAACTCGGGGATAGCCTTTCGAAAGAAAGATTAATACCCGATAGTATAATTAGACCGCATGGTCTTGTTATTAAAGAATTTCGGTTATCGATGGGGATGCGTTCCATTAGGCAGTTGGTGAGGTAACGGCTCACCAAACCTTCGATGGATAGGGGTTCTGAGAGGAAGGTCCCCCACATTGGAACTGAGACACG	0	0	0	0	0	0	0	0	0	0	0	0	0	0	0	0	0	0	0	0	0	0	0	0	0	0	0	0	0	0	0	0	0	0	0	0	0	0	0	0	0	0	0	0	0	0	0	0
Phy4483_Bacteroides	ACGCTAGCTACAGGCTTAACACATGCAAGTCGAGGGGCAGCATGGTCTTAGCTTGCTAAGGCCGATGGCGACCGGCGCACGGGTGAGTAACACGTATCCAACCTGCCGTCTACTCTTGGACAGCCTTCTGAAAGGAAGATTAATACAAGATGGCATCATGAGTTCACATGTTCACATGATTAAAGGTATTCCGGTAGACGATGGGGATGCGTTCCATTGGATAGTAGGCGGGGTAACGGCCCACCTAGTCTTCGATGGATAGGGGTTCTGAGAGGAAGGTCCCCCACATTGGAACTGAGACACG	0	0	0	0	0	0	0	0	0	0	0	0	0	0	0	0	0	0	0	0	0	0	0	0	0	0	0	0	0	0	0	0	0	0	0	0	0	0	0	0	0	0	0	0	0	0	0	0
Phy4694_Bacteroides	ACGCTAGCTACAGGCTTAACACATGCAAGTCGAGGGGCAGCATTTCAGTTTGCTTGCAAACTGGAGATGGCGACCGGCGCACGGGTGAGTAACACGTATCCAACCTGGCGATAACTCGGGGATAGCCTTTCGAAAGAAAGATTAATACCCGATGGTATAATCAGACCGCATGGTCTTGTTATTAAAGAATTTCGGTTATCGATGGGGATGCGTTCCATTAGGCAGTTGGTGAGGTAACGGCTCACCAAACCTTCGATGGATAGGGGTTCTGAGAGGAAGGTCCCCCACATTGGAACTGAGACACG	0	0	0	0	0	0	0	0	0	0	0	0	0	0	0	0	0	0	0	0	0	0	0	0	0	0	0	0	0	0	0	0	0	0	0	0	0	0	0	0	0	0	0	0	0	0	0	0
Phy4779_Bacteroides	ACGCTAGCTACAGGCTTAACACATGCAAGTCGAGGGGCAGCGGGATTGAAGCTTGCTTCAATTGCCGGCGACCGGCGCACGGGTGAGTAACGCGTATCCAACCTTCCGTACACTCAGGGATAGCCTTTCGAAAGAAAGATTAATACCTGATGGTATGATGAGATTGCATGATAGCATCATTAAAGATTTATCGGTGTACGATGGGGATGCGTTCCATTAGGTAGTAGGCGGGGTAACGGCCCACCTAGCCTACGATGGATAGGGGTTCTGAGAGGAAGGTCCCCCACATTGGAACTGAGACACG	0	0	0	0	0	0	0	0	0	0	0	0	0	0	0	0	0	0	0	0	0	0	0	0	0	0	0	0	0	0	0	0	0	0	0	0	0	0	0	0	0	0	0	0	0	0	0	0
Phy4805_Bacteroides	ACGCTAGCTACAGGCTTAACACATGCAAGTCGAGGGGCAGCATCATTAAAGCTTGCTTTGATGGATGGCGACCGGCGCACGGGTGAGTAACACGTATCCAACCTGCCGACAACACTGGGATAGCCTTTCGAAAGAAAGATTAATACCGGATGGCATAGTCTTCCCGCATGGGATGACTATTAAAGAATTTCGGTTGTCGATGGGGATGCGTTCCATTAGGCAGTTGGCGGGGTAACGGCCCACCAAACCAACGATGGATAGGGGTTCTGGGAGGAAGGTCCCCCACATTGGAACTGAGACACG	0	0	0	0	0	0	0	0	0	0	0	0	0	0	0	0	0	0	0	0	0	0	0	0	0	0	0	0	0	0	0	0	0	0	0	0	0	0	0	0	0	0	0	0	0	0	0	0
Phy4975_Bacteroides	ACGCTAGCTACAGGCTTAACACATGCAAGTCGAGGGGCAGCGGGATTGAAGCTTGCTTCAATCGCCGGCGACCGGCGCACGGGTGAGTAACGCGTATCCAACCTTCCGTACACTCAGGGATAGCCTTTCGAAAGAAAGATTAATACCCGATGGTATGATGAGATTGCATGATAACATCATTAAAGATTTATCGGTGTACGATGGGGATGCGTTCCATTAGGTAGTAGGCGGGGTAACGGCCCACCTAGCCTACGATGGATAGGGGTTCTGAGAGGAAGGTCCCCCACATTGGAACTGAGACACG	0	0	0	0	0	0	0	0	0	0	0	0	0	0	0	0	0	0	0	0	0	0	0	0	0	0	0	0	0	0	0	0	0	0	0	0	0	0	0	0	0	0	0	0	0	0	0	0
Phy4993_Bacteroides	ACGCTAGCTACAGGCTTAACACATGCAAGTCGAGGGGCAGCATTTTAGTTTGCTTGCAAACTAAAGATGGCGACCGGCGCACGGGTGAGTAACACGTATCCAACCTACCGATAACTCTGGAATAGCCTTTCGAAAGAAAGATTAATACCGGATAGTATACGAATATCGCATGATATTTTTATTAAAGAATTTCGGTTATCGATGGGGATGCGTTCCATTAGTTTGTTGGCGGGGTAACGGCCCACCAAGACTACGATGGATAGGGGTTCTGAGAGGAAGGTCCCCCACATTGGAACTGAGACACG	0	0	0	0	0	0	0	0	0	0	0	0	0	0	0	0	0	0	0	0	0	0	0	0	0	0	0	0	0	0	0	0	0	0	0	0	0	0	0	0	0	0	0	0	0.168553	0	0	0
Phy4997_Bacteroides	ACGCTAGCTACAGGCTTAACACATGCAAGTCGAGGGGCAGCGTGGTCTTAGCTTGCTAAGGCTGATGGCGACCGGCGCACGGGTGAGTAACACGTATCCAACCTGCCGTCTACTCTTGGCCAGCCTTCTGAAAGGAAGATTAATCCAGGATGGGATCATGAGTTCACATGTCCGCATGATTAAAGGTATTTTCCGGTAGACGATGGGGATGCGTTCCATTAGATAGTAGGCGGGGTAACGGCCCACCTAGTCAACGATGGATAGGGGTTCTGAGAGGAAGGTCCCCCACATTGGAACTGAGACACG	0	0	0	0	0	0	0	0	0	0	0	0	0	0	0	0	0	0	0	0	0	0	0	0	0	0	0	0	0	0	0	0	0	0	0	0	0	0	0	0	0	0	0	0	0	0	0	0
Phy4998_Bacteroides	ACGCTAGCTACAGGCTTAACACATGCAAGTCGAGGGGCAGCATTTTAGTTTGCTTGCAAACTGAAGATGGCGACCGGCGCACGGGTGAGTAACACGTATCCAACCTGCCGATAACTCCGGGATAGCCTTTCGAAAGAAAGATTAATACCGGATAGCATACGAATATCGCATGATATTTTTATTAAAGAATTTCGGTTATCGATGGGGATGCGTTCCATTAGTTTGTTGGCGGGGTAACGGCCCACCAAGACAACGATGGATAGGGGTTCTGAGAGGAAGGTCCCCCACATTGGAACTGAGACACG	0	0	0	0	0	0	0	0	0	0	0	0	0	0	0	0	0	0	0	0	0	0	0	0	0	0	0	0	0	0	0	0	0	0	0	0	0	0	0	0	0	0	0	0	0	0	0	0
Phy5221_Bacteroides	ACGCTAGCTACAGGCTTAACACATGCAAGTCGAGGGGCAGCGGGATTGAAGCTTGCTTCAATTGCCGGCGACCGGCGCACGGGTGAGTAACGCGTATCCAACCTTCCGTACACTCAGGGATAGCCTTTCGAAAGAAAGATTAATACCTGATGGTATCTTAAGCACACATGTAATTAAGATTAAAGATTTATCGGTGTACGATGGGGATGCGTTCCATTAGGTAGTAGGCGGGGTAACGGCCCACCTAGCCAACGATGGATAGGGGTTCTGAGAGGAAGGTCCCCCACATTGGAACTGAGACACG	0	0	0	0	0	0	0	0	0	0	0	0	0	0	0	0	0	0	0	0	0	0	0	0	0	0	0	0	0	0	0	0	0	0	0	0	0	0	0	0	0	0	0	0	0	0	0	0
Phy5445_Bacteroides	ACGCTAGCTACAGGCTTAACACATGCAAGTCGAGGGGCAGCATTTTAGTTTGCTTGCAAACTAAAGATGGCGACCGGCGCACGGGTGAGTAACACGTATCCAACCTGCCGATAACTCGGGGATAGCCTTTCGAAAGAAAGATTAATATCCGATGGTATATTAAAACCGCATGGTTTTACTATTAAAGAATTTCGGTTATCGATGGGGATGCGTTCCATTAGTTTGTTGGCGGGGTAACGGCCCACCAAGACTACGATGGATAGGGGTTCTGAGAGGAAGGTCCCCCACATTGGAACTGAGACACG	0	0	0	0	0	0	0	0	0	0	0	0	0	0	0	0	0	0	0	0	0	0	0	0	0	0	0	0	0	0	0	0	0	0	0	0	0	0	0	0	0	0	0	0	0	0	0	0
Phy5580_Bacteroides	ACGCTAGCTACAGGCTTAACACATGCAAGTCGAGGGGCAGCATCATCAAAGCTTGCTTTGATGGATGGCGACCGGCGCACGGGTGAGTAACACGTATCCAACCTGCCGACAACACTGGGATAGCCTTTCGAAAGAAAGATTAATACCGGATGGCATAGTTTTCCCGCATGGGATGACTATTAAAGAATTTCGGTTGTCGATGGGGATGCGTTCCATTAGGCAGTTGGCGGGGTAACGGCCCACCAAACCTACGATGGATAGGGGTTCTGAGAGGAAGGTCCCCCACATTGGAACTGAGACACG	0	0	0	0	0	0	0	0	0	0	0	0	0	0	0	0	0	0	0	0	0	0	0	0	0	0	0	0	0	0	0	0	0	0	0	0	0	0	0	0	0	0	0	0	0	0	0	0
Phy5599_Bacteroides	ACGCTAGCTACAGGCTTAACACATGCAAGTCGAGGGGCAGCGGGGTTGAAGCTTGCTTCAACCGCCGGCGACCGGCGCACGGGTGAGTAACACGTATCCAACCTGCCGATAACTCCGGGATAGCCTTTCGAAAGAAAGATTAATACCGGATGGCATAGTTTTCCCGCATGGAATAACTATTAAAGAATTTCGGTTATCGATGGGGATGCGTTCCATTAGGCAGTTGGCGGGGTAACGGCCCACCAAACCGACGATGGATAGGGGTTCTGAGAGGAAGGTCCCCCACATTGGAACTGAGACACG	0	0	0	0	0	0	0	0	0	0	0	0	0	0	0	0	0	0	0	0	0	0	0	0	0	0	0	0	0	0	0	0	0	0	0	0	0	0	0	0	0	0	0	0	0	0	0	0
Phy5600_Bacteroides	ACGCTAGCTACAGGCTTAACACATGCAAGTCGAGGGGCAGCATGGTCTTAGCTTGCTAAGGCCGATGGCGACCGGCGCACGGGTGAGTAACACGTATCCAACCTGCCGTCTACTCTCGGACAGCCTTCTGAAAGGAAGATTAATACAAGATGGCATCATGAGTCCGCATGTTCACATGATTAAAGGTATTCCGGTAGACGATGGGGATGCGTTCCATTAGATAGTAGGCGGGGTAACGGCCCACCTAGTCTTCGATGGATAGGGGTTCTGAGAGGAAGGTCCCCCACATTGGAACTGAGACACG	0	0	0	0	0	0	0	0	0	0	0	0	0	0	0	0	0	0	0	0	0	0	0	0	0	0	0	0	0	0	0	0	0	0	0	0	0	0	0	0	0	0	0	0	0	0	0	0
Phy5636_Bacteroides	ACGCTAGCTACAGGCTTAACACATGCAAGTCGAGGGGCAGCATGTTGGTTGCTTGCAACCAATGATGGCGACCGGCGCACGGGTGAGTAACGCGTATCCAACCTTCCGCTTACTCGGGGATAGCCTTTCGAAAGAAAGATTAATACCCGATGGTATCTTAAGCACGCATGAGATTAAGATTAAAGATTTATCGGTAAGCGATGGGGATGCGTTTCATTAGGCAGTTGGCGGGGTAACGGCCCACCAAACCGACGATGGATAGGGGTTCTGAGAGGAAGGTCCCCCACATTGGAACTGAGACACG	0	0	0	0	0	0	0	0	0	0	0	0	0	0	0	0	0	0	0	0	0	0	0	0	0	0	0	0	0	0	0	0	0	0	0	0	0	0	0	0	0	0	0	0	0	0	0	0
Phy5725_Bacteroides	ACGCTAGCTACAGGCTTAACACATGCAAGTCGAGGGGCAGCAGGATCTAGCAATAGATTGCTGGCGACCGGCGCACGGGTGAGTAACACGTATCCAACCTGCCGATAACTCGGGGATAGCCTTTCGAAAGAAAGATTAATACCCGATGGCATAATTAGACCGCATGGTCTTGTTATTAAAGAATTTCGGTTATCGATGGGGATGCGTTCCATTAGGCAGTTGGTGAGGTAACGGCTCACCAAACCTTCGATGGATAGGGGTTCTGAGAGGAAGGTCCCCCACATTGGAACTGAGACACG	0	0	0	0	0	0	0	0	0	0	0	0	0	0	0	0	0	0	0	0	0	0	0	0	0	0	0	0	0	0	0	0	0	0	0	0	0	0	0	0	0	0	0	0	0	0	0	0
Phy5857_Bacteroides	ACGCTAGCTACAGGCTTAACACATGCAAGTCGAGGGGCAGCATCATCAAAGCTTGCTTTGATGGATGGCGACCGGCGCACGGGTGAGTAACACGTATCCAACCTGCCGACAACTCTGGGATAGCCTTTCGAAAGAAAGATTAATACCGGATGGCATAATTATTCCGCATGGGATAATTATTAAAGAATTTCGGTTGTCGATGGGGATGCGTTCCATTAGGCAGTTGGCGGGGTAACGGCCCACCAAACCTACGATGGATAGGGGTTCTGAGAGGAAGGTCCCCCACATTGGAACTGAGACACG	0	0	0	0	0	0	0	0	0	0	0	0	0	0	0	0	0	0	0	0	0	0	0	0	0	0	0	0	0	0	0	0	0	0	0	0	0	0	0	0	0	0	0	0	0	0	0	0
Phy5860_Bacteroides	ACGCTAGCTACAGGCTTAACACATGCAAGTCGAGGGGCAGCATTTCGCTAGCAATAGTGAAGATGGCGACCGGCGCACGGGTGAGTAACACGTATCCAACCTGCCGATAACTCGGGGATAGCCTTTCGAAAGAAAGATTAATATCCGATGGTATATTAAAACCGCATGGTTTTACTATTAAAGAATTTCGGTTATCGATGGGGATGCGTTCCATTAGTTTGTTGGCGGGGTAACGGCCCACCAAGACTACGATGGATAGGGGTTCTGAGAGGAAGGTCCCCCACATTGGAACTGAGACACG	0	0	0	0	0	0	0	0	0	0	0	0	0	0	0	0	0	0	0	0	0	0	0	0	0	0	0	0	0	0	0	0	0	0	0	0	0	0	0	0	0	0	0	0	0	0	0	0
Phy5865_Bacteroides	ACGCTAGCTACAGGCTTAACACATGCAAGTCGAGGGGCAGCATGAAAGTTTGCTTGCAAACTTTTGATGGCGACCGGCGCACGGGTGAGTAACACGTATCCAACCTGCCTCATACTCGGGGATAGCCTTTCGAAAGAAAGATTAATACCCGATGTCATAGTCCTACCGCATGATGGGATTATTAAAGAATTTCGGTATGGGATGGGGATGCGTTCCATTAGTTAGTTGGCGGGGTAACGGCCCACCAAGACGACGATGGATAGGGGTTCTGAGAGGAAGGTCCCCCACATTGGAACTGAGACACG	0	0	0	0	0	0	0	0	0	0	0	0	0	0	0	0	0	0	0	0	0	0	0	0	0	0	0	0	0	0	0	0	0	0	0	0	0	0	0	0	0	0	0	0	0	0	0	0
Phy5902_Bacteroides	ACGCTAGCTACAGGCTTAACACATGCAAGTCGAGGGGCAGCATGGTCTTAGCTTACTAAGGCCGATGGCGACCGGCGCACGGGTGAGTAACACGTATCCAACCTGCCGTCTACTCTTGGACAGCCTTCTGAAAGGAAGATTAATACAAGATGGCATCATGAGTCCACATGTTCACATGATTAAAGGTACTCCGGTAGACGATGGGGATGCGTTCCATTAGATAGTAGGCGGGGTAACGGCCCACCTAGTCTTCGATGGATAGGGGTTCTGAGAGGAAGGTCCCCCACATTGGAACTGAGACACG	0	0	0	0	0	0	0	0	0	0	0	0	0	0	0	0	0	0	0	0	0	0	0	0	0	0	0	0	0	0	0	0	0	0	0	0	0	0	0	0	0	0	0	0	0	0	0	0
Phy5949_Bacteroides	ACGCTAGCTACAGGCTTAACACATGCAAGTCGAGGGGCATCAGGAAGAAACCTTGCTTTCTTTGCTGGCGACCGGCGCACGGGTGAGTAACACGTATCCAACCTGCCCTTTACTCGGGGATAGCCTTTCGAAAGAAAGATTAATACCCGATAGCATAATGATTCCGCATGGTTTCATTATTAAAGGATTCCGGTAAAGGATGGGGATGCGTTCCATTAGGTTGTTGGTGAGGTAACGGCTCACCAAGCCTTCGATGGATAGGGGTTCTGAGAGGAAGGTCCCCCACATTGGAACTGAGACACG	0	0	0	0	0	0	0	0	0	0	0	0	0	0	0	0	0	0	0	0	0	0	0	0	0	0	0	0	0	0	0	0	0	0	0	0	0	0	0	0	0	0	0	0	0	0	0	0
Phy6096_Bacteroides	ACGCTAGCTACAGGCTTAACACATGCAAGTCGAGGGGCAGCATTTTTCTAGCAATAGAAGAGATGGCGACCGGCGCACGGGTGAGTAACACGTATCCAACCTGCCGATAACTCCGGAATAGCCTTTCGAAAGAAAGATTAATACCGGATGGCATACGAATATCGCATGATATTTTTATTAAAGAATTTCGGTTATCGATGGGGATGCGTTCCATTAGTTTGTTGGCGGGGTAACGGCCCACCAAGACTACGATGGATAGGGGTTCTGAGAGGAAGGTCCCCCACATTGGAACTGAGACACG	0	0	0	0	0	0	0	0	0	0	0	0	0	0	0	0	0	0	0	0	0	0	0	0	0	0	0	0	0	0	0	0	0	0	0	0	0	0	0	0	0	0	0	0	0	0	0	0
Phy6122_Bacteroides	ACGCTAGCTACAGGCTTAACACATGCAAGTCGAGGGGCAGCGGGATTGAAGCTTGCTTCAATTGCCGGCGACCGGCGCACGGGTGAGTAACGCGTATCCAACCTTCCGCTTACTCGGGGATAGCCTTTCGAAAGAAAGATTAATACCCGATGGTATGATGAGATTGCATGATAGCATCATTAAAGATTTATTGGTAAGCGATGGGGATGCGTTCCATTAGGTAGTAGGCGGGGTAACGGCCCACCTAGCCGACGATGGATAGGGGTTCTGAGAGGAAGGTCCCCCACATTGGAACTGAGACACG	0	0	0	0	0	0	0	0	0	0	0	0	0	0	0	0	0	0	0	0	0	0	0	0	0	0	0	0	0	0	0	0	0	0	0	0	0	0	0	0	0	0	0	0	0	0	0	0
Phy6123_Bacteroides	ACGCTAGCTACAGGCTTAACACATGCAAGTCGAGGGGCAGCATCATCAAAGCTTGCTTTGATGGATGGCGACCGGCGCACGGGTGAGTAACACGTATCCAACCTGCCGACAACACTGGGATAGCCTTTCGAAAGAAAGATTAATACCGGATGGTATAGTTTTCCCGCATGGGATGATTATTAAAGAATTTCGGTTGTCGATGGGGATGCGTTCCATTAGGTAGTTGGCGGGGTAACGGCCCACCAAACCTACGATGGATAGGGGTTCTGAGAGGAAGGTCCCCCACATTGGAACTGAGACACG	0	0	0	0	0	0	0	0	0	0	0	0	0	0	0	0	0	0	0	0	0	0	0	0	0	0	0	0	0	0	0	0	0	0	0	0	0	0	0	0	0	0	0	0	0	0	0	0
Phy6203_Bacteroides	ACGCTAGCTACAGGCTTAACACATGCAAGTCGAGGGGCATCAGGGTGTAGCAATACACCGCTGGCGACCGGCGCACGGGTGAGTAACACGTATCCAACCTGCCCTTTACTCGGGGATAGCCTTTCGAAAGAAAGATTAATACCCGATGGTATAACATGACCTCCTGGTTTTGTTATTAAAGAATTTCGGTAGAGGATGGGGATGCGTTCCATTAGGCAGTTGGCGGGGTAACGGCCCACCAAACCTTCGATGGATAGGGGTTCTGAGAGGAAGGTCCCCCACATTGGAACTGAGACACG	0	0	0	0	0	0	0	0	0	0	0	0	0	0	0	0	0	0	0	0	0	0	0	0	0	0	0	0	0	0	0	0	0	0	0	0	0	0	0	0	0	0.0722369	0	0	0	0	0	0
Phy6288_Bacteroides	ACGCTAGCTACAGGCTTAACACATGCAAGTCGAGGGGCAGCATCATCAAAGCTTGCTTTGATGGATGGCGACCGGCGCACGGGTGAGTAACACGTATCCAACCTGCCGACAACACTGGGATAGCCTTTCGAAAGAAAGATTAATACCGGATGGCATAATTATTCCGCATGGGATAATTATTAAAGAATTTCGGTTGTCGATGGGGATGCGTTCCATTAGGCAGTTGGCGGGGTAACGGCCCACCAAACCAACGATGGATAGGGGTTCTGAGAGGAAGGTCCCCCACATTGGAACTGAGACACG	0	0	0	0	0	0	0	0	0	0	0	0	0	0	0	0	0	0	0	0	0	0	0	0	0	0	0	0	0	0	0	0	0	0	0	0	0	0	0	0	0	0	0	0	0	0	0	0
Phy6342_Bacteroides	ACGCTAGCTACAGGCTTAACACATGCAAGTCGAGGGGCATCAGGATGTAGCAATACATTGCTGGCGACCGGCGCACGGGTGAGTAACACGTATCCAACCTGCCTTTTACTCGGGGATAGGCTTTCGAAAGAAAGATTAATACCCGATGGTATAATATTTCCGCATGGGATTATTATTAAAGAATTTCGGTAAAAGATGGGGATGCGTTCCATTAGGCAGTTGGCGGGGTAACGGCCCACCAAACCTTCGATGGATAGGGGTTCTGAGAGGAAGGTCCCCCACATTGGAACTGAGACACG	0	0	0	0	0	0	0	0	0	0	0	0	0	0	0	0	0	0	0	0	0	0	0	0	0	0	0	0	0	0	0	0	0	0	0	0	0	0	0	0	0	0	0	0	0	0	0	0
Phy6438_Bacteroides	ACGCTAGCTACAGGCTTAACACATGCAAGTCGAGGGGCAGCATTTTAGTTTGCTTGCAAACTAAAGATGGCGACCGGCGCACGGGTGAGTAACACGTATCCAACCTGCCGATAACTCGGGGATAGCCTTTCGAAAGAAAGATTAATATCCGATGGTATATTAAAACCGCATGGTTTTACTATTAAAGAATTTCGGTTATCGATGGGGATGCGTTCCATTAGTTTGTTGGCGGGGTAACGGCCCACCAAGACAACGATGGATAGGGGTTCTGAGAGGAAGGTCCCCCACATTGGAACTGAGACACG	0	0	0	0	0	0	0	0	0	0	0	0	0	0	0	0	0	0	0	0	0	0	0	0	0	0	0	0	0	0	0	0	0	0	0	0.048158	0	0	0	0	0	0	0	0	0	0	0	0
Phy6507_Bacteroides	ACGCTAGCTACAGGCTTAACACATGCAAGTCGAGGGGCATCAGGAAGAAAGCTTGCTTTCTTTGCTGGCGACCGGCGCACGGGTGAGTAACACGTATCCAACCTGCCGATGACTCGGGGATAGCCTTTCGAAAGAAAGATTAATACCCGATGGTATATCTGAAAGGCATCTTTCAGCTATTAAAGAATTTCGGTCATTGATGGGGATGCGTTCCATTAGGTTGTTGGCGGGGTAACGGCCCACCAAGCCATCGATGGATAGGGGTTCTGAGAGGAAGGTCCCCCACATTGGAACTGAGACACG	0	0	0	0	0	0	0	0	0	0	0	0	0	0	0	0	0	0	0	0	0	0	0	0	0	0	0	0	0	0	0	0	0	0	0	0	0	0	0	0	0	0	0	0	0	0	0	0
Phy6653_Bacteroides	ACGCTAGCTACAGGCTTAACACATGCAAGTCGAGGGGCAGCATTTCAGTTTGCTTGCAAACTGGAGATGGCGACCGGCGCACGGGTGAGTAACACGTATCCAACCTGCCGATAACTCGGGGATAGCCTTTCGAAAGAAAGATTAATACCCGATGGCATAATTAGACCGCATGGTTTGATTATTAAAGAATTTCGGTTATCGATGGGGATGCGTTCCATTAGGCAGTTGGTGAGGTAACGGCTCACCAAACCTTCGATGGATAGGGGTTCTGAGAGGAAGGTCCCCCACATTGGAACTGAGACACG	0	0	0	0	0	0	0	0	0	0	0	0	0	0	0	0	0	0	0	0	0	0	0	0	0	0	0	0	0	0	0	0	0	0	0	0	0	0	0	0	0	0	0	0	0	0	0	0
Phy6932_Bacteroides	ACGCTAGCTACAGGCTTAACACATGCAAGTCGAGGGGCAGCATGAACTTAGCTTGCTAAGTTTGATGGCGACCGGCGCACGGGTGAGTAACACGTATCCAACCTCCCGCTTACTCAGGAATAGCCTTTCGAAAGAAGGATTAATGCCTGATGGTATCTTAAGCACACATGTAATTAAGATTAAAGATTTATCGGTAAGCGATGGGGATGCGTTCCATTAGGTAGTAGGCGGGGTAACGGCCCACCTAGCCGACGATGGATAGGGGTTCTGAGAGGAAGGTCCCCCACATTGGAACTGAGACACG	0	0	0	0	0	0	0	0	0	0	0	0	0	0	0	0	0	0	0	0	0	0	0	0	0	0	0	0	0	0	0	0	0	0	0	0	0	0	0	0	0	0	0	0	0	0	0	0
Phy7138_Bacteroides	ACGCTAGCTACAGGCTTAACACATGCAAGTCGAGGGGCATCAGGAAGAAAGCTTGCTTTCTTTGCTGGCGACCGGCGCACGGGTGAGTAACACGTATCCAACCTGCCCTTTACTCGGGGATAGCCTTTCGAAAGAAAGATTAATACCCGATAGTATAATGATTCCGCATGGTTTCCTTATTAAAGGATTCCGGTAAAGGATGGGGATGCGTTCCATTAGGTTGTTGGTGAGGTAACGGCTCACCAAGCCTTCGATGGATAGGGGTCCTGAGAGGAAGGTCCCCCACATTGGAACTGAGACACG	0	0	0	0	0	0	0	0	0	0	0	0	0	0	0	0	0	0	0	0	0	0	0	0	0	0	0	0	0	0	0	0	0	0	0	0	0	0	0	0	0	0	0	0	0	0	0	0
Phy7224_Bacteroides	ACGCTAGCTACAGGCTTAACACATGCAAGTCGAGGGGCAGCATGAACTTAGCTTGCTAAGTTTGATGGCGACCGGCGCACGGGTGAGTAACACGTATCCAACCTGCCGATGACTCGGGGATAGCCTTTCGAAAGAAAGATTAATACCCGATGGCATAGCTCTTCCGCATGGTAGAACTATTAAAGGATTTCGGTCATCGATGGGGATGCGTTCCATTAGGTTGTTGGCGGGGTAACGGCCCACCAAGCCTTCGATGGATAGGGGTTCTGAGAGGAAGGTCCCCCACATTGGAACTGAGACACG	0	0	0	0	0	0	0	0	0	0	0	0	0	0	0	0	0	0	0	0	0	0	0	0	0	0	0	0	0	0	0	0	0	0	0	0	0	0	0	0	0	0	0	0	0	0	0	0
Phy7267_Bacteroides	ACGCTAGCTACAGGCTTAACACATGCAAGTCGAGGGGCAGCATGGAAGTTTGCTTGCAAACTTCCGATGGCGACCGGCGCACGGGTGAGTAACACGTATCCAACCTGCCGATAACTCGGGGATAGCCTTTCGAAAGAAAGATTAATATCCGATAGCATATCAAGGTCGCATGATCCTGATATTAAAGAATTTCGGTTATCGATGGGGATGCGTTCCATTAGTTAGTTGGCGGGGTAACGGCCCACCAAGACGACGATGGATAGGGGTTCTGAGAGGAAGGTCCCCCACATTGGAACTGAGACACG	0	0	0	0	0	0	0	0	0	0	0	0	0	0	0	0	0	0	0	0	0	0	0	0	0	0	0	0	0	0	0	0	0	0	0	0	0	0	0	0	0	0	0	0.024079	0	0	0	0
Phy4017_Phocaeicola	ACGCTAGCTACAGGCTTAACACATGCAAGTCGTGGGGCATCATGATGTAGTAATACATTGATGGCGACCGGCGCACGGGTGAGTAACGCGTATCCAACCTACCCTCCACTCAAGTATAGGCTTCCGAAAGGGAGATTAATCCTTGATATCGTCATTCTCTCTCCTGTTAGAATGATAAAAGGACATCGTTTCGGTAGAGGATGGGGATGCGTTCCATTAGGTAGTAGGTGGTTTAACAGGCCACCTAGCCGATGATGGATAGGGGTTCTGAGAGGAATATCCCCCACACTGGTACTGAGATACG	0	0	0	0	0	0	0	0	0	0	0	0	0	0	0	0	0	0	0	0	0	0	0	0	0	0	0	0	0	0	0	0	0	0	0	0	0	0	0	0	0	0	0	0	0	0	0	0
Phy1163_Barnesiella	ACGCTAGCGACAGGCCTAACACATGCAAGTCGAGGGGCAGCGGGGAGGTAGCAATACCTTTGCCGGCGACCGGCGCACGGGTGAGTAACACGTATGCAATCCACCTGTAACAGGGGGATAACCCGGAGAAATCCGGACTAATACCCCATAATATGGGCGCTCCGCATGGAGAGTCCATTAAAGAGAGCAATCTTGGTTACAGACGAGCATGCGCTCCATTAGCCAGTTGGCGGGGTAACGGCCCACCAAGGCGACGATGGATAGGGGTTCTGAGAGGAAGGTCCCCCACATTGGAACTGAGACACG	0	0	0	0	0	0	0	0	0	0	0	0	0	0	0	0	0	0	0	0	0	0	0	0	0	0	0	0	0	0	0	0	0	0	0	0	0	0	0	0	0	0	0	0	0	0	0	0
Phy1382_Barnesiella	ACGCTAGCGACAGGCCTAACACATGCAAGTCGAGGGGCAGCGGGGAGGTAGCAATACCTTTGCCGGCGACCGGCGCACGGGTGAGTAACACGTATGCAATCCACCTGTAACAGGGGGATAACCCGGAGAAATCCGGACTAATACCCCATAATATGGGCGCTCCGCATGGAGGGTCCATTAAAGAGAGCAATCTTGGTTACAGACGAGCATGCGCTCCATTAGCCAGTTGGCGGGGTAACGGCCCACCAAGGCGACGATGGATAGGGGTTCTGAGAGGAAGGTCCCCCACATTGGAACTGAGACACG	0	0	0	0	0	0	0	0	0	0	0	0	0	0	0	0	0	0	0	0	0	0	0	0	0	0	0	0	0	0	0	0	0	0	0	0	0	0	0	0	0	0	0	0	0	0	0	0
Phy1590_Barnesiella	ACGCTAGCGACAGGCCTAACACATGCAAGTCGAGGGGCAGCGGGGAGGTAGCAATACCTTTGCCGGCGACCGGCGCACGGGTGAGTAACACGTATGCAATCCACCTGTAACAGGGGGATAACCCGGAGAAATCCGGACTAATACCCCATAATATGGGCTCTCCGCATGGAGGGTCCATTAAAGAGAGCAATTTTGGTTACAGACGAGCATGCGCTCCATTAGCCAGTTGGCGGGGTAACGGCCCACCAAAGCGACGATGGATAGGGGTTCTGAGAGGAAGGTCCCCCACATTGGAACTGAGACACG	0	0	0	0	0	0	0	0	0	0	0	0	0	0	0	0	0	0	0	0	0	0	0	0	0	0	0	0	0	0	0	0	0	0	0	0	0	0	0	0	0	0	0	0	0	0	0	0
Phy2851_Barnesiella	ACGCTAGCGACAGGCCTAACACATGCAAGTCGAGGGGCAGCGAAGAGGTAGCAATACCTCTGTCGGCGACCGGCGCACGGGTGAGTAACACGTATGCAATCCACCTGTAACAGGGGGATAACCCGGAGAAATCCGGACTAATACCCCATAATATGGGCGCTCCGCATGGAGAGTCCATTAAAGAGAGCAATTTTGGTTACAGACGAGCATGCGCTCCATTAGCCAGTTGGCGGGGTAACGGCCCACCAAAGCGACGATGGATAGGGGTTCTGAGAGGAAGGTCCCCCACATTGGAACTGAGACACG	0	0	0	0	0	0	0	0	0	0	0	0	0	0	0	0	0	0	0	0	0	0	0	0	0	0	0	0	0	0	0	0	0	0	0	0	0	0	0	0	0	0	0	0	0	0	0	0
Phy3215_Barnesiella	ACGCTAGCGACAGGCCTAACACATGCAAGTCGAGGGGCAGCGGGGAGGTAGCAATACCTTTGCCGGCGACCGGCGCACGGGTGAGTAACACGTATGCAATCCACCTGTAACAGGGGGATAACCCGGAGAAATCCGGACTAATACCCCATAATATGAGCTCTCCGCATGGAGGGTCCATTAAAGAGAGCAATTTTGGTTACAGACGAGCATGCGCTCCATTAGCCAGTTGGCGGGGTAACGGCCCACCAAAGCGACGATGGATAGGGGTTCTGAGAGGAAGGTCCCCCACATTGGAACTGAGACACG	0	0	0	0	0	0	0	0	0	0	0	0	0	0	0	0	0	0	0	0	0	0	0	0	0	0	0	0	0	0	0	0	0	0	0	0	0	0	0	0	0	0	0	0	0	0	0	0
Phy4323_Barnesiella	ACGCTAGCGACAGGCCTAACACATGCAAGTCGAGGGGCAGCGGGGAGGTAGCAATACCTTTGCCGGCGACCGGCGCACGGGTGAGTAACACGTATGCAATCCACCTGTAACAGGGGGATAACCCGGAGAAATCCGGACTAATACCCCATGATATGGGCTCTCCGCATGGAGGGTTCATTAAAGAGAGCAATCTTGGTTACAGACGAGCATGCGCTCCATTAGCCAGTTGGCGGGGTAACGGCCCACCAAGGCGACGATGGATAGGGGTTCTGAGAGGAAGGTCCCCCACATTGGAACTGAGACACG	0	0	0	0	0	0	0	0	0	0	0	0	0	0	0	0	0	0	0	0	0	0	0	0	0	0	0	0	0	0	0	0	0	0	0	0	0	0	0	0	0	0	0	0	0	0	0	0
Phy5339_Barnesiella	ACGCTAGCGACAGGCCTAACACATGCAAGTCGAGGGGCAGCGCGAGGGTAGCAATACCTTTGGCGGCGACCGGCGCACGGGTGAGTAACACGTATGCAATCTGCCTGTAACAGGGGGATAACCCGGAGAAATCCGGCCTAATACCCCATAACGACAAGGCCTCGCATGAGGCGATGTCTAAAGAGAGTAATCTTGGTTACAGATGAGCATGCGGTCCATTAGCCAGTTGGCGGGGTAACGGCCCACCAAAGCGACGATGGATAGGGGTTCTGAGAGGAAGGTCCCCCACATTGGAACTGAGACACG	0	0	0	0	0	0	0	0	0	0	0	0	0	0	0	0	0	0	0	0	0	0	0	0	0	0	0	0	0	0	0	0	0	0	0	0	0	0	0	0	0	0	0	0	0	0	0	0
Phy2869_Butyricimonas	ACGCTAGCGACAGGCTTAACACATGCAAGTCGAGGGGCAGCACGGTGTAGCGATACACTGGTGGCGACCGGCGCACGGGTGAGTAACACGTGTGCAACCAACCCCGTACCGGGAGATAACCCGCGGAAACGTGGACTAACATCCCATGATACTCGAGAGCCGCATGGCTCTAGATTTAAAATTCCGGTGGTACGGGACGGGCACGCGCGACATTAGGTAGTTGGCGGGGTAAGGGCCCACCAAGCCGACGATGTCTAGGGGTTCTGAGAGGAAGGTCCCCCACACTGGAACTGAGACACG	0	0	0	0	0	0	0	0	0	0	0	0	0	0	0	0	0	0	0	0	0	0	0	0	0	0	0	0	0	0	0	0	0	0	0	0	0	0	0	0	0	0	0	0	0	0	0	0
Phy4101_Butyricimonas	ACGCTAGCGACAGGCTTAACACATGCAAGTCGAGGGGCAGCGGGGAGTAGCAATACTTCGCCGGCGACCGGCGCACGGGTGAGTAACACGTGTGCAACCAACCCCGTACCGGGAGATAACCCGCGGAAACGTGGACTAACATCCCATAATACTGGAGGATCGCATGATCTTTCATTTAAAATTCCGGTGGTACGGGACGGGCACGCGCGACATTAGGTAGTTGGCGGGGTAACGGCCCACCAAGCCGACGATGTCTAGGGGTTCTGAGAGGAAGGTCCCCCACACTGGAACTGAGACACG	0	0	0	0	0	0	0	0	0	0	0	0	0	0	0	0	0	0	0	0	0	0	0	0	0	0	0	0	0	0	0	0	0	0	0	0	0	0	0	0	0	0	0	0	0.168553	0	0	0
Phy5214_Butyricimonas	ACGCTAGCGACAGGCTTAACACATGCAAGTCGAGGGGCAGCACGGTGTAGCGATACACTGGTGGCGACCGGCGCACGGGTGAGTAACACGTGTGCAACCAACCCCGTACCGGGAGATAACCCGCGGAAACGTGGACTAACATCCCATGAGACTCTAGAGCCGCATGGCTCTAGATTTAAAATTCCGGTGGTACGGGACGGGCACGCGCGACATTAGGTAGTTGGCGGGGTAACGGCCCACCAAGCCGACGATGTCTAGGGGTTCTGAGAGGAAGGTCCCCCACACTGGAACTGAGACACG	0	0	0	0	0	0	0	0	0	0	0	0	0	0	0	0	0	0	0	0	0	0	0	0	0	0	0	0	0	0	0	0	0	0	0	0	0	0	0	0	0	0	0	0	0	0	0	0
Phy5825_Butyricimonas	ACGCTAGCGACAGGCTTAACACATGCAAGTCGAGGGGCAGCACGGTGTAGCAATACACTGGTGGCGACCGGCGCACGGGTGAGTAACACGTGTGCAACCAACCCCGTACCGGGAGATAACCCGCGGAAACGTGGACTAACATCCCATGATACTCGAGAGCCGCATGGCTCTCGATTTAAAATTCCGGTGGTACGGGACGGGCACGCGCGACATTAGGTAGTTGGCGGGGTAACGGCCCACCAAGCCGACGATGTCTAGGGGTTCTGAGAGGAAGGTCCCCCACACTGGAACTGAGACACG	0	0	0	0	0	0	0	0	0	0	0	0	0	0	0	0	0	0	0	0	0	0	0	0	0	0	0	0	0	0	0	0	0	0	0	0	0	0	0	0	0	0	0	0	0	0	0	0
Phy5855_Butyricimonas	ACGCTAGCGACAGGCTTAACACATGCAAGTCGAGGGGCAGCGGGGAGTAGCAATACTTCGCCGGCGACCGGCGCACGGGTGAGTAACACGTGTGCAACCAACCCCGTACCGGGAGATAACCCGCGGAAACGTGGACTAACATCCCATAAGACTCTAGAGCCGCATGGCTCTGGATTTAAAATTCCGGTGGTACGGGACGGGCACGCGCGACATTAGGTAGTTGGCGGGGTAACGGCCCACCAAGCCGACGATGTCTAGGGGTTCTGAGAGGAAGGTCCCCCACACTGGAACTGAGACACG	0	0	0	0	0	0	0	0	0	0	0	0	0	0	0	0	0	0	0	0	0	0	0	0	0	0	0	0	0	0	0	0	0	0	0	0	0	0	0	0	0	0	0	0	0.120395	0	0	0
Phy5942_Butyricimonas	ACGCTAGCGACAGGCTTAACACATGCAAGTCGAGGGGCAGCGGGGAGTAGCAATACTTCGCCGGCGACCGGCGCACGGGTGAGTAACACGTGTGCAACCAACCCCGTACCGGGAGATAACCCGCGGAAACGTGGACTAACATCCCATGAGACTCTAGAGCCGCATGGCTCTAGATTTAAAATTCCGGTGGTACGGGACGGGCACGCGCGACATTAGGTAGTTGGCGGGGTAACGGCCCACCAAGCCGACGATGTCTAGGGGTTCTGAGAGGAAGGTCCCCCACACTGGAACTGAGACACG	0	0	0	0	0	0	0	0	0	0	0	0	0	0	0	0	0	0	0	0	0	0	0	0	0	0	0	0	0	0	0	0	0	0	0	0	0	0	0	0	0	0	0	0	0	0	0	0
Phy6053_Butyricimonas	ACGCTAGCGACAGGCTTAACACATGCAAGTCGAGGGGCAGCGGGGAGTAGCAATACTTCGCCGGCGACCGGCGCACGGGTGAGTAACACGTGTGCAACCAACCCCGTACCGGGAGATAACCCGCGGAAACGTGGACTAACATCCCATGATACTCGAGAGCCGCATGGCTCTCGATTTAAAATTCCGGTGGTACGGGACGGGCACGCGCGACATTAGGTAGTTGGCGGGGTAACGGCCCACCAAGCCGACGATGTCTAGGGGTTCTGAGAGGAAGGTCCCCCACACTGGAACTGAGACACG	0	0	0	0	0	0	0	0	0	0	0	0	0	0	0	0	0	0	0	0	0	0	0	0	0	0	0	0	0	0	0	0	0	0	0	0	0	0	0	0	0	0	0	0	0	0	0	0
Phy7010_Butyricimonas	ACGCTAGCGACAGGCTTAACACATGCAAGTCGAGGGGCAGCACTGGGTAGCAATACCCTGGTGGCGACCGGCGCACGGGTGAGTAACACGTGTGCAACCAACCCCGTACCGGGAGATAACCCGCGGAAACGTGGACTAACATCCCATGACACTCGAGAGCCGCATGGCTCTAGATTTAAAATTCCGGTGGTACGGGACGGGCACGCGCGACATTAGGTAGTTGGCGGGGTAACGGCCCACCAAGCCGACGATGTCTAGGGGTTCTGAGAGGAAGGTCCCCCACACTGGAACTGAGACACG	0	0	0	0	0	0	0	0	0	0	0	0	0	0	0	0	0	0	0	0	0	0	0	0	0	0	0	0	0	0	0	0	0	0	0	0	0	0	0	0	0	0	0	0	0	0	0	0
Phy7266_Butyricimonas	ACGCTAGCGACAGGCTTAACACATGCAAGTCGAGGGGCAGCACGGTGTAGCGATACACTGGTGGCGACCGGCGCACGGGTGAGTAACACGTGTGCAACCAACCCCGTACCGGGGGATAACCCGCGGAAACGTGGACTAACATCCCATGATACTCGAGAGCCGCATGGCTCTAGATTTAAAATTCCGGTGGTACGGGACGGGCACGCGCGACATTAGGTAGTTGGCGGGGTAAGGGCCCACCAAGCCGACGATGTCTAGGGGTTCTGAGAGGAAGGTCCCCCACACTGGAACTGAGACACG	0	0	0	0	0	0	0	0	0	0	0	0	0	0	0	0	0	0	0	0	0	0	0	0	0	0	0	0	0	0	0	0	0	0	0	0	0	0	0	0	0	0	0	0.024079	0	0	0	0
Phy1321_Coprobacter	ACGCTAGCGACAGGCCTAACACATGCAAGTCGAGGGGCAGCATTTTTGAAGCTTGCTTCAAAAGATGGCGACCGGCGCACGGGTGAGTAACGCGTATGGAACCAACCCGCAACAGGGGGATAACCCGGAGAAATCCGGACTAATACCGCATGGTACTCTTTGCACAGAAGTGTGAAGATTTAAAGATGCGAATCGGTTGCGGACGGTCATGCGTTCCATTAGCTAGTTGGCGGGGTAACGGCCCACCAAGGCGACGATGGATAGGGGTTCTGAGAGGAAGGTCCCCCACACTGGTACTGAGACACG	0	0	0	0	0	0	0	0	0	0	0	0	0	0	0	0	0	0	0	0	0	0	0.120395	0.69829	0	0	0	0	0	0	0	0	0	0	0	0	0	0	0	0	0	0	0	0	0	0	0	0
Phy1872_Coprobacter	ACGCTAGCGACAGGCCTAACACATGCAAGTCGAGGGGCAACATGGTATCAGCTTGCTGATACCGATGGCGACCGGCGCACGGGTGAGTAACGCGTATGTAATCTACCTGTAACAGAGGGATAACCCGGAGAAATCCGGACTAATACCTCATAGCACATATTATTCGCATGAGTTTTATGTTAAAGAGATTCGGTTACAGATGAACATGCGTTCCATTAGCTGGTTGGCGGGGTTACGGCCCACCAAGGCAACGATGGATGGGGGTTCTGAGAGGAAGGTCCCCCACATTGGAACTGAGACACG	0	0	0	0	0	0	0	0	0	0	0	0	0	0	0	0	0	0	0	0	0	0	0	0	0	0	0	0	0	0	0	0	0	0	0	0	0	0	0	0	0	0	0	0	0	0	0	0
Phy3993_Coprobacter	ACGCTAGCGACAGGCCTAACACATGCAAGTCGAGGGGCAGCATGGTATCAGCTTGCTGATACCGATGGCGACCGGCGCACGGGTGAGTAACGCGTATGTAATCTACCTGTAACAGAGGGATAACCCGGAGAAATCCGGACTAATACCTCATAGCACATATTATTCGCATGAGTTTTATGTTAAAGAGACTCGGTTACAGATGAACATGCGTTCCATTAGCTGGTTGGCGGGGTAACGGCCCACCAAGGCAACGATGGATAGGGGTTCTGAGAGGAAGGTCCCCCACACTGGTACTGAGACACG	0	0	0	0	0	0	0	0	0	0	0	0	0	0	0	0	0	0	0	0	0	0	0.024079	0	0	0	0	0	0	0	0	0	0	0	0	0	0	0	0	0	0	0	0	0	0	0	0	0
Phy4187_Coprobacter	ACGCTAGCGACAGGCCTAACACATGCAAGTCGAGGGGCAACATGGTATCAGCTTGCTGATACCGATGGCGACCGGCGCACGGGTGAGTAACGCGTATGTAATCTACCTGTAACAGAGGGATAACCCGGAGAAATCCGGACTAATACCTCATAGCACATATTATTCGCATGAATTTTATGTTAAAGAGACTCGGTTACAGATGAACATGCGTTCCATTAGCTGGTTGGCGGGGTCACGGCCCACCAAGGCAACGATGGATAGGGGTTCTGAGAGGAAGGTCCCCCACACTGGTACTGAGACACG	0	0	0	0	0	0	0	0	0	0	0	0	0	0	0	0	0	0	0	0	0	0	0	0.048158	0	0	0	0	0	0	0	0	0	0	0	0	0	0	0	0	0	0	0	0	0	0	0	0
Phy4682_Coprobacter	ACGCTAGCGACAGGCCTAACACATGCAAGTCGAGGGGCAGCATGGTATCAGCTTGCTGATACCGATGGCGACCGGCGCACGGGTGAGTAACGCGTATGTAATCTGCCTGTAACAGAGGGATAACCCGGAGAAATCCGGCCTAATACCTCATAATACATATTATTCGCATGAGTTTTATGTTAAAGAAATTCGGTTACAGATGAACATGCGTTCCATTAGCTGGTTGGCGGGGTAACGGCCCACCAAGGCGACGATGGATAGGGGTTCTGAGAGGAAGGTCCCCCACACTGGTACTGAGACACG	0	0	0	0	0	0	0	0	0	0	0	0	0	0	0	0	0	0	0	0	0	0	0.144474	0	0	0	0	0	0	0	0	0	0	0	0	0	0	0	0	0	0	0	0	0	0	0	0	0
Phy4849_Coprobacter	ACGCTAGCGACAGGCCTAACACATGCAAGTCGAGGGGCAACATGGCATCAGCTTGCTGATACCGATGGCGACCGGCGCACGGGTGAGTAACGCGTATGTAATCTACCTGTAACAGAGGGATAACCCGGAGAAATCCGGACTAATACCTCATAGCACATATTATTCGCATGAGTTTTATGTTAAAGAGACTCGGTTACAGATGAACATGCGTTCCATTAGCTGGTTGGCGGGGTCACGGCCCACCAAGGCAACGATGGATAGGGGTTCTGAGAGGAAGGTCCCCCACACTGGTACTGAGACACG	0	0	0	0	0	0	0	0	0	0	0	0	0	0	0	0	0	0	0	0	0	0	0	0	0	0	0	0	0	0	0	0	0	0	0	0	0	0	0	0	0	0	0	0	0	0	0	0
Phy1150_Odoribacter	ACGCTAGCGACAGGCTTAACACATGCAAGTCGAGGGGCAGCATGAGGTAGCAATACCTTGATGGCGACCGGCGCACGGGTGAGTAACGCGTATGCAACCTGCCTGATACCGGGGTATAGCCCATGGAAACGTGGATTAACACCCCATAGTACTTTTATCCTGCCTGGGATGGGAGTTAAATGTTCAAGGTATCGGATGGGCATGCGTCCTATTAGTTAGTTGGCGGGGTAACAGCCCACCAAGACGATGATAGGTAGGGGTTCTGAGAGGAAGGTCCCCCACATTGGAACTGAGACACG	0	0	0	0	0	0	0	0	0	0	0	0	0	0	0	0	0	0	0	0	0	0	0	0	0	0	0	0	0	0	0	0	0	0	0	0	0	2.50421	0	0	0	0	0	0	0	0	0	0
Phy1819_Odoribacter	ACGCTAGCGACAGGCTTAACACATGCAAGTCGAGGGGCATCATGAGGTAGCAATACCTTGATGGCGACCGGCGCACGGGTGAGTAACGCGTATGCAACCTGCCCGATACCGGGGTATAGCCCATGGAAACGTGGATTAACACCCCATAGTACTTTTATCCTGCATGGGATGTGAGTTAAATGTTCAAGGTATCGGATGGGCATGCGTCCTATTAGTTAGTTGGCGGGGTAACAGCCCACCAAGACGATGATAGGTAGGGGTTCTGAGAGGAAGGTCCCCCACATTGGAACTGAGACACG	0	0	0	0	0	0	0	0	0	0	0	0	0	0	0	0	0	0	0	0	0	0	0	0	0	0	0	0	0	0	0	0	0	0	0	0	0	0	0	0	0	0	0	0	0	0	0	0
Phy2169_Odoribacter	ACGCTAGCGACAGGCTTAACACATGCAAGTCGAGGGGCATCATGAGGTAGCAATACCTTGATGGCGACCGGCGCACGGGTGAGTAACGCGTATGCAACCTGCCCGATACCGGGGTATAGCCCATGGAAACGTGGATTAACACCCCATAGTACTTTTATCCTGCATGGGATGTGAGTTAAATGTTCAAGGTATCGGATGGGCATGCGTCCTATTAGTTAGTTGGCGGGGTAACAGCCCACCAAGACAATGATAGGTAGGGGTTCTGAGAGGAAGGTCCCCCACATTGGAACTGAGACACG	0	0	0	0	0	0	0	0	0	0	0	0	0	0	0	0	0	0	0	0	0	0	0	0	0	0	0	0	0	0	0	0	0	0	0	0	0	0	0	0	0	0	0	0.024079	0	0	0	0
Phy2221_Odoribacter	ACGCTAGCGACAGGCTTAACACATGCAAGTCGAGGGGCATCATGAGGTAGCAATACCTTGATGGCGACCGGCGCACGGGTGAGTAACGCGTATGCAACCTGCCTGATACCGGGGTATAGCCCATGGAAACGTGGATTAACACCCCATAGTACTTTTATCCTGCATGGGATGTGAGTTAAATGTTTAAGGTATCGGATGGGCATGCGTCCTATTAGTTAGTTGGCGGGGTAACAGCCCACCAAGACGATGATAGGTAGGGGTTCTGAGAGGAAGGTCCCCCACATTGGAACTGAGACACG	0	0	0	0	0	0	0	0	0	0	0	0	0	0	0	0	0	0	0	0	0	0	0.168553	0.168553	0	0	0	0	0	0	0	0	0	0	0	0	0	0	0	0	0	0	0	0	0	0	0	0
Phy4762_Odoribacter	ACGCTAGCGACAGGCTTAACACATGCAAGTCGAGGGGCAGCATGAGGTAGCAATACCTTGATGGCGACCGGCGCACGGGTGAGTAACGCGTATGCAACCTGCCCGATACCGGGGTATAGCCCATGGAAACGTGGATTAACACCCCATAGTACTTTTATCCTGCCTGGGATGGGAGTTAAATGTTCAAGGTATCGGATGGGCATGCGTCCTATTAGTTAGTTGGCGGGGTAACAGCCCACCAAGACGATGATAGGTAGGGGTTCTGAGAGGAAGGTCCCCCACATTGGAACTGAGACACG	0	0	0	0	0	0	0	0	0	0	0	0	0	0	0	0	0	0	0	0	0	0	0	0	0	0	0	0	0	0	0	0	0	0	0	0	0	0	0	0	0	0	0	0	0	0	0	0
Phy4923_Odoribacter	ACGCTAGCGACAGGCTTAACACATGCAAGTCGAGGGGCATCATGAGGTAGCAATACCTTGATGGCGACCGGCGCACGGGTGAGTAACGCGTATGCAACCTGCCCGATACCGGGGTATAGCCCATGGAAACGTGGATTAACACCCCATAGTACTTTTATCCTGCCTGGGATGGGAGTTAAATGTTCAAGGTATCGGATGGGCATGCGTCCTATTAGTTAGTTGGCGGGGTAACAGCCCACCAAGACGATGATAGGTAGGGGTTCTGAGAGGAAGGTCCCCCACATTGGAACTGAGACACG	0	0	0	0	0	0	0	0	0	0	0	0	0	0	0	0	0	0	0	0	0	0	0	0	0	0	0	0	0	0	0	0	0	0	0	0	0	0	0	0	0	0	0	0	0	0	0	0
Phy5296_Odoribacter	ACGCTAGCGACAGGCTTAACACATGCAAGTCGAGGGGCAGCATGAGGTAGCAATACCTTGATGGCGACCGGCGCACGGGTGAGTAACGCGTATGCAACCTGCCCGATACCGGGGTATAGCCCATGGAAACGTGGATTAACACCCCATAGTACTTTTATCCTGCATGGGATGTGAGTTAAATGTTCAAGGTATCGGATGGGCATGCGTCCTATTAGTTAGTTGGCGGGGTAACAGCCCACCAAGACGATGATAGGTAGGGGTTCTGAGAGGAAGGTCCCCCACATTGGAACTGAGACACG	0	0	0	0	0	0	0	0	0	0	0	0	0	0	0	0	0	0	0	0	0	0	0	0	0	0	0	0	0	0	0	0	0	0	0	0	0	0	0	0	0	0	0	0	0	0	0	0
Phy6283_Odoribacter	ACGCTAGCGACAGGCTTAACACATGCAAGTCGAGGGGCATCATGAGGTAGCAATACCTTGATGGCGACCGGCGCACGGGTGAGTAACGCGTATGCAACCTGCCTGATACCGGGGTATAGCCCATGGAAACGTGGATTAACACCCCATAGTACTTTTATCCTGCATGGGATGTGAGTTAAATGTTCAAGGTATCGGATGGGCATGCGTCCTATTAGTTAGTTGGCGGGGTAACAGCCCACCAAGACGATGATAGGTAGGGGTTCTGAGAGGAAGGTCCCCCACATTGGAACTGAGACACG	0	0	0	0	0	0	0	0	0	0	0	0	0	0	0	0	0	0	0	0	0	0	0	0	0	0	0	0	0	0	0	0	0	0	0	0	0	0	0	0	0	0	0	0	0	0	0	0
Phy234_Parabacteroides	ACGCTAGCGACAGGCTTAACACATGCAAGTCGAGGGGCAGCATGATTTGTAGCAATACAGATTGATGGCGACCGGCGCACGGGTGAGTAACGCGTATGCAACTTACCTATCAGAGGGGGATAGCCCGGCGAAAGTCGGATTAATACCCCATAAAACAGGGGTCCCGCATGGGAATATTTGTTAAAGATTCATCGCTGATAGATAGGCATGCGTTCCATTAGGCAGTTGGCGGGGTAACGGCCCACCAAACCGACGATGGATAGGGGTTCTGAGAGGAAGGTCCCCCACATTGGTACTGAGACACG	0	0	0	0	6.14014	0	0	0	0	0	0.024079	0.024079	0	0	0.842764	0	0	0	0	0	0	0	0.144474	0.192632	0	0	0.24079	0	0	0	0	0	0	0	0	0	0	0	0	0	0	0	0	0	1.83	0.409343	0	0
Phy555_Parabacteroides	ACGCTAGCGACAGGCTTAACACATGCAAGTCGAGGGGCAGCACGGGCAGCAATGCCTGGTGGCGACCGGCGCACGGGTGAGTAACGCGTATGCAACTTGCCTATCAGAGGGGAACAGCCCGGCGAAAGTCGGATTAATGCCCCATAAAACAGGGATCCCGCATGGGGTTATTTGTTAAAGATTCATCGCTGATAGATAGGCATGCGTTCCATTAGGCAGTTGGCGGGGTAACGGCCCACCAAACCGACGATGGATAGGGGTTCTGAGAGGAAGGTCCCCCACATTGGAACTGAGACACG	0	0	0	0	0	0	0	0	0	0	0	0	0	0	0	0	0	0	0	0	0	0	0	0	0	9.99278	0	0	0	0	0	0	0	0	0	0	0	0	0	0	0	0	0	0	0	0	0	0
Phy1423_Parabacteroides	ACGCTAGCGACAGGCTTAACACATGCAAGTCGAGGGGCAGCGGGGTGTAGCAATACACCGCCGGCGACCGGCGCACGGGTGAGTAACGCGTATGCAACTTGCCTATCAGAGGGGGATAACCCGGCGAAAGTCGGACTAATACCGCATGAAGCAGGGGCCCCGCATGGGGATATTTGCTAAAGATTCATCGCTGATAGATAGGCATGCGTTCCATTAGGCAGTTGGCGGGGTAACGGCCCACCAAACCGACGATGGATAGGGGTTCTGAGAGGAAGGTCCCCCACATTGGTACTGAGACACG	0	0	0	0	0	0	0	0	0	0	0	0	0	0	0	0	0	0	0	0	0	0	0.216711	0.192632	0	0	0	0	0	0	0	0	0	0	0	0	0	0	0	0	0	0	0	0	0	0	0	0
Phy1886_Parabacteroides	ACGCTAGCGACAGGCTTAACACATGCAAGTCGAGGGGCAGCACAGGTAGCAATACCGGGTGGCGACCGGCGCACGGGTGAGTAACGCGTATGCAACTTGCCTATCAGAGGGGGATAACCCGGCGAAAGTCGGACTAATACCGCATGAAGCAGGGGCCCCGCATGGGGATATTTGCTAAAGATTCATCGCTGATAGATAGGCATGCGTTCCATTAGGCAGTTGGCGGGGTAACGGCCCACCAAACCGACGATGGATAGGGGTTCTGAGAGGAAGGTCCCCCACATTGGTACTGAGACACG	0	0	0	0	0	0	0	0	0	0	0	0	0	0	0	0	0	0	0	0	0	0	0	0.288948	0	0	0	0	0	0	0	0	0	0	0	0	0	0	0	0	0	0	0	0	0	0	0	0
Phy1978_Parabacteroides	ACGCTAGCGACAGGCTTAACACATGCAAGTCGAGGGGCAGCACAGGTAGCAATACCGGGTGGCGACCGGCGCACGGGTGAGTAACGCGTATGCAACTTACCTATCAGAGGGGGATAACCCGGCGAAAGTCGGACTAATACCGCATGAAGCAGGGGTCCCGCATGGGGATATTTGCTAAAGATTCATCGCTGATAGATAGGCATGCGTTCCATTAGGCAGTTGGCGGGGTAACGGCCCACCAAACCGACGATGGATAGGGGTTCTGAGAGGAAGGTCCCCCACATTGGTACTGAGACACG	0	0	0	0	0	0	0	0	0	0	0	0	0	0	0	0	0	0	0	0	0	0	0.0722369	0.337106	0	0	0	0	0	0	0	0	0	0	0	0	0	0	0	0	0	0	0	0	0	0	0	0
Phy2374_Parabacteroides	ACGCTAGCGACAGGCTTAACACATGCAAGTCGAGGGGCAGCACAGGTAGCAATACCGGGTGGCGACCGGCGCACGGGTGAGTAACGCGTATGCAACTTACCTATCAGAGGGGGATAACCCGGCGAAAGTCGGACTAATACCGCATGAAGCAGGGGCCCCGCATGGGGATATTTGCTAAAGATTTATCGCTGATAGATAGGCATGCGTTCCATTAGGCAGTTGGCGGGGTAACGGCCCACCAAACCGACGATGGATAGGGGTTCTGAGAGGAAGGTCCCCCACATTGGTACTGAGACACG	0	0	0	0	0	0	0	0	0	0	0	0	0	0	0	0	0	0	0	0	0	0	0	0.457501	0	0	0	0	0	0	0	0	0	0	0	0	0	0	0	0	0	0	0	0	0	0	0	0
Phy2544_Parabacteroides	ACGCTAGCGACAGGCTTAACACATGCAAGTCGAGGGGCAGCATGGTTTGTAGCAATACAAACTGATGGCGACCGGCGCACGGGTGAGTAACGCGTATGCAACTTACCTATCAGAGGGGGATAGCCCGGCGAAAGTCGGATTAATACCCCATAAAACAGGGGTCCCGCATGGGAATATTTGTTAAAGATTTATTGCTGATAGATAGGCATGCGTTCCATTAGGCAGTTGGCGGGGTAACGGCCCACCAAACCGACGATGGATAGGGGTTCTGAGAGGAAGGTCCCCCACATTGGTACTGAGACACG	0	0	0	0	0	0	0	0	0	0	0	0	0	0	0	0	0	0	0	0	0	0	0	0	0	0	0	0	0	0	0	0	0	0	0	0	0	0	0	0	0	0	0	0	0	0	0	0
Phy2620_Parabacteroides	ACGCTAGCGACAGGCTTAACACATGCAAGTCGAGGGGCAGCATGGTTTGTAGCAATACAAACTGATGGCGACCGGCGCACGGGTGAGTAACGCGTATGCAACTTACCTATCAGAGGGGGATAGCCCGGCGAAAGTCGGATTAATACCCCATAAAACAGGGGTCCCGCATGGGAATATTTGTTAAAGATTCATTGCTGATAGATAGGCATGCGTTCCATTAGGCAGTTGGCGGGGTAACGGCCCACCAAACCGACGATGGATAGGGGTTCTGAGAGGAAGGTCCCCCACATTGGTACTGAGACACG	0	0	0	0	0	0	0	0	0	0	0	0	0	0	0	0	0	0	0	0	0	0	0	0.385264	0	0	0	0	0	0	0	0	0	0	0	0	0	0	0	0	0	0	0	0	0	0	0	0
Phy2625_Parabacteroides	ACGCTAGCGACAGGCTTAACACATGCAAGTCGAGGGGCAGCACAGGTAGCAATACCGGGTGGCGACCGGCGCACGGGTGAGTAACGCGTATGCAACTTACCTATCAGAGGGGGATAACCCGGCGAAAGTCGGACTAATACCGCATGAAGCAGGGGCCCCGCATGGGGATATTTGCTAAAGATTCATCGCTGATAGATAGGCATGCGTTCCATTAGGCAGTTGGCGGGGTAACGGCCCACCAAACCGACGATGGATAGGGGTTCTGAGAGGAAGGTCCCCCACATTGGTACTGAGACACG	0	0	0	0	0	0	0	0	0	0	0	0	0	0	0	0	0	0	0	0	0	0	0	0	0	0	0	0	0	0	0	0	0	0	0	0	0	0	0	0	0	0	0	0	0.433422	0	0	0
Phy2668_Parabacteroides	ACGCTAGCGACAGGCTTAACACATGCAAGTCGAGGGGCAGCATGGTTTGTAGCAATACAAACTGATGGCGACCGGCGCACGGGTGAGTAACGCGTATGCAACTTACCTATCAGAGGGGGATAGCCCGGCGAAAGTCGGATTAATACCCCATAAAACAGGGGTCCCGCATGGGAATATTTGTTAAAGATTGATTGCTGATAGATAGGCATGCGTTCCATTAGGCAGTTGGCGGGGTAACGGCCCACCAAACCGACGATGGATAGGGGTTCTGAGAGGAAGGTCCCCCACATTGGTACTGAGACACG	0	0	0	0	0	0	0	0	0	0	0	0	0	0	0	0	0	0	0	0	0	0	0	0.216711	0	0	0	0	0	0	0	0	0	0	0	0	0	0	0	0	0	0	0	0	0	0	0	0
Phy3214_Parabacteroides	ACGCTAGCGACAGGCTTAACACATGCAAGTCGAGGGGCAGCGGGGGTAGCGATACCCGCCGGCGACCGGCGCACGGGTGAGTAACGCGTATGCAACTTGCCTATCAGAGGGGGATAACCCGGCGAAAGTCGGACTAATACCGCATGAAGCAGGGATCCCGCATGGGAATATTTGCTAAAGATTCATCGCTGATAGATAGGCATGCGTTCCATTAGGCAGTTGGCGGGGTAACGGCCCACCAAACCGACGATGGATAGGGGTTCTGAGAGGAAGGTCCCCCACATTGGTACTGAGACACG	0	0	0	0	0	0	0	0	0	0	0	0	0	0	0	0	0	0	0	0	0	0	0	0	0	0	0	0	0	0	0	0	0	0	0	0	0	0	0	0	0	0	0	0	0	0	0	0
Phy3501_Parabacteroides	ACGCTAGCGACAGGCTTAACACATGCAAGTCGAGGGGCAGCGGGGGTAGCAATACCCGCCGGCGACCGGCGCACGGGTGAGTAACGCGTATGCAACTTACCTATCAGAGGGGGATAACCCGGCGAAAGTCGGACTAATACCGCATGAAGCAGGGGCCCCGCATGGGGATATTTGCTAAAGATTCATCGCTGATAGATAGGCATGCGTTCCATTAGGCAGTTGGCGGGGTAACGGCCCACCAAACCGACGATGGATAGGGGTTCTGAGAGGAAGGTCCCCCACATTGGTACTGAGACACG	0	0	0	0	0	0	0	0	0	0	0	0	0	0	0	0	0	0	0	0	0	0	0.144474	0	0	0	0	0	0	0	0	0	0	0	0	0	0	0	0	0	0	0	0	0	0	0	0	0
Phy3751_Parabacteroides	ACGCTAGCGGCAGGCTTAACACATGCAAGTCGAGGGGCAGCATGATTTGTAGCAATACAGATTGATGGCGACCGGCGCACGGGTGAGTAACGCGTATGCAACTTACCTATCAGAGGGGGATAGCCCGGCGAAAGTCGGATTAATACCCCATAAAACAGGGGTCCCGCATGGGAATATTTGTTAAAGATTCATCGCTGATAGATAGGCATGCGTTCCATTAGGCAGTTGGCGGGGTAACGGCCCACCAAACCGACGATGGATAGGGGTTCTGAGAGGAAGGTCCCCCACATTGGTACTGAGACACG	0	0	0	0	0	0	0	0	0	0	0	0	0	0	0	0	0	0	0	0	0	0	0	0	0	0	0	0	0	0	0	0	0	0	0	0	0	0	0	0	0	0	0	0	0	0	0	0
Phy4248_Parabacteroides	ACGCTAGCGACAGGCTTAACACATGCAAGTCGAGGGGCAGCGGGGTGTGGCAACACACTGCCGGCGACCGGCGCACGGGTGAGTAACGCGTATGCAACTTGCCTATCAGAGGGGGATAACCCGGCGAAAGTCGGACTAATACCGCATAAAACAGGGGTCCCGCATGGGGATATTTGTTAAAGATTCATCGCTGATAGATAGGCATGCGTTCCATTAGGCAGTTGGCGGGGTAACGGCCCACCAAACCGACGATGGATAGGGGTTCTGAGAGGAAGGTCCCCCACATTGGTACTGAGACACG	0	0	0	0	0	0	0	0	0	0	0	0	0	0	0	0	0	0	0	0	0	0	0	0	0	0	0	0	0	0	0	0	0	0	0	0	0	0	0	0	0	0	0	0	0	0	0	0
Phy6323_Parabacteroides	ACGCTAGCGACAGGCTTAACACATGCAAGTCGAGGGGCAGCACAGGTAGCAATACCGGGTGGCGACCGGCGCACGGGTGAGTAACGCGTATGCAACTTACCTATCAGAGGGGGATAACCCGGCGAAAGTCGGACTAATACCGCATGAAGCAGGGGCCCCGCATGGGGATATTTGCTAAAGATTCATCGCTGATAGATAGGCATGCGTTCCATTAGGCAGTTGGCGGGGTAACGGCCCACCAAGCCGACGATGGATAGGGGTTCTGAGAGGAAGGTCCCCCACATTGGTACTGAGACACG	0	0	0	0	0	0	0	0	0	0	0	0	0	0	0	0	0	0	0	0	0	0	0	0	0	0	0	0	0	0	0	0	0	0	0	0	0	0	0	0	0	0	0	0	0	0	0	0
Phy6556_Parabacteroides	ACGCTAGCGACAGGCTTAACACATGCAAGTCGAGGGGCAGCACAGGTAGCAATACCGGGTGGCGACCGGCGCACGGGTGAGTAACGCGTATGCAACTTGCCTATCAGAGGGGGATAACCCGGCGAAAGTCGGACTAATACCGCATGAAGCAGGGATCCCGCATGGGAATATTTGCTAAAGATTCATCGCTGATAGATAGGCATGCGTTCCATTAGGCAGTTGGCGGGGTAACGGCCCACCAAACCGACGATGGATAGGGGTTCTGAGAGGAAGGTCCCCCACATTGGTACTGAGACACG	0	0	0	0	0	0	0	0	0	0	0	0	0	0	0	0	0	0	0	0	0	0.048158	0	0	0	0	0	0	0	0	0	0	0	0	0	0	0	0	0	0	0	0	0	0	0	0	0	0
Phy96_Porphyromonas_endodontalis	ACGCTAGCGATAGGCTTAACACATGCAAGTCGAGGGGCAGCATTATTTTAGCTTGCTAAGATAGATGGCGACCGGCGCACGGGTGCGTAACGCGTATGCAACCTGCCTGTAATTAGGGAATAACCCGGTGAAAGTCGGACTAATACCCTATATTCTTCTTTCTCCGCATGGAGGAGGACGGAAAGATTTATTGATTACAGATGGGCATGCGTCCCATTAGCTGGTTGGTAAGGTAACGGCTTACCAAGGCAACGATGGGTAGGGGGACTGAGAGGTTGACCCCCCACACTGGTACTGAGACACG	0	0	0	0	0	0	0	0	0	0	0	0	0	0	0	0	0	0	0	0	0	0	0	0	0	0	0	0	0	0	0	0	0	0	0	0	0	0	0	0	0	0	0	0.385264	0.337106	0	0	0.024079
Phy144_Porphyromonas	ACGCTAGCGATAGGCTTAACACATGCAAGTCGAGGGGCAGCATTATTTTAGCTTGCTAAGATAGATGGCGACCGGCGCACGGGTGCGTAACGCGTATGCAACCTGCCTGTAATTAGGGAATAACCCGGTGAAAGTCGGACTAATACCCTATATTCTTCTTTCTCCGCATGGAGAGGGACGGAAAGATTTATTGATTACAGATGGGCATGCGTCCCATTAGCTAGTTGGTAAGGTAACGGCTTACCAAGGCAACGATGGGTAGGGGGACTGAGAGGTTGACCCCCCACACTGGTACTGAGACACG	0	0	0	0	0	0	0	0	0	0	0	0	0	0.652489	0	0	0	0	0	0	0	0	0	0	0	0	0	0	0	0	0	0	0	0	0	0	0	0	0	0	0	0	0	0	0	0	0	0
Phy231_Porphyromonas	ACGCTAGCGATAGGCTTAACACATGCAAGTCGAGGGGCAGCATGGTCTTAGCTTGCTAAGACTGATGGCGACCGGCGCACGGGTGCGTAACGCGTATGCAACTTGCCTCACAGAGGGGGATAACCCGTCGAAAGACGGACTAATACCGCGTACACTCTATGTTGGGCATCCAATGTAGAGGAAATGAACTTCGCTGTGAGATAGGCATGCGTCCCATTAGCTAGTTGGTGAGGTAACGGCTCACCAAGGCGACGATGGGTAGGGGAACTGAGAGGTTGAACCCCCACACTGGTACTGAGACACG	0	0	0	0	0	0	0	0	0	0.337106	0.144474	0	0	0	0.433422	0	0	0	0	0	0.048158	0	0	0	0	0	0	0	0	0	0	0	0	1.0354	0	0	0	0	0	0	0	0	0	0	0	0	0	0
Phy257_Porphyromonas	ACGCTAGCGATAGGCTTAACACATGCAAGTCGAGGGGCAGCATGGTCTTAGCTTGCTAAGACTGATGGCGACCGGCGCACGGGTGCGTAACGCGTATGCAACTTGCCTCACAGAGGGGGATAACCCGTCGAAAGACGGACTAATACCGCGTACACTCTATGTTGGGCATCCAATGTAGAGGAAATGAAATTCGCTGTGAGATAGGCATGCGTCCCATTAGCTAGTTGGTGAGGTAACGGCTCACCAAGGCGACGATGGGTAGGGGAACTGAGAGGTTGAACCCCCACACTGGTACTGAGACACG	0	0	0	0	0	0	0	0	0.0722369	0	0	0	0	0	0	0	0	0.264869	0	0	0	0	0	0	0	0	0	0	0	0	0	0	0	0	0	0	0	0	0	0	0	0	0.288948	0	0	0	0	0
Phy299_Porphyromonas	ACGCTAGCGATAGGCTTAACACATGCAAGTCGAGGGGCAGCATTATTTTAGCTTGCTAAGATAGATGGCGACCGGCGCACGGGTGCGTAACGCGTATGCAACCTGCCTGTAATTAGGGAATAACCCGGTGAAAGTCGGACTAATACCCTATATTCTTCTTTCTCCGCATGGAGAGGGACGGAAAGATTTATTGATTACAGATGGGCATGCGTCCCATTAGCTGGTTGGTAAGGTAACGGCTTACCAAGGCAACGATGGGTAGGGGGACTGAGAGGTTGACCCCCCACACTGGTACTGAGACACG	0	0	0	0	0	0	0	0	0	0	0	0	0	0	0	0	0	0	0	0	0	0	0	0	0	0	0	0	0	0	0	0	0	0	0	0	0	0	0	0	0	0	0	0	0	0	0	0
Phy343_Porphyromonas	ACGCTAGCGATAGGCTTAACACATGCAAGTCGAGGGGCAGCATTATTTTAGCTTGCTAAGATAGATGGCGACCGGCGCACGGGTGCGTAACGCGTATGCAACCTGCCTGTAATTAGGGAATAACCCGGTGAAAGTCGGACTAATACCCTATATTCTTCTTTCTCCGCATGGAGGAGGATGGAAAGATTTATTGATTACAGATGGGCATGCGTCCCATTAGCTAGTTGGTAAGGTAACGGCTTACCAAGGCAACGATGGGTAGGGGGACTGAGAGGTTGACCCCCCACACTGGTACTGAGACACG	0	0	0	0	0	0	0	0	0	0	0.457501	0.433422	0	0	0	0	0	0	0	0	0	0	0	0	0	0	0	0	0	0	0	0	0	0	0	0	0	0	0	0	0	0	0	0	0	0	0	0
Phy357_Porphyromonas	ACGCTAGCGATAGGCTTAACACATGCAAGTCGAGGGGCAGCATTATTTTAGCTTGCTAAGATAGATGGCGACCGGCGCACGGGTGCGTAACGCGTATGCAACCTGCCTGTAATTAGGGAATAACCCGGTGAAAGTCGGACTAATACCCTATATTCTTCTTTCTCCGCATGGAGAAGGACGGAAAGATTTATTGATTACAGATGGGCATGCGTCCCATTAGCTGGTTGGTAAGGTAACGGCTTACCAAGGCAACGATGGGTAGGGGGACTGAGAGGTTGACCCCCCACACTGGTACTGAGACACG	0	0	0	0	0	0	0	0	0	0	0	0	0	0	0	0	0	0	0	0	0	0	0	0	0	0	0	0	0	0	0	0	0	0	0	0	0	0	0	0	0	0	0	0	0	0	0	0
Phy371_Porphyromonas	ACGCTAGCGATAGGCTTAACACATGCAAGTCGAGGGGCAGCATTATTTTAGCTTGCTAAGATAGATGGCGACCGGCGCACGGGTGCGTAACGCGTATGCAACCTGCCTGTAATTAGGGAATAACCCGGTGAAAGTCGGACTAATACCCTATATTCTTCTTTCTCCGCATGGGGGAGGACGGAAAGATTTATTGATTACAGATGGGCATGCGTCCCATTAGCTAGTTGGTAAGGTAACGGCTTACCAAGGCAACGATGGGTAGGGGGACTGAGAGGTTGACCCCCCACACTGGTACTGAGACACG	0	0	0	0	0	0	0	0	0.192632	0	0	0	0	0	0	0	0	0	0	0	0	0	0	0	0	0	0	0	1.66466	2.2875	0	0	0	0	0	0	0	0	0	0	0	0	0	0	0	0	0	0
Phy404_Porphyromonas	ACGCTAGCGATAGGCTTAACACATGCAAGTCGAGGGGCAGCATGGTCTTAGCTTGCTAAGACTGATGGCGACCGGCGCACGGGTGCGTAACGCGTATGCAACTTGCCTCACAGAGGGGGATAACCCGTCGAAAGACGGACTAATACCGCGTACACTTACAGGAGGGCATCCTCCAGTAAGGAAATGAATTTCGCTGTGAGATAGGCATGCGTCCCATTAGCTAGTTGGTGAGGTAACGGCTCACCAAGGCGACGATGGGTAGGGGAACTGAGAGGTTGAACCCCCACACTGGTACTGAGACACG	0	0	0	0	0	0	0	0	0	0	0	0	0	0	0	0	0	0	0	0	0	0	0	0	0	0	0	0	0	0	0	0	0	0	0	0	0	0	0	0	0	0	0	0	0	0	0	0
Phy443_Porphyromonas	ACGCTAGCGATAGGCTTAACACATGCAAGTCGAGGGGCAGCATGATCTTAGCTTGCTAAGGTCGATGGCGACCGGCGCACGGGTGCGTAACGCGTATGCAACTTGCCTTACAGAGGGGGATAACCCGTTGAAAGACGGACTAAAACCGCATACACTTGTATTATTGCATGATATTACAAGGAAATATTTATAGCTGTAAGATAGGCATGCGTCCCATTAGCTGGTTGGTGAGGTAACGGCTCACCAAGGCGACGATGGGTAGGGGAACTGAGAGGTTTATCCCCCACACTGGTACTGAGACACG	0	0	0	0	0	0	0	0	0	0	0	0	0	0	0	0	0	0	0	0	0	0	0.024079	0	0	0	0	0	0	0	0	0	0	0	0	0	0	0	0	0	0	0	0	0	0	0	0	0
Phy459_Porphyromonas	ACGCTAGCGATAGGCTTAACACATGCAAGTCGAGGGGCAGCATGGTCTTAGCTTGCTAAGACTGATGGCGACCGGCGCACGGGTGCGTAACGCGTATGCAACTTGCCTCACAGAGGGGGATAACCCGTCGAAAGACGGACTAATACCGCGTACACTTGGGATAGGGCATCCTGCCCCAAGGAAATGAAATTCGCTGTGAGATAGGCATGCGTCCCATTAGCTAGTTGGTGAGGTAACGGCTCACCAAGGCGACGATGGGTAGGGGAACTGAGAGGTTGAACCCCCACACTGGTACTGAGACACG	0	0	0	0	0	0	0	0	0	0	0	0	0	0	0	0	0	0	0	0	0	0	0	0	0	0	0	0	0	0	0	0	0	0	0	0	0	0	0	0	0	0	0	0	0	0	0	0
Phy582_Porphyromonas	ACGCTAGCGATAGGCTTAACACATGCAAGTCGAGGGGCAGCATGGTCTTAGCTTGCTAAGACTGATGGCGACCGGCGCACGGGTGCGTAACGCGTATGCAACTTGCCTCACAGAGGGGGATAACCCGTCGAAAGACGGACTAATACCGCGTACACTTGGGATAGGGCATCCTGACCCAAGGAAATGAAATTCGCTGTGAGATAGGCATGCGTCCCATTAGCTAGTTGGTGAGGTAACGGCTCACCAAGGCGACGATGGGTAGGGGAACTGAGAGGTTGAACCCCCACACTGGTACTGAGACACG	0	0	0	0	0	0	0	0	0	0	0	0	0	0	0	0	0	0	0	0	0	0	0	0	0	0	0	0	0	0	0	0	0	0	0	0	0	0	0	0	0	0	0	0	0	0	0	0
Phy606_Porphyromonas	ACGCTAGCGATAGGCTTAACACATGCAAGTCGAGGGGCAGCATGGTCTTAGCTTGCTAAGACTGATGGCGACCGGCGCACGGGTGCGTAACGCGTATGCAACTTGCCTCACAGAGGGGGATAACCCGTCGAAAGACGGACTAATACCGCGTACACTCTATGTTGGGCATCCAATGTAGAGGAAATGAACTTCGCTGTGAGATAGGCATGCGTCCCATTAGCTAGTTGGTGAGGTAACGGCTCACCAAGGCGACGATGGGTAGGGGAACTGAGAGGTTGAACCCCCACACTGGAACTGAGACACG	0	0	0	0	0	0	0	0	0	0	0	0	0	0	0	6.1883	0	0	0	0	0	0	0	0	0	0	0	0	0	0	0	0	0	0	0	0	0	0	0	0	0	0	0	0	0	0	0	0
Phy707_Porphyromonas	ACGCTAGCGATAGGCTTAACACATGCAAGTCGAGGGGCAGCATGGTCTTAGCTTGCTAAGACTGATGGCGACCGGCGCACGGGTGCGTAACGCGTATGCAACTTGCCTCACAGAGGGGGATAACCCGTCGAAAGACGGACTAATACCGCGTACACTTGGGATAGGGCATCCTATCCCAAGGAAATGAAATTCGCTGTGAGATAGGCATGCGTCCCATTAGCTAGTTGGTGAGGTAACGGCTCACCAAGGCGACGATGGGTAGGGGAACTGAGAGGTTGAACCCCCACACTGGTACTGAGACACG	0	0	0	0	0	0	0	0	0	0	0	0	0	0	0	0	0	0	0	0	0	0	0	0	0	0	0	0	0	0	0	0	0	0	0	0	0	0	0	0	0	0	0	0	0	0	0	0
Phy756_Porphyromonas	ACGCTAGCGATAGGCTTAACACATGCAAGTCGAGGGGCAGCATGGTCTTAGCTTGCTAAGACTGATGGCGACCGGCGCACGGGTGCGTAACGCGTATGCAACTTGCCTCACAGAGGGGGATAACCCGTCGAAAGACGGACTAATACCGCGTACACTTACAGGAGGGCATCCTCCAGTAAGGAAATGAAATTCGCTGTGAGATAGGCATGCGTCCCATTAGCTAGTTGGTGAGGTAACGGCTCACCAAGGCGACGATGGGTAGGGGAACTGAGAGGTTGAACCCCCACACTGGTACTGAGACACG	0	0	0	0	0	0	0	0	0	0	0	0	0	0	0	0.0722369	0	0	0	0	0	0	0	0	0	0	0	0	0	0	0	0	0	0	0	0	0	0	0	0	0	0	0	0	0	0	0	0
Phy777_Porphyromonas	ACGCTAGCGATAGGCTTAACACATGCAAGTCGAGGGGCAGCATGATCTTAGCTTGCTAAGGTTGATGGCGACCGGCGCACGGGTGCGTAACGCGTATGCAACTTGCCTTACAGAGGGGGATAACCCGTTGAAAGACGGACTAAAACCGCATACACTTGTATTATTGCATGATATTACAAGGAAATATTTATAGCTGTAAGATAGGCATGCGTCCCATTAGCTGGTTGGTGAGGTAACGGCTCACCAAGGCGACGATGGGTAGGGGAACTGAGAGGTTTATCCCCCACACTGGTACTGAGACACG	0	0	0	0	0	0	0	0	0	0	0	0	0	0	0	0	0	0	0	0	0	0	0	0	0	0	0	0	0	0	0	0	0	0	0.048158	0	0	0	0	0	0	0	0.24079	0.24079	0	0	0	0
Phy798_Porphyromonas	ACGCTAGCGATAGGCTTAACACATGCAAGTCGAGGGGCAGCATGGTCTTAGCTTGCTAAGACTGATGGCGACCGGCGCACGGGTGCGTAACGCGTATGCAACTTGCCTCACAGAGGGGGATAACCCGTCGAAAGACGGACTAATACCGCGTACACTCTATATTGGGCATCCAATGTAGAGGAAATGAAATTCGCTGTGAGATAGGCATGCGTCCCATTAGCTAGTTGGTGAGGTAACGGCTCACCAAGGCGACGATGGGTAGGGGAACTGAGAGGTTGAACCCCCACACTGGTACTGAGACACG	0	0	0	0	0	0	0	0	0	0	0	0	0	0	0	0	0	0	0	0	0	0	0	0	0	0	0	0	0	0.120395	0	0	0	0	0	0	0	0	0	0	0	0	0	0	0	0	0	0
Phy955_Porphyromonas	ACGCTAGCGATAGGCTTAACACATGCAAGTCGAGGGGCAGCATGGTCTTAGCTTGCTAAGACTGATGGCGACCGGCGCACGGGTGCGTAACGCGTATGCAACTTGCCTCACAGAGGGGGATAACCCGTCGAAAGACGGACTAATACCGCGTACACTTGGGATAGGGCATCCTAACCCAAGGAAATGAAATTCGCTGTGAGATAGGCATGCGTCCCATTAGCTAGTTGGTGAGGTAACGGCTCACCAAGGCAACGATGGGTAGGGGAACTGAGAGGTTGAACCCCCACACTGGTACTGAGACACG	0	0	0	0	0	0	0	0	0	0	0	0	0	0	0	0	0	0	0	0	0	0	0	0	0	0	0	0	0	0	0	0	0	0	0	0	0	0	0	0	0	0	0	0	0	0	0	0
Phy1026_Porphyromonas	ACGCTAGCGATAGGCTTAACACATGCAAGTCGAGGGGCAGCATGGTCTTAGCTTGCTAAGACTGATGGCGACCGGCGCACGGGTGCGTAACGCGTATGCAACTTGCCTCACAGAGGGGGATAACCCGTCGAAAGACGGACTAATACCGCGTACACTCCAGCTTGGGCATCCAAGCTAGAGGAAATGAAATTCGCTGTGAGATAGGCATGCGTCCCATTAGCTAGTTGGTGAGGTAACGGCTCACCAAGGCAACGATGGGTAGGGGAACTGAGAGGTTGAACCCCCACACTGGTACTGAGACACG	0	0	0	0	0	0	0	0	0	0	0	0	0	0	0	0	0	0	0	0	0	0	0	0	0	0	0	0	0	0	0	0	0	0	0	0	0	0	0	0	0	0	0	0	0	0	0	0
Phy1107_Porphyromonas	ACGCTAGCGATAGGCTTAACACATGCAAGTCGAGGGGCAGCATGGTCTTAGCTTGCTAAGACTGATGGCGACCGGCGCACGGGTGCGTAACGCGTATGCAACTTGCCTCACAGAGGGGGATAACCCGTCGAAAGACGGACTAATACCGCGTACACTTAGGATAGGGCATCCTATCCCAAGGAAATGAAATTCGCTGTGAGATAGGCATGCGTCCCATTAGCTAGTTGGTGAGGTAACGGCTCACCAAGGCGACGATGGGTAGGGGAACTGAGAGGTTGAACCCCCACACTGGTACTGAGACACG	0	0	0	0	0	0	0.024079	0	0	0	0	0	0	0	0	0	0	0	0	0	0	0	0	0	0	0	0	0	0	0	0	0	0	0	0	0	0	0	0	0	0	0	0	0	0	0	0	0
Phy1151_Porphyromonas	ACGCTAGCGATAGGCTTAACACATGCAAGTCGAGGGGCAGCATGGTCTTAGCTTGCTAAGACTGATGGCGACCGGCGCACGGGTGCGTAACGCGTATGCAACTTGCCTCACAGAGGGGGATAACCCGTCGAAAGACGGACTAATACCGCGTACACTCCAGCTTGGGCATCCAAGCTAGAGGAAATGAAATTCGCTGTGAGATAGGCATGCGTCCCATTAGCTAGTTGGTGAGGTAACGGCTCACCAAGGCGACGATGGGTAGGGGAACTGAGAGGTTGAACCCCCACACTGGTACTGAGACACG	0	0	0	0	0	0	0	0	0	0	0	0	0	0	0	0	0	0	0	0	0	0	0	0	0	0	0	0	0	0	0	0	0	0	0	0	0	0	0	0	0	0	0.601974	0	0	0	0	0
Phy1248_Porphyromonas	ACGCTAGCGATAGGCTTAACACATGCAAGTCGAGGGGCAGCATGGTCTTAGCTTGCTAAGACTGATGGCGACCGGCGCACGGGTGCGTAACGCGTATGCAACTTGCCTCACAGAGGGGGATAACCCGTCGAAAGACGGACTAATACCGCGTACACTCTATGTTGGGCATCCAATGTAGAGGAAATGAATTTCGCTGTGAGATAGGCATGCGTCCCATTAGCTAGTTGGTGAGGTAACGGCTCACCAAGGCGACGATGGGTAGGGGAACTGAGAGGTTGAACCCCCACACTGGTACTGAGACACG	0	0	0	0	0	0	0	0	0	0	0	0	0	0	0	0	0	0	0	0	0	0	0	0	0	0	0	0	0	0	0	0	0	0	0	0	0	0	0	0	0	0	0	0	0	0	0	0
Phy1324_Porphyromonas	ACGCTAGCGATAGGCTTAACACATGCAAGTCGAGGGGCAGCATTATTTTAGCTTGCTAAGATAGATGGCGACCGGCGCACGGGTGCGTAACGCGTATGCAACCTGCCTGTAATTAGGGAATAACCCGGTGAAAGTCGGACTAATACCCTATATTCTTCTTTCTCCGCATGGAGAAGGACGGAAAGATTTATTGATTACAGATGGGCATGCGTCCCATTAGCTCGTTGGTAAGGTAACGGCTTACCAAGGCAACGATGGGTAGGGGGACTGAGAGGTTGACCCCCCACACTGGTACTGAGACACG	0	0	0	0	0	0	0	0	0	0	0.529738	0.216711	0	0	0	0	0	0	0	0	0	0	0	0	0	0	0	0	0	0	0	0	0	0	0	0	0	0	0	0	0	0	0	0	0	0	0	0
Phy1371_Porphyromonas	ACGCTAGCGATAGGCTTAACACATGCAAGTCGAGGGGCAGCATTATTTTAGCTTGCTAAGATAGATGGCGACCGGCGCACGGGTGCGTAACGCGTATGCAACCTGCCTGTAATTAGGGAATAACCCGGTGAAAGTCGGACTAATACCCTATATTCATCGTTAACCGCATGGTTGATGATGGAAAGATTTATTGATTACAGATGGGCATGCGTCCCATTAGCTCGTTGGTAAGGTAACGGCTTACCAAGGCAACGATGGGTAGGGGGACTGAGAGGTTGACCCCCCACACTGGTACTGAGACACG	0	0	0	0	0	0	0	0	0	0	0	0	0	0	0	0	0	0	0	0	0	0	0	0	0	0	0	0	0	0.69829	0	0	0	0	0	0	0	0	0	0	0	0	0	0	0	0	0	0
Phy1403_Porphyromonas	ACGCTAGCGATAGGCTTAACACATGCAAGTCGAGGGGCAGCATGATCTTAGCTTGCTAAGGTTGATGGCGACCGGCGCACGGGTGCGTAACGCGTATGCAACTTGCCTTACAGAGGGGGATAACCCGTTGAAAGACGGACTAAAACCGCATACACTTGTATTATTGCATGATATTACAAGGAAATATTTATAGCTGTAAGATAGGCATGCGTCCCATTAGCTAGTTGGTGAGGTAACGGCTCACCAAGGCGACGATGGGTAGGGGAACTGAGAGGTTTATCCCCCACACTGGTACTGAGACACG	0	0	0	0	0	0	0	0	0	0	0	0	0	0	0	0	0	0	0	0	0	0	0	0	0	0	0	0	0	0	0	0	0	0	0	0	0	0	0	0	0	0	0	0	0	0	0	0
Phy1623_Porphyromonas	ACGCTAGCGATAGGCTTAACACATGCAAGTCGAGGGGCAGCATTATTTTAGCTTGCTAAGATAGATGGCGACCGGCGCACGGGTGCGTAACGCGTATGCAACCTGCCTGTAATTAGGGAATAACCCGGTGAAAGTCGGACTAATACCCTATATTCTTCTTTCTCCGCATGGGGATAGACGGAAAGATTTATTGATTACAGATGGGCATGCGTCCCATTAGCTTGTTGGTAAGGTAACGGCTTACCAAGGCAACGATGGGTAGGGGGACTGAGAGGTTGACCCCCCACACTGGTACTGAGACACG	0	0	0	0	0	0	0	0	0	0	0	0	0	0	0	0	0	0	0	0	0	0	0	0	0	0	0	0	0	0	0	0	0	0	0	0	0	0	0	0	0	0	0	0	0	0	0	0
Phy1704_Porphyromonas	ACGCTAGCGATAGGCTTAACACATGCAAGTCGAGGGGCAGCATGGTCTTAGCTTGCTAAGACTGATGGCGACCGGCGCACGGGTGCGTAACGCGTATGCAACTTGCCTCACAGAGGGGGATAACCCGTCGAAAGACGGACTAATACCGCGTACACTCCAGCTTGGGCATCCAAGCTAGAGGAAATGAATTTCGCTGTGAGATAGGCATGCGTCCCATTAGCTAGTTGGTGAGGTAACGGCTCACCAAGGCGACGATGGGTAGGGGAACTGAGAGGTTGAACCCCCACACTGGTACTGAGACACG	0	0	0	0	0	0	0	0	0	0	0	0	0	0	0	0	0	0	0	0	0	0	0	0	0	0	0	0	0	0	0	0	0	0	0	0	0	0	0	0	0	0	0	0	0	0	0	0
Phy1878_Porphyromonas	ACGCTAGCGATAGGCTTAACACATGCAAGTCGAGGGGCAGCATGGTCTTAGCTTGCTAAGACTGATGGCGACCGGCGCACGGGTGCGTAACGCGTATGCAACTTGCCTCACAGAGGGGGATAACCCGTCGAAAGACGGACTAATACCGCGTACACTTACAGGAGGGCATCCTTCAGTAAGGAAATGAAATTCGCTGTGAGATAGGCATGCGTCCCATTAGCTAGTTGGTGAGGTAACGGCTCACCAAGGCAACGATGGGTAGGGGAACTGAGAGGTTGAACCCCCACACTGGTACTGAGACACG	0	0	0	0	0	0	0	0	0	0	0	0	0	0	0	0	0	0	0	0	0	0	0	0	0	0	0	0	0	0	0	0	0	0	0	0	0	0	0	0	0	0	0	0	0	0	0	0
Phy1971_Porphyromonas	ACGCTAGCGATAGGCTTAACACATGCAAGTCGAGGGGCAGCATGGTCTTAGCTTGCTAAGACTGATGGCGACCGGCGCACGGGTGCGTAACGCGTATGCAACTTGCCTCACAGAGGGGGATAACCCGTCGAAAGACGGACTAATACCGCGTACACTCCACTTTGGGCATCCAAAGTAGAGGAAATGAAATTCGCTGTGAGATAGGCATGCGTCCCATTAGCTAGTTGGTGAGGTAACGGCTCACCAAGGCGACGATGGGTAGGGGAACTGAGAGGTTGAACCCCCACACTGGTACTGAGACACG	0	0	0	0	0	0	0	0	0	0	0	0	0	0	0	0	0	0	0	0	0	0	0	0	0	0	0	0	0	0	0	0	0	0	0	0	0	0	0	0	0	0	0	0	0	0	0	0
Phy2038_Porphyromonas	ACGCTAGCGATAGGCTTAACACATGCAAGTCGAGGGGCAGCATGGTCTTAGCTTGCTAAGACTGATGGCGACCGGCGCACGGGTGCGTAACGCGTATGCAACTTGCCTCACAGAGGGGGATAACCCGTCGAAAGACGGACTAATACCGCGTACACTCCAGCTTGGGCATCCAAGGTAGAGGAAATGAATTTCGCTGTGAGATAGGCATGCGTCCCATTAGCTAGTTGGTGAGGTAACGGCTCACCAAGGCGACGATGGGTAGGGGAACTGAGAGGTTGAACCCCCACACTGGTACTGAGACACG	0	0	0	0	0	0	0	0	0	0	0	0	0	0	0	0	0	0	0	0	0	0	0	0	0	0	0	0	0	0	0	0	0	0	0	0	0	0	0	0	0	0	0	0	0	0	0	0
Phy2111_Porphyromonas	ACGCTAGCGATAGGCTTAACACATGCAAGTCGAGGGGCAGCATGGTCTTAGCTTGCTAAGACTGATGGCGACCGGCGCACGGGTGCGTAACGCGTATGCAACTTGCCTCACAGAGGGGGATAACCCGTCGAAAGACGGACTAATACCGCGTACACTTGGGATAGGGCATCCTATCCCAAGGAAATGAACTTCGCTGTGAGATAGGCATGCGTCCCATTAGCTAGTTGGTGAGGTAACGGCTCACCAAGGCGACGATGGGTAGGGGAACTGAGAGGTTGAACCCCCACACTGGTACTGAGACACG	0	0	0	0	0	0	0	0	0	0	0	0	0	0	0	0	0	0	0	0	0	0	0	0	0	0	0	0	0	0	0	0	0	0	0	0	0	0	0	0	0	0	0	0	0	0	0	0
Phy2171_Porphyromonas	ACGCTAGCGATAGGCTTAACACATGCAAGTCGAGGGGCAGCATGGTCTTAGCTTGCTAAGACTGATGGCGACCGGCGCACGGGTGCGTAACGCGTATGCAACTTGCCTCACAGAGGGGGATAACCCGTCGAAAGACGGACTAATACCGCGTACACTCCAGCTTGGGCATCCAGGTTAGAGGAAATGAATTTCGCTGTGAGATAGGCATGCGTCCCATTAGCTAGTTGGTGAGGTAACGGCTCACCAAGGCAACGATGGGTAGGGGAACTGAGAGGTTGAACCCCCACACTGGTACTGAGACACG	0	0	0	0	0	0	0	0	0	0	0	0	0	0	0	0	0	0	0	0	0	0	0	0	0	0	0	0	0	0	0	0	0	0	0	0	0	0	0	0	0	0	0	0	0	0	0	0
Phy2363_Porphyromonas	ACGCTAGCGATAGGCTTAACACATGCAAGTCGAGGGGCAGCGTGGTCTTAGCTTGCTAAGACTGATGGCGACCGGCGCACGGGTGCGTAACGCGTATGCAACTTGCCTCACAGAGGGGGATAACCCGTCGAAAGACGGACTAATACCGCGTACACTCCATCTTGGGCATCCAGGGTAGAGGAAATGAATTTCGCTGTGAGATAGGCATGCGTCCCATTAGCTAGTTGGTGAGGTAACGGCTCACCAAGGCAACGATGGGTAGGGGAACTGAGAGGTTGAACCCCCACACTGGTACTGAGACACG	0	0	0	0	0	0	0	0	0	0	0	0	0	0	0	0	0	0	0	0	0	0	0	0	0	0	0	0	0	0	0	0	0	0	0	0	0	0	0	0	0	0	0	0	0	0	0	0
Phy2708_Porphyromonas	ACGCTAGCGATAGGCTTAACACATGCAAGTCGAGGGGCAGCATGGTCTTAGCTTGCTAAGACTGATGGCGACCGGCGCACGGGTGCGTAACGCGTATGCAACTTGCCTCACAGAGGGGGATAACCCGTCGAAAGACGGACTAATACCGCGTACACTCTATGTTGGGCATCCAATGTAGAGGAAATGAAATTCGCTGTGAGATAGGCATGCGTCCCATTAGCTAGTTGGTGAGGTGACGGCTCACCAAGGCGACGATGGGTAGGGGAACTGAGAGGTTGAACCCCCACACTGGTACTGAGACACG	0	0	0	0	0	0	0	0	0	0	0	0	0	0	0	0	0	0	0	0	0	0	0	0	0	0	0	0	0	0	0	0	0	0	0	0	0	0	0	0	0	0	0	0	0	0	0	0
Phy2761_Porphyromonas	ACGCTAGCGATAGGCTTAACACATGCAAGTCGAGGGGCAGCATTATTTTAGCTTGCTAAGATAGATGGCGACCGGCGCACGGGTGCGTAACGCGTATGCAACCTGCCTGTAATTAGGGAATAACCCGGTGAAAGTCGGACTAATACCCTATATTCTTCTTTTTCCGCATGGGGAAAGACGGAAAGATTTATTGATTACAGATGGGCATGCGTCCCATTAGCTTGTTGGTAAGGTAACGGCTTACCAAGGCGACGATGGGTAGGGGGACTGAGAGGTTGACCCCCCACACTGGTACTGAGACACG	0	0	0	0	0	0	0	0	0	0	0	0	0	0	0	0	0	0	0	0	0	0	0	0	0	0	0	0	0	0	0	0	0	0	0	0	0	0	0	0	0	0	0	0	0	0	0	0
Phy2765_Porphyromonas	ACGCTAGCGATAGGCTTAACACATGCAAGTCGAGGGGCAGCATTATTTTAGCTTGCTAAGATAGATGGCGACCGGCGCACGGGTGCGTAACGCGTATGCAACCTGCCTGTAATTAGGGAATAACCCGGTGAAAGTCGGACTAATACCCTATATTCTTCTTTCTCCGCATGGGGGAGGACGGAAAGATTTATTGATTACAGATGGGCATGCGTCCCATTAGCTGGTTGGTAAGGTAACGGCTTACCAAGGCAACGATGGGTAGGGGGACTGAGAGGTTGCCCCCCCACACTGGTACTGAGACACG	0	0	0	0	0	0	0	0	0	0	0	0	0	0	0	0	0	0	0	0	0	0	0	0	0	0	0	0	0	0	0	0	0	0	0	0	0	0	0	0	0	0	0	0	0	0	0	0
Phy2804_Porphyromonas	ACGCTAGCGATAGGCTTAACACATGCAAGTCGAGGGGCAGCATTATTTTAGCTTGCTAAGATAGATGGCGACCGGCGCACGGGTGCGTAACGCGTATGCAACCTGCCTGTAATTAGGGAATAACCCGGTGAAAGTCGGACTAATACCCTATATTCTTCTTTCTCCGCATGGGGGAGGACGGAGAGATTTATTGATTACAGATGGGCATGCGTCCCATTAGCTAGTTGGTAAGGTAACGGCTTACCAAGGCAACGATGGGTAGGGGGACTGAGAGGTTGACCCCCCACACTGGTACTGAGACACG	0	0	0	0	0	0	0	0	0	0	0	0	0	0	0	0	0	0	0	0	0	0	0	0	0	0	0	0	0.723764	0	0	0	0	0	0	0	0	0	0	0	0	0	0	0	0	0	0	0
Phy2819_Porphyromonas	ACGCTAGCGATAGGCTTAACACATGCAAGTCGAGGGGCAGCATTATTTTAGCTTGCTAAGATAGATGGCGACCGGCGCACGGGTGCGTAACGCGTATGCAACCTGCCTGTAATTAGGGAATAACCCGGTGAAAGTCGGACTAATACCCTATATTCTTCTTTCTCCGCATGGAGGAGGACGGAAAGATTTATTGATTACAGATGGGCATGCGTCCCATTAGCTGGTTGGTAAGGTGACGGCTTACCAAGGCAACGATGGGTAGGGGGACTGAGAGGTTGACCCCCCACACTGGTACTGAGACACG	0	0	0	0	0	0	0	0	0	0	0	0	0	0	0	0	0	0	0	0	0	0	0	0	0	0	0	0	0	0	0	0	0	0	0.0722369	0.048158	0	0	0	0	0	0	0	0	0	0	0	0
Phy2853_Porphyromonas	ACGCTAGCGATAGGCTTAACACATGCAAGTCGAGGGGCAGCATGGTCTTAGCTTGCTAAGACTGATGGCGACCGGCGCACGGGTGCGTAACGCGTATGCAACTTGCCTCACAGAGGGGGATAACCCGTCGAAAGACGGACTAATACCGCGTACACTTGGGATAGGGCATCCTACTCCAAGGAAATGAATTTCGCTGTGAGATAGGCATGCGTCCCATTAGCTAGTTGGTGAGGTAACGGCTCACCAAGGCGACGATGGGTAGGGGAACTGAGAGGTTGAACCCCCACACTGGTACTGAGACACG	0	0	0	0	0	0	0	0	0	0	0	0	0	0	0	0	0	0	0	0	0	0	0	0	0	0	0	0	0	0	0	0	0	0	0	0	0	0	0	0	0	0	0	0	0	0	0	0
Phy2892_Porphyromonas	ACGCTAGCGATAGGCTTAACACATGCAAGTCGAGGGGCAGCATTATTTTAGCTTGCTAAGATAGATGGCGACCGGCGCACGGGTGCGTAACGCGTATGCAACCTGCCTGTAATTAGGGAATAACCCGGTGAAAGTCGGACTAATACCCTATATTCTTCTTTTTCCGCATGGGGAAAGACGGAAAGATTTATTGATTACAGATGGGCATGCGTCCCATTAGCTCGTTGGTAAGGTAACGGCTTACCAAGGCAACGATGGGTAGGGGGACTGAGAGGTTGACCCCCCACACTGGTACTGAGACACG	0	0	0	0	0	0	0	0	0	0	0	0	0	0	0	0	0	0	0	0	0	0	0	0	0	0	0	1.05948	0	0	0	0	0	0	0	0	0	0	0	0	0	0	0	0	0	0	0	0
Phy2895_Porphyromonas	ACGCTAGCGATAGGCTTAACACATGCAAGTCGAGGGGCAGCATGGTCTTAGCTTGCTAAGACTGATGGCGACCGGCGCACGGGTGCGTAACGCGTATGCAACTTGCCTCACAGAGGGGGATAACCCGTCGAAAGACGGACTAATACCGCGTACACTTACAGGAGGGCATCCTTCAGTGAGGAAATGAAATTCGCTGTGAGATAGGCATGCGTCCCATTAGCTAGTTGGTGAGGTAACGGCTCACCAAGGCAACGATGGGTAGGGGAACTGAGAGGTTGAACCCCCACACTGGTACTGAGACACG	0	0	0	0	0	0	0	0	0	0	0	0	0	0	0	0	0	0	0	0	0	0	0	0	0	0	0	0	0	0	0	0	0	0	0	0	0	0	0	0	0	0	0	0	0	0	0	0
Phy2968_Porphyromonas	ACGCTAGCGATAGGCTTAACACATGCAAGTCGAGGGGCAGCATGGTCTTAGCTTGCTAAGACTGATGGCGACCGGCGCACGGGTGCGTAACGCGTATGCAACTTGCCTCACAGAGGGGGATAACCCGTCGAAAGACGGACTAATACCGCGTACACTCCATCTTGGGCATCCAAGGAGGAGGAAATGAACTTCGCTGTGAGATAGGCATGCGTCCCATTAGCTTGTTGGTGAGGTAACGGCTCACCAAGGCGACGATGGGTAGGGGAACTGAGAGGTTGAACCCCCACACTGGTACTGAGACACG	0	0	0	0	0	0	0	0	0	0	0	0	0	0	0	0	0	0	0	0	0	0	0	0	0	0	0	0	0	0	0	0	0	0	0	0	0	0	0	0	0	0	0	0	0	0	0	0
Phy3004_Porphyromonas	ACGCTAGCGATAGGCTTAACACATGCAAGTCGAGGGGCAGCATGGTCTTAGCTTGCTAAGACTGATGGCGACCGGCGCACGGGTGCGTAACGCGTATGCAACTTGCCTCACAGAGGGGGATAACCCGTCGAAAGACGGACTAATACCGCGTACACTCCAGCTTGGGCATCCAAGGTAGAGGAAATGAAATTCGCTGTGAGATAGGCATGCGTCCCATTAGCTAGTTGGTGAGGTAACGGCTCACCAAGGCGACGATGGGTAGGGGAACTGAGAGGTTGAACCCCCACACTGGTACTGAGACACG	0	0	0	0	0	0	0	0	0	0	0	0	0	0	0	0	0	0	0	0	0	0	0	0	0	0	0	0	0	0	0	0	0	0	0	0	0	0	0	0	0	0	0	0	0	0	0	0
Phy3023_Porphyromonas	ACGCTAGCGATAGGCTTAACACATGCAAGTCGAGGGGCAGCATGGTCTTAGCTTGCTAAGACTGATGGCGACCGGCGCACGGGTGCGTAACGCGTATGCAACTTGCCTCACAGAGGGGGATAGCCCGTCGAAAGACGGACTAATACCGCGTACACTCTATGTTGGGCATCCAATGTAGAGGAAATGAAATTCGCTGTGAGATAGGCATGCGTCCCATTAGCTAGTTGGTGAGGTAACGGCTCACCAAGGCGACGATGGGTAGGGGAACTGAGAGGTTGAACCCCCACACTGGTACTGAGACACG	0	0	0	0	0	0	0	0	0	0	0	0	0	0	0	0	0	0	0	0	0	0	0	0	0	0	0	0	0	0	0	0	0	0	0	0	0	0	0	0	0	0	0	0	0	0	0	0
Phy3042_Porphyromonas	ACGCTAGCGATAGGCTTAACACATGCAAGTCGAGGGGCAGCATTATTTTAGCTTGCTAAGATAGATGGCGACCGGCGCACGGGTGCGTAACGCGTATGCAACCTGCCTGTAATTAGGGAATAACCCGGTGAAAGTCGGACTAATACCCTATATTCTTCTTTCTCCGCATGGGGGAGGACGGAAAGATTTATTGATTACAGATGGGCATGCGTCCCATTAGCTGGTTGGTAAGGTAACGGCTTACCAAGGCAACGATGGGTAGGGGGACTGAGAGGTTGACCCCCCACACTGGTACTGAGACACG	0	0	0	0	0	0	0	0	0	0	0	0	0	0	0	0	0	0	0	0	0	0	0	0	0	0	0	0	0	0	0	0	0	0	0	0	0	0	0	0	0	0	0	0	0	0	0	0
Phy3100_Porphyromonas	ACGCTAGCGATAGGCTTAACACATGCAAGTCGAGGGGCAGCATGGTCTTAGCTTGCTAAGACTGATGGCGACCGGCGCACGGGTGCGTAACGCGTATGCAACTTGCCTCACAGAGGGGGATAACCCGTCGAAAGACGGACTAATACCGCGTACACTTACCGGAGGGCATCCTTCAGTAAGGAAATGAATTTCGCTGTGAGATAGGCATGCGTCCCATTAGCTAGTTGGTGAGGTAACGGCTCACCAAGGCGACGATGGGTAGGGGAACTGAGAGGTTGAACCCCCACACTGGTACTGAGACACG	0	0	0	0	0	0	0	0	0	0	0	0	0	0	0	0	0	0	0	0	0	0	0	0	0	0	0	0	0	0	0	0	0	0	0	0	0	0	0	0	0	0	0	0	0	0	0	0
Phy3344_Porphyromonas	ACGCTAGCGATAGGCTTAACACATGCAAGTCGAGGGGCAGCGAGATGTAGCAATACGTCGTCGGCGACCGGCGAATGGGTGAGTAACACGTATGCAACTTACCTCTTAGTGGTGAATAACTCGATGAAAGTCGGACTAATACACCATACTCTCCTTAGATCACATGAGAAGAGGAGGAAAGATTAATCGCTAAGAGATAGGCCTGCGTTCCATTAGCTAGTTGGTAAGGTAACGGCTTACCAAGGCAACGATGGATAGGGGGACTGAGAGGTTGACCCCCCACATTGACACTGAGATACG	0	0	0	0	0	0	0	0	0	0	0	0	0	0	0	0	0	0	0	0	0	0	0	0	0	0	0	0	0	0	0	0	0	0	0	0	0	0	0	0	0	0	0	0	0	0	0	0
Phy3448_Porphyromonas	ACGCTAGCGATAGGCTTAACACATGCAAGTCGAGGGGCAGCATGGTCTTAGCTTGCTAAGACTGATGGCGACCGGCGCACGGGTGCGTAACGCGTATGCAACTTGCCTCACAGAGGGGGATAACCCGTCGAAAGACGGACTAATACCGCGTACACTTGGAGGGAGGCATCTTCCACCAAGGAAATGAAATTCGCTGTGAGATAGGCATGCGTCCCATTAGCTAGTTGGTGAGGTAACGGCTCACCAAGGCAACGATGGGTAGGGGAACTGAGAGGTTGAACCCCCACACTGGTACTGAGACACG	0	0	0	0	0	0	0	0	0	0	0	0	0	0	0	0	0	0	0	0	0	0	0	0	0	0	0	0	0	0	0	0	0	0	0	0	0	0	0	0	0	0	0	0	0	0	0	0
Phy3579_Porphyromonas	ACGCTAGCGATAGGCTTAACACATGCAAGTCGAGGGGCAGCATGGTCTTAGCTTGCTAAGACTGATGGCGACCGGCGCACGGGTGCGTAACGCGTATGCAACTTGCCTCACAGAGGGGGATAACCCGTCGAAAGACGGACTAATACCGCGTACACTTACGGGAGGGCATCCTTCGGTAAGGAAATGAATTTCGCTGTGAGATAGGCATGCGTCCCATTAGCTAGTTGGTGAGGTAACGGCTCACCAAGGCAACGATGGGTAGGGGAACTGAGAGGTTGAACCCCCACACTGGTACTGAGACACG	0	0	0	0	0	0	0	0	0	0	0	0	0	0	0	0	0	0	0	0	0	0	0	0	0	0	0	0	0	0	0	0	0	0	0	0	0	0	0	0	0	0	0	0	0	0	0	0
Phy3638_Porphyromonas	ACGCTAGCGATAGGCTTAACACATGCAAGTCGAGGGGCAGCATTATTTTAGCTTGCTAAGATAGATGGCGACCGGCGCACGGGTGCGTAACGCGTATGCAACCTGCCTGTAATTAGGGAATAACCCGGTGAAAGTCGGACTAATACCCTATATTCTTCTTTTTCCGCATGGAGAAGGACGGAAAGATTTATTGATTACAGATGGGCATGCGTCCCATTAGCTAGTTGGTAAGGTAACGGCTTACCAAGGCAACGATGGGTAGGGGGACTGAGAGGTTGACCCCCCACACTGGTACTGAGACACG	0	0	0	0	0	0	0	0	0	0	0	0	0	0	0	0	0	0	0	0	0	0	0	0	0	0	0	0	0	0	0	0	0	0	0	0.0963159	0	0	0	0	0	0	0	0	0	0	0	0
Phy3795_Porphyromonas	ACGCTAGCGATAGGCTTAACACATGCAAGTCGAGGGGCAGCATGGTCTTAGCTTGCTAAGACTGATGGCGACCGGCGCACGGGTGCGTAACGCGTATGCAACTTGCCTCACAGAGGGGGATAACCCGTCGAAAGACGGACTAATACCGCGTACACTCCAGCTTGGGCATCCAAGCTAGAGGAAATGAATTTCGCTGTGAGATAGGCATGCGTCCCATTAGCTAGTTGGTGAGGTAACGGCTCACCAAGGCAACGATGGGTAGGGGAACTGAGAGGTTGAACCCCCACACTGGTACTGAGATACG	0	0	0	0	0	0	0	0	0	0	0	0	0	0	0	0	0	0	0	0	0	0	0	0	0	0	0	0	0	0	0	0	0	0	0	0	0	0	0	0	0	0	0	0	0	0	0	0
Phy3840_Porphyromonas	ACGCTAGCGATAGGCTTAACACATGCAAGTCGAGGGGCAGCATGGTCTTAGCTTGCTAAGACTGATGGCGACCGGCGCACGGGTGCGTAACGCGTATGCAACTTGCCTCACAGAGGGGGATAACCCGTCGAAAGACGGACTAATACCGCGTACACTCCAGTCTGGGCATCCAGGCTAGAGGAAATGAATTTCGCTGTGAGATAGGCATGCGTCCCATTAGCTAGTTGGTGAGGTAACGGCTCACCAAGGCGACGATGGGTAGGGGAACTGAGAGGTTGAACCCCCACACTGGTACTGAGACACG	0	0	0	0	0	0	0	0	0	0	0	0	0	0	0	0	0	0	0	0	0	0	0	0	0	0	0	0	0	0	0	0	0	0	0	0	0	0	0	0	0	0	0	0	0	0	0	0
Phy3946_Porphyromonas	ACGCTAGCGATAGGCTTAACACATGCAAGTCGAGGGGCAGCATGGTCTTAGCTTGCTGAGACTGATGGCGACCGGCGCACGGGTGCGTAACGCGTATGCAACTTGCCTCACAGAGGGGGATAACCCGTCGAAAGACGGACTAATACCGCGTACACTTACAGGAGGGCATCCTTCGGTAAGGAAATGAAATTCGCTGTGAGATAGGCATGCGTCCCATTAGCTAGTTGGTGAGGTAACGGCTCACCAAGGCAACGATGGGTAGGGGAACTGAGAGGTTGAACCCCCACACTGGTACTGAGACACG	0	0	0	0	0	0	0	0	0	0	0	0	0	0	0	0	0	0	0	0	0	0	0	0	0	0	0	0	0	0	0	0	0	0	0	0	0	0	0	0	0	0	0.192632	0	0	0	0	0
Phy4249_Porphyromonas	ACGCTAGCGATAGGCTTAACACATGCAAGTCGAGGGGCAGCATGGTCTTAGCTTGCTAAGACTGATGGCGACCGGCGCACGGGTGCGTAACGCGTATGCAACTTGCCTCACAGAGGGGGATAACCCGTCGAAAGACGGACTAATACCGCGTACACTCTATGTTGGGCATCCAATGTAGAGGAAATGAGATTCGCTGTGAGATAGGCATGCGTCCCATTAGCTAGTTGGTGAGGTAACGGCTCACCAAGGCGACGATGGGTAGGGGAACTGAGAGGTTGAACCCCCACACTGGTACTGAGACACG	0	0	0	0	0	0	0	0	0	0	0	0	0	0	0	0	0	0	0	0	0	0	0	0	0	0	0	0	0	0	0	0	0	0	0	0	0	0	0	0	0	0	0	0	0	0	0	0
Phy4336_Porphyromonas	ACGCTAGCGATAGGCTTAACACATGCAAGTCGAGGGGCAGCATGGTCTTAGCTTGCTAAGACTGATGGCGACCGGCGCACGGGTGCGTAACGCGTATGCAACTTGCCTCACAGAGGGGGATAACCCGTCGAAAGACGGACTAATACCGCGTACACTCCATCTTGGGCATCCAAGCTAGAGGAAATGAATTTCGCTGTGAGATAGGCATGCGTCCCATTAGCTAGTTGGTGAGGTAACGGCTCACCAAGGCGACGATGGGTAGGGGAACTGAGAGGTTGAACCCCCACACTGGTACTGAGACACG	0	0	0	0	0	0	0	0	0	0	0	0	0.048158	0	0	0	0	0	0	0	0	0	0	0	0	0	0	0	0	0	0	0	0	0	0	0	0	0	0	0	0	0	0	0	0	0	0	0
Phy4374_Porphyromonas	ACGCTAGCGATAGGCTTAACACATGCAAGTCGAGGGGCAGCATGATCTTAGCTTGCTAAGGTTGATGGCGACCGGCGCACGGGTGCGTAACGCGTATGCAACTTGCCTTACAGAGGGGGATAACCCGTTGAAAGACGGACTAAAACCGCATACACTTGTATTATTGCATGATATTACAAGGAAATATTTATAGCTGTAAGATAGGCATGCGTCCCATTAGCTGGTTGGTGAGGTAACGGCTCACCAAGGCAACGATGGGTAGGGGAACTGAGAGGTTTATCCCCCACACTGGTACTGAGACACG	0	0	0	0	0	0	0	0	0	0	0	0	0	0	0	0	0	0	0	0	0	0	0	0	0	0	0	0	0	0	0	0	0	0	0	0	0	0	0	0	0	0	0	0	0	0	0	0
Phy4437_Porphyromonas	ACGCTAGCGATAGGCTTAACACATGCGAGTCGAGGGGCAGCATGGTCTTAGCTTGCTAAGACTGATGGCGACCGGCGCACGGGTGCGTAACGCGTATGCAACTTGCCTCACAGAGGGGGATAACCCGTCGAAAGACGGACTAATACCGCGTACACTTAGGATAGGGCATCCTATCCCAAGGAAATGAAATTCGCTGTGAGATAGGCATGCGTCCCATTAGCTAGTTGGTGAGGTAACGGCTCACCAAGGCGACGATGGGTAGGGGAACTGAGAGGTTGAACCCCCACACTGGTACTGAGACACG	0	0	0	0	0	0	0	0	0	0	0	0	0	0	0	0	0	0	0	0	0	0	0	0	0	0	0	0	0	0	0	0	0	0	0	0	0	0	0	0	0	0	0	0	0	0	0	0
Phy4469_Porphyromonas	ACGCTAGCGATAGGCTTAACACATGCAAGTCGAGGGGCAGCATTATTTTAGCTTGCTAAGATAGATGGCGACCGGCGCACGGGTGCGTAACGCGTATGCAACCTGCCTGTAATTAGGGAATAACCCGGTGAAAGTCGGACTAATACCCTATATTCTTCTTTTTCCGCATGGAGAAGGACGGAAAGATTTATTGATTACAGATGGGCATGCGTCCCATTAGCTAGTTGGTAAGGTAACGGCTTACCAAGGCGACGATGGGTAGGGGGACTGAGAGGTTGACCCCCCACACTGGTACTGAGACACG	0	0	0	0	0	0	0	0	0	0	0	0	0	0	0	0	0	0	0	0	0	0	0	0	0	0	0	0	0	0	0	0	0	0	0	0	0	0	0	0	0	0	0	0	0	0	0	0
Phy4503_Porphyromonas	ACGCTAGCGATAGGCTTAACACATGCAAGTCGAGGGGCAGCATGGTCTTAGCTTGCTAAGACTGATGGCGACCGGCGCACGGGTGCGTAACGCGTATGCAACTTGCCTCACAGAGGGGGATAACCCGTCGAAAGACGGACTAATACCGCGTACACTCCATCTTGGGCATCCAAGGTAGAGGAAATGAATTTCGCTGTGAGATAGGCATGCGTCCCATTAGCTAGTTGGTGAGGTAACGGCTCACCAAGGCAACGATGGGTAGGGGAACTGAGAGGTTGAACCCCCACACTGGTACTGAGACACG	0	0	0	0	0	0	0	0	0	0	0	0	0	0	0	0	0	0	0	0	0	0	0	0	0	0	0	0	0	0	0	0	0	0	0	0	0	0	0	0	0	0	0	0	0	0	0	0
Phy4663_Porphyromonas	ACGCTAGCGATAGGCTTAACACATGCAAGTCGAGGGGCAGCATGGTCTTAGCTTGCTAAGACTGATGGCGACCGGCGCACGGGTGCGTAACGCGTATGCAACTTGCCTCACAGAGGGGGATAACCCGTCGAAAGACGGACTAATACCGCGTACACTCCAGCTTGGGCATCCAGGCTAGAGGAAATGAAATTCGCTGTGAGATAGGCATGCGTCCCATTAGCTAGTTGGTGAGGTAACGGCTCACCAAGGCGACGATGGGTAGGGGAACTGAGAGGTTGAACCCCCACACTGGTACTGAGACACG	0	0	0	0	0	0	0	0	0	0	0	0	0	0	0	0	0	0	0	0	0	0	0	0	0	0	0	0	0	0	0	0	0	0	0	0	0	0	0	0	0	0	0	0	0	0	0	0
Phy4688_Porphyromonas	ACGCTAGCGATAGGCTTAACACATGCAAGTCGAGGGGCAGCATTATCTTAGCTTGCTAAGATAGATGGCGACCGGCGCACGGGTGCGTAACGCGTATGCAACCTGCCTGTAATTAGGGAATAACCCGGTGAAAGTCGGACTAATACCCTATATTCTTCTTTCTCCGCATGGGGGAGGACGGAAAGATTTATTGATTACAGATGGGCATGCGTCCCATTAGCTGGTTGGTAAGGTAACGGCTTACCAAGGCAACGATGGGTAGGGGGACTGAGAGGTTGACCCCCCACACTGGTACTGAGACACG	0	0	0	0	0	0	0	0	0	0	0	0	0	0	0	0	0	0	0	0	0	0	0	0	0	0	0	0	0	0	0	0	0	0	0	0	0	0	0	0	0	0	0.0963159	0	0	0	0	0
Phy4839_Porphyromonas	ACGCTAGCGATAGGCTTAACACATGCAAGTCGAGGGGCAGCATTATTTTAGCTTGCTAAGATAGATGGCGACCGGCGCACGGGTGCGTAACGCGTATGCAACCTGCCTGTAATTAGGGAATAACCCGGTGAAAGTCGGACTAATACCCTATATTCATCGTTAACCGCATGGTTGGTGATGGAAAGATTTATTGATTACAGATGGGCATGCGTCCCATTAGCTCGTTGGTAAGGTAACGGCTTACCAAGGCAACGATGGGTAGGGGGACTGAGAGGTTGACCCCCCACACTGGTACTGAGACACG	0	0	0	0	0	0	0	0	0	0	0	0	0	0	0	0	0	0	0	0	0	0	0	0	0	0	0	0	0	0	0	0	0	0	0	0	0	0	0	0	0	0	0.0722369	0	0	0	0	0
Phy4843_Porphyromonas	ACGCTAGCGATAGGCTTAACACATGCAAGTCGAGGGGCAGCATTATTTTAGCTTGCTAAGATAGATGGCGACCGGCGCACGGGTGCGTAACGCGTATGCAACCTGCCTGTAATTAGGGAATAACCCGGTGAAAGTCGGACTAATACCCTATATTCTTCTTTTCCCGCATGGAGGAGGACGGAAAGATTTATTGATTACAGATGGGCATGCGTCCCATTAGCTAGTTGGTAAGGTAACGGCTTACCAAGGCAACGATGGGTAGGGGGACTGAGAGGTTGACCCCCCACACTGGTACTGAGACACG	0	0	0	0	0	0	0	0	0	0	0	0	0	0	0	0	0	0	0	0	0	0	0	0	0	0	0	0	0	0	0	0	0	0	0	0	0	0	0	0	0	0	0	0	0	0	0	0
Phy5124_Porphyromonas	ACGCTAGCGATAGGCTTAACACATGCAAGTCGAGGGGCAGCATGGTCTTAGCTTGCTAAGGCTGATGGCGACCGGCGCACGGGTGCGTAACGCGTATGCAACTTGCCTCACAGAGGGGGATAACCCGTCGAAAGACGGACTAATACCGCGTACACTCTATGTTGGGCATCCAATGTAGAGGAAATGAACTTCGCTGTGAGATAGGCATGCGTCCCATTAGCTAGTTGGTGAGGTAACGGCTCACCAAGGCGACGATGGGTAGGGGAACTGAGAGGTTGAACCCCCACACTGGTACTGAGACACG	0	0	0	0	0	0	0	0	0	0	0	0	0	0	0	0	0	0	0	0	0	0	0	0	0	0	0	0	0	0	0	0	0	0	0	0	0	0	0	0	0	0	0	0	0	0	0	0
Phy5129_Porphyromonas	ACGCTAGCGATAGGCTTAACACATGCAAGTCGAGGGGCAGCATGGTCTTAGCTTGCTAAGACTGATGGCGACCGGCGCACGGGTGCGTAACGCGTATGCAACTTGCCTCACAGAGGGGGATAACCCGTCGAAAGACGGACTAATACCGCGTACACTCTATGTTGGGCATCCAATGTAGAGGAAAAGAAATTCGCTGTGAGATAGGCATGCGTCCCATTAGCTAGTTGGTGAGGTAACGGCTCACCAAGGCGACGATGGGTAGGGGAACTGAGAGGTTGAACCCCCACACTGGTACTGAGACACG	0	0	0	0	0	0	0	0	0	0	0	0	0	0	0	0	0	0	0	0	0	0	0	0	0	0	0	0	0	0	0	0	0	0	0	0	0	0	0	0	0	0	0	0	0	0	0	0
Phy5483_Porphyromonas	ACGCTAGCGATAGGCTTAACACATGCAAGTCGAGGGGCAGCATGGTCTTAGCTTGCTAAGACTGATGGCGACCGGCGCACGGGTGCGTAACGCGTATGCAACTTGCCTCACAGAGGGGGATAACCCGTCGAAAGACGGACTAATACCGCGTACACTTGGAGGGAGGCATCTTCCACCAAGGAAATGAATTTCGCTGTGAGATAGGCATGCGTCCCATTAGCTAGTTGGTGAGGTAACGGCTCACCAAGGCAACGATGGGTAGGGGAACTGAGAGGTTGAACCCCCACACTGGTACTGAGACACG	0	0	0	0	0	0	0	0	0	0	0	0	0	0	0	0	0	0	0	0	0	0	0	0	0	0	0	0	0	0	0	0	0	0	0	0	0	0	0	0	0	0	0	0	0	0	0	0
Phy5512_Porphyromonas	ACGCTAGCGATAGGCTTAACACATGCAAGTCGAGGGGCAGCATGGTCTTAGCTTGCTAAGACTGATGGCGACCGGCGCACGGGTGCGTAACGCGTATGCAACTTGCCTCACAGAGGGGGATAACCCGTCGAAAGACGGACTAATACCGCGTACACTCCACTTTGGGCATCCAAAGTAGAGGAAAAGAAATTCGCTGTGAGATAGGCATGCGTCCCATTAGCTAGTTGGTGAGGTAACGGCTCACCAAGGCGACGATGGGTAGGGGAACTGAGAGGTTGAACCCCCACACTGGTACTGAGACACG	0	0	0	0	0	0	0	0	0	0	0	0	0	0	0	0	0	0	0	0	0	0	0	0	0	0	0	0	0	0	0	0	0	0	0	0	0	0	0	0	0	0	0	0	0	0	0	0
Phy5535_Porphyromonas	ACGCTAGCGATAGGCTTAACACATGCAAGTCGAGGGGCAGCATTATTTTAGCTTGCTAAGATAGATGGCGACCGGCGCACGGGTGCGTAACGCGTATGCAACCTGCCTGTAATTAGGGAATAACCCGGTGAAAGTCGGACTAATACCCTATATTCTTCTTTTTCCGCATGGGGAAGGATGGAAAGATTTATTGATTACAGATGGGCATGCGTCCCATTAGCTAGTTGGTAAGGTAACGGCTTACCAAGGCAACGATGGGTAGGGGGACTGAGAGGTTGACCCCCCACACTGGTACTGAGACACG	0	0	0	0	0	0	0	0	0	0	0	0	0	0	0	0	0	0	0	0	0	0	0	0	0	0	0	0	0	0	0	0	0	0	0	0	0	0	0	0	0	0	0	0	0	0	0	0
Phy5679_Porphyromonas	ACGCTAGCGATAGGCTTAACACATGCAAGTCGAGGGGCAGCATGGTCTTAGCTTGCTAAGACTGATGGCGACCGGCGCACGGGTGCGTAACGCGTATGCAACTTGCCTCACAGAGGGGGATAACCCGTCGAAAGACGGACTAATACCGCGTACACTCCACTTTGGGCATCCAAGGTAGAGGAAATGAAATTCGCTGTGAGATAGGCATGCGTCCCATTAGCTAGTTGGTGAGGTAACGGCTCACCAAGGCGACGATGGGTAGGGGAACTGAGAGGTTGAACCCCCACACTGGTACTGAGACACG	0	0	0	0	0	0	0	0	0	0	0	0	0	0	0	0	0	0	0	0	0	0	0	0	0	0	0	0	0	0	0	0	0	0	0	0	0	0	0	0	0	0	0	0	0	0	0	0
Phy5787_Porphyromonas	ACGCTAGCGATAGGCTTAACACATGCAAGTCGAGGGGCAGCATGGTCTTAGCTTGCTAAGACTGATGGCGACCGGCGCACGGGTGCGTAACGCGTATGCAACTTGCCTCACAGAGGGGGATAACCCGTCGAAAGACGGACTAATACCGCGTACACTTATCGGAGGGCATCCTTTGGTAAGGAAATGAATTTCGCTGTGAGATAGGCATGCGTCCCATTAGCTAGTTGGTGAGGTAACGGCTCACCAAGGCGACGATGGGTAGGGGAACTGAGAGGTTGAACCCCCACACTGGTACTGAGACACG	0	0	0	0	0	0	0	0	0	0	0	0	0	0	0	0	0	0	0	0	0	0	0	0	0	0	0	0	0	0	0	0	0	0	0	0	0	0	0	0	0	0	0	0	0	0	0	0
Phy5820_Porphyromonas	ACGCTAGCGATAGGCTTAACACATGCAAGTCGAGGGGCAGCATGATCTTAGCTTGCTAAGGTTGATGGCGACCGGCGCACGGGTGCGTAACGCGTATGCAACTTGCCTTACAGAGGGGGATAACCCGTTGAAAGACGGACTAAAACCGCATACACTTGTATTATTGCATGATATTACAAGGAAATATTTATAGCTGTAAGATAGGCATGCGTCCCATTAGCTTGTTGGTGAGGTAACGGCTCACCAAGGCGACGATGGGTAGGGGAACTGAGAGGTTTATCCCCCACACTGGTACTGAGACACG	0	0	0	0	0	0	0	0	0	0	0	0	0	0	0	0	0	0	0	0	0	0	0	0	0	0	0	0	0	0	0	0	0	0	0	0	0	0	0	0	0	0	0	0	0	0	0	0
Phy5940_Porphyromonas	ACGCTAGCGATAGGCTTAACACATGCAAGTCGAGGGGCAGCATGGTCTTAGCTTGCTAAGACTGATGGCGACCGGCGCACGGGTGCGTAACGCGTATGCAACTTGCCTCACAGAGGGGGATAACCCGTCGAAAGACGGACTAATACCGCGTACACTCCACCTTGGGCATCCAAGGAGGAGGAAATGAGATTCGCTGTGAGATAGGCATGCGTCCCATTAGCTTGTTGGTGAGGTAACGGCTCACCAAGGCGACGATGGGTAGGGGAACTGAGAGGTTGAACCCCCACACTGGTACTGAGACACG	0	0	0	0	0	0	0	0	0	0	0	0	0	0	0	0	0	0	0	0	0	0	0	0	0	0	0	0	0	0	0	0	0	0	0	0	0	0	0	0	0	0	0	0	0	0	0	0
Phy6165_Porphyromonas	ACGCTAGCGATAGGCTTAACACATGCAAGTCGAGGGGCAGCATGATCTTAGCTTGCTAAGGTTGATGGCGACCGGCGCACGGGTGCGTAACGCGTATGCAACTTGCCTTACAGAGGGGGATAACCCGTTGAAAGACGGACTAAAACCGCATACACTTGTATTATTGCATGATATTACAAGGAAATATTTATAGCTGTAAGATAGGCATGCGTCCCATTAGCTGGTTGGTGAGGTAACGGCTCACCAAGGCGACGATGGGTAGGGGAACTGAGAGGTTTATCCCCCACACTGGAACTGAGACACG	0	0	0	0	0	0	0	0	0	0	0	0	0	0	0	0	0	0	0	0	0	0	0	0	0	0	0	0	0	0	0	0	0	0	0	0	0	0	0	0	0	0	0	0	0	0	0	0
Phy6193_Porphyromonas	ACGCTAGCGATAGGCTTAACACATGCAAGTCGAGGGGCAGCATTATTTTAGCTTGCTAAGATAGATGGCGACCGGCGCACGGGTGCGTAACGCGTATGCAACCTGCCTGTAATTAGGGAATAACCCGGTGAAAGTCGGACTAATACCCTATATTCATCTTTCTCCGCATGGGGATAGACGGAAAGATTTATTGATTACAGATGGGCATGCGTCCCATTAGCTGGTTGGTAAGGTAACGGCTTACCAAGGCAACGATGGGTAGGGGGACTGAGAGGTTGACCCCCCACACTGGTACTGAGACACG	0	0	0	0	0	0	0	0	0	0	0	0	0	0	0	0	0	0	0	0	0	0	0.024079	0	0	0	0	0	0	0	0	0	0	0	0	0	0	0	0	0	0	0	0	0	0	0	0	0
Phy6277_Porphyromonas	ACGCTAGCGATAGGCTTAACACATGCAAGTCGAGGGGCAGCATGGTCTTAGCTCGCTAAGACTGATGGCGACCGGCGCACGGGTGCGTAACGCGTATGCAACTTGCCTCACAGAGGGGGATAACCCGTCGAAAGACGGACTAATACCGCGTACACTCCACTTTGGGCATCCAGGGAGGAGGAAATGAATTTCGCTGTGAGATAGGCATGCGTCCCATTAGCTAGTTGGTGAGGTAACGGCTCACCAAGGCAACGATGGGTAGGGGAACTGAGAGGTTGAACCCCCACACTGGTACTGAGACACG	0	0	0	0	0	0	0	0	0	0	0	0	0	0	0	0	0	0	0	0	0	0	0	0	0	0	0	0	0	0	0	0	0	0	0	0	0	0	0	0	0	0	0	0	0	0	0	0
Phy6284_Porphyromonas	ACGCTAGCGATAGGCTTAACACATGCAAGTCGAGGGGCAGCATTATTTTAGCTTGCTAAGATAGATGGCGACCGGCGCACGGGTGCGTAACGCGTATGCAACCTGCCTGTAATTAGGGAATAACCCGGTGAAAGTCGGACTAATACCCTATATTCATCTTTCTCCGCATGGAGAGGGATGGAAAGATTTATTGATTACAGATGGGCATGCGTCCCATTAGCTTGTTGGTAAGGTAACGGCTTACCAAGGCAACGATGGGTAGGGGGACTGAGAGGTTGACCCCCCACACTGGTACTGAGACACG	0	0	0	0	0	0	0	0	0	0	0	0	0	0	0	0	0	0	0	0	0	0	0	0	0	0	0	0	0	0	0	0	0	0	0	0	0	0	0	0	0	0	0	0	0	0	0	0
Phy6299_Porphyromonas	ACGCTAGCGATAGGCTTAACACATGCAAGTCGAGGGGCAGCATGATCTTAGCTTGCTAAGGTCGATGGCGACCGGCGCACGGGTGCGTAACGCGTATGCAACTTGCCTTACAGAGGGGGATAACCCGTTGAAAGACGGACTAAAACCGCATACACTTGTATTATTGCATGATATTACAAGGAAATATTTATAGCTGTAAGATAGGCATGCGTCCCATTAGCTAGTTGGTGAGGTAACGGCTCACCAAGGCGACGATGGGTAGGGGAACTGAGAGGTTTATCCCCCACACTGGTACTGAGACACG	0	0	0	0	0	0	0	0	0	0	0	0	0	0	0	0	0	0	0	0	0	0	0	0	0	0	0	0	0	0.024079	0	0	0	0	0	0	0	0	0	0	0	0	0	0	0	0	0	0
Phy6976_Porphyromonas	ACGCTAGCGATAGGCTTAACACATGCAAGTCGAGGGGCAGCATGATCTTAGCTTGCTAAGGTTGATGGCGACCGGCGCACGGGTGCGTAACGCGTATGCAACTTGCCTTACAGAGGGGGATAACCCGTTGAAAGACGGACTAAAACCGCATACACTTGTATTATTGCATGATATTACAAGGAAATATTTATAGCTGTAAGATAGGCATACGTCCCATTAGCTGGTTGGTGAGGTAACGGCTCACCAAGGCGACGATGGGTAGGGGAACTGAGAGGTTTATCCCCCACACTGGTACTGAGACACG	0	0	0	0	0	0	0	0	0	0	0	0	0	0	0	0	0	0.024079	0	0	0	0	0	0	0	0	0	0	0	0	0	0	0	0	0	0	0	0	0	0	0	0	0	0	0	0	0	0
Phy3561_Tannerella	ACGCTAGCGATAGGCTTAACACATGCAAGTCGAGGGGCATCGAGGGTAGCAATACCTGTCGGCGACCGGCGCACGGGTGAGTAACGCGTATGTAACCTGCCCGCAACAGAGGGATAACCCGGCGAAAGTCGGACTAATACCTCATAAAACAGGGGTTCCGCATGGGGCTATTTGTTAAAGATTTATTGGTTGCGGATGGGCATGCGTACCATTAGGTAGTTGGTGAGGTAACGGCTCACCAAGCCATCGATGGTTAGGGGTTCTGAGAGGAAGGTCCCCCACACTGGTACTGAGACACG	0	0	0	0	0	0	0.024079	0	0	0	0	0	0	0	0	0	0	0	0	0	0	0	0	0	0	0	0	0	0	0	0	0	0	0	0	0	0	0	0	0	0	0	0	0	0	0	0	0
Phy4800_Tannerella	ACGCTAGCGATAGGCCTAACACATGCAAGTCGAGGGGCAGCGATGGTAGCAATACCTGTCGGCGACCGGCGCACGGGTGAGTAACGCGTATGTAACCTGCCCGCAACAGAGGGATAACCCGGCGAAAGTCGGACTAATACCTCATAAAACAGGGGTTCCGCATGGGGCTATTTGTTAAAGATTTATTGGTTGCGGATGGGCATGCGTACCATTAGGTAGTTGGTGAGGTAACGGCTCACCAAGCCATCGATGGTTAGGGGTTCTGAGAGGAAGGTCCCCCACACTGGTACTGAGACACG	0	0	0	0	0	0	0	0	0	0	0	0	0	0	0	0	0	0	0	0	0	0	0	0	0	0	0	0	0	0	0	0	0	0	0	0	0	0	0	0	0	0	0	0	0	0	0	0
Phy4906_Tannerella	ACGCTAGCGATAGGCTTAACACATGCAAGTCGAGGGGCATCGAGGGTAGCAATACCTGTCGGCGACCGGCGCACGGGTGAGTAACGCGTATGTAACCTGCCCGCAACAGAGGGATAACCCGGCGAAAGTCGGACTAATACCTCATAAAACAGGGGTTCCGCATGGGACTATTTGTTAAAGATTTATTGGTTGCGGATGGGCATGCGTACCATTAGGTAGTTGGTGAGGTAACGGCTCACCAAGCCATCGATGGTTAGGGGTTCTGAGAGGAAGGTCCCCCACACTGGTACTGAGACACG	0	0	0	0	0	0	0	0	0.024079	0	0	0	0	0	0	0	0	0	0	0	0	0	0	0	0	0	0	0	0	0	0	0	0	0	0	0	0	0	0	0	0	0	0.0722369	0	0	0	0	0
Phy6596_Tannerella	ACGCTAGCGATAGGCTTAACACATGCAAGTCGAGGGGCAGCGAGGGTAGCAATACCTGTCGGCGACCGGCGCACGGGTGAGTAACGCGTATGTAACCTGCCCGCAACAGTGGAATAACCCGGCGAAAGTCGGACTAATACCGCATAAAACAGGGGTCCCGCATGGGAATATTTGTTAAAGATTTATCGGTTGCGGATGGGCATGCGTACCATTAGGTAGTTGGTGAGGTAACGGCTCACCAAGCCTTCGATGGTTAGGGGTTCTGAGAGGAAGGTCCCCCACACTGGTACTGAGACACG	0	0	0	0	0	0	0	0	0	0	0	0	0	0	0	0	0	0	0	0	0	0	0	0	0	0	0	0	0	0	0	0	0	0	0	0	0	0	0	0	0	0	0	0	0	0	0	0
Phy435_Porphyromonadaceae	ACGCTAGCGATAGGCTTAACACATGCAAGTCGAGGGGCAGCACGGGATAGCTTGCTATCTGGGTGGCGACCGGCGCACGGGTGCGTAACGCGTATGCAACTTGCCCTATACAGGAGGATAACCCGTCGAAAGACGGACTAATACTGCGTATGCTCACAGCTTGGCATCAAGAAGTGAGGAAAGAAATTCGGTATAGGATAGGCATGCGTCCCATTAGCTTGTTGGTGAGGTAACGGCTCACCAAGGCAACGATGGGTAGGGGAACTGAGAGGTTTATCCCCCACACTGGTACTGAGACACG	0	0	0	0	0	0	5.1529	0	0	0	0	0	0	0	0	0	0	0	0	0	0	0	0	0	0	0	0	0	0	0	0	0	0	0	0	0	0	0	0	0	0	0	0	0	0	0	0	0
Phy584_Porphyromonadaceae	ACGCTAGCGATAGGCTTAACACATGCAAGTCGAGGGGCAGCACGAGGTAGCTTGCTATCTGGGTGGCGACCGGCGCACGGGTGCGTAACGCGTATGCAACTTGCCCTATACAGGAGGATAACCCGTCGAAAGACGGACTAATACTGCGTATGCTCACAACTTGGCATCAAGTAGTGAGGAAAGAAATTCGGTATAGGATAGGCATGCGTCCCATTAGCTTGTTGGTGAGGTAACGGCTCACCAAGGCAACGATGGGTAGGGGAACTGAGAGGTTTATCCCCCACACTGGTACTGAGACACG	0	0	0	0	0	0	2.96171	0	0	0	0	0	0	0	0	0	0	0	0	0	0	0	0	0	0	0	0	0	0	0	0	0	0	0	0	0	0	0	0	0	0	0	0	0	0	0	0	0
Phy1633_Porphyromonadaceae	ACGCTAGCGACAGGCTTAACACATGCAAGTCGAGGGGCAGCGGAGGCGAGAGCTTGCTCTCGCCTGCCGGCGACCGGCGCACGGGTGAGTAACACGTATGCAACCTGCCCCCTGCAGGAGGATAACCGGGAGAAATCCCGACTAATACTGCATAACACCCTGGGGCCACATGGCTTCGGGGTCAAAGGAAGCAATTCCGGCAGGGGATGGGCATGCGGCGCATTAGCCAGTTGGCGGGGTAACGGCCCACCAAAGCGACGATGCGTAGGGGTTCTGAGAGGAAGGTCCCCCACATTGGTACTGAGACACG	0	0	0	0	0	0	0	0	0	0	0	0	0	0	0	0	0	0	0	0	0	0	0	0	0	0	0	0	0	0	0	0	0	0	0	0	0	0	0	0	0	0	0	0.024079	0	0	0	0
Phy1724_Porphyromonadaceae	ACGCTAGCGATAGGCTTAACACATGCAAGTCGAGGGGCAGCACAAGGTAGCTTGCTATCTGGGTGGCGACCGGCGCACGGGTGCGTAACGCGTATGCAACTTGCCCTATACAGGAGGATAACCCGTCGAAAGACGGACTAATACTGCGTATGCTCACAGCTTGGCATCAAGAAGTGAGGAAAGAAATTCGGTATAGGATAGGCATGCGTCCCATTAGCTTGTTGGTGAGGTAACGGCTCACCAAGGCCACGATGGGTAGGGGAACTGAGAGGTTTATCCCCCACACTGGTACTGAGACACG	0	0	0	0	0	0	0	0	0	0	0	0	0	0	0	0	0	0	0	0	0	0	0	0	0	0	0	0	0	0	0	0	0	0	0	0	0	0	0	0	0	0	0	0	0	0	0	0
Phy1744_Porphyromonadaceae	ACGCTAGCGATAGGCTTAACACATGCAAGTCGAGGGGCAGCACAAGGTAGCTTGCTATCTGGGTGGCGACCGGCGCACGGGTGCGTAACGCGTATGCAACTTGCCCTATACAGGAGGATAACCCGTCGAAAGACGGACTAATACTGCGTATGCTCACAACTTGGCATCAAGTGGTGAGGAAAGAAATTCGGTATAGGATAGGCATGCGTCCCATTAGCTTGTTGGTGAGGTAACGGCTCACCAAGGCAACGATGGGTAGGGGAACTGAGAGGTTTATCCCCCACACTGGTACTGAGACACG	0	0	0	0	0	0	0	0	0	0	0	0.0722369	0	0	0	0	0	0.144474	0	0	0	0	0	0	0	0	0	0	0	0	0	0	0	0	0	0	0	0	0	0	0	0	0	0	0	0	0	0
Phy2121_Porphyromonadaceae	ACGCTAGCGATAGGCTTAACACATGCAAGTCGAGGGGCAGCACAAGATAGCTTGCTATCTGGGTGGCGACCGGCGCACGGGTGCGTAACGCGTATGCAACTTGCCCTATACAGGAGGATAACCCGTCGAAAGACGGACTAATACTGCGTATGCTCACAACTTGGCATCAAGAAGTGAGGAAAGAAATTCGGTATAGGATAGGCATGCGTCCCATTAGCTTGTTGGTGAGGTAACGGCTCACCAAGGCCACGATGGGTAGGGGAACTGAGAGGTTTATCCCCCACACTGGTACTGAGACACG	0	0	0	0	0	0	0	0	0	0	0	0	0	0	0	0	0	0	0	0	0	0	0	0	0	0	0	0	0	0	0	0	0	1.13171	0	0	0	0	0	0	0	0	0	0	0	0	0	0
Phy2439_Porphyromonadaceae	ACGCTAGCGATAGGCTTAACACATGCAAGTCGAGGGGCAGCACAAGGTAGCTTGCTATCTGGGTGGCGACCGGCGCACGGGTGCGTAACACGTATGCAACTTGCCCTATACAGGAGGATAACCCGTCGAAAGACGGACTAATACTGCGTATGCTCACAGCTTGGCATCAAGAAGTGAGGAAAGAAATTCGGTATAGGATAGGCATGCGTCCCATTAGCTTGTTGGTGAGGTAACGGCTCACCAAGGCAACGATGGGTAGGGGAACTGAGAGGTTTATCCCCCACACTGGTACTGAGACACG	0	0	0	0	0	0	0	0	0	0	0	0	0	0	0	0	0	0	0	0	0	0	0	0	0	0	0	0	0	0	0	0	0	0	0	0	0	0	0	0	0	0	0	0	0	0	0	0
Phy2459_Porphyromonadaceae	ACGCTAGCGATAGGCTTAACACATGCAAGTCGAGGGGCAGCACAGGATAGCTTGCTATCTGGGTGGCGACCGGCGCACGGGTGCGTAACGCGTATGCAACTTGCCCTATACAGGAGGATAACCCGTCGAAAGACGGACTAATACTGCGTATGCTCACAGCTTGGCATCAAGTGGTGAGGAAAGAAATTCGGTATAGGATAGGCATGCGTCCCATTAGCTTGTTGGTGAGGTAACGGCTCACCAAGGCGACGATGGGTAGGGGAACTGAGAGGTTTATCCCCCACACTGGTACTGAGACACG	0	0	0	0	0	0	0	0	0	0	0	0.313027	0	0	0	0	0	0	0	0	0	0	0	0	0	0	0	0	0	0	0	0	0	0	0	0	0	0	0	0	0	0	0	0	0	0	0	0
Phy2472_Porphyromonadaceae	ACGCTAGCGATAGGCTTAACACATGCAAGTCGAGGGGCAGCACAAGATAGCTTGCTATCTGGGTGGCGACCGGCGCACGGGTGCGTAACGCGTATGCAACTTGCCCTATACAGGAGGATAACCCGTCGAAAGACGGACTAATACTGCGTATGCTCACAACTTGGCATCAAGTAGTGAGGAAAGAAATTCGGTATAGGATAGGCATGCGTCCCATTAGCTTGTTGGTGAGGTAACGGCTCACCAAGGCCACGATGGGTAGGGGAACTGAGAGGTTTATCCCCCACACTGGTACTGAGACACG	0	0	0	0	0	0	0	0	0	0	0	0	0	0	0	0	0	0	0	0	0	0	0	0	0	0	0	0	0	0	0	0	0	0	0	0	0	0	0	0	0	0	0	0	0	0	0	0
Phy3113_Porphyromonadaceae	ACGCTAGCGACAGGCTTAACACATGCAAGTCGAGGGGCAGCAATTTGTAGCAATACAAAGTTGGCGACCGGCGCACGGGTGAGTAACGCGTATGCAACCTACCTACAACAGAAGAATAATCCGGCGAAAGTCGGTCTAATACTTCATAAAACAGGGATACCGCATGGTGTTATTTGTTAAAGATTTATCGGTTGTGGATGGGCATGCGTACCATTAGGTAGTTGGTGAGGTAACGGCTCACCAAGCCTGCGATGGTTAGGGGTTCTGAGAGGAAAGTCCCCCACACTGGTACTGAGACACG	0	0	1.13171	0	0	0	0	0	0	0	0	0	0	0	0	0	0	0	0	0	0	0	0	0	0	0	0	0	0	0	0	0	0	0	0	0	0	0	0	0	0	0	0	0	0	0	0	0
Phy3276_Porphyromonadaceae	ACGCTAGCGATAGGCTTAACACATGCAAGTCGAGGGGCAGCACAAGGTAGCTTGCTATCTGGGTGGCGACCGGCGCACGGGTGCGTAACGCGTATGCAACTTACCCTATACAGGAGGATAACCCGTCGAAAGACGGACTAATACTGCGTATGCTCACAGCTTGGCATCAAGTAGTGAGGAAAGAAATTCGGTATAGGATAGGCATGCGTCCCATTAGCTTGTTGGTGAGGTAACGGCTCACCAAGGCAACGATGGGTAGGGGAACTGAGAGGTTTATCCCCCACACTGGTACTGAGACACG	0	0	0	0	0	0	0	0	0	0	0	0	0	0	0	0	0	0	0	0	0	0	0	0	0	0	0	0	0	0	0	0	0	0	0	0	0	0	0	0	0	0	0	0	0	0	0	0
Phy3870_Porphyromonadaceae	ACGCTAGCGACAGGCTTAACACATGCAAGTCGAGGGGCAGCAATTTGTAGCAATACAAAGTTGGCGACCGGCGCACGGGTGAGTAACGCGTATGCAACCTACCTACAACAGAAGAATAATCCGGCGAAAGTCGGTCTAATACTTCATAAAACAGGGACACCGCATGGTGTTATTTGTTAAAGATTTATCGGTTGTAGATGGGCATGCGTACCATTAGGTAGTTGGTGAGGTAACGGCCCACCAAGCCTACGATGGTTAGGGGTTCTGAGAGGAAAGTCCCCCACACTGGTACTGAGACACG	0	0	0	0	0	0	0	0	0	0	0	0	0	0	0	0	0	0	0	0	0	0	0	0	0	0	0	0	0	0	0	0	0	0	0	0	0	0	0	0	0	0	0	0	0	0	0	0
Phy4537_Porphyromonadaceae	ACGCTAGCGATAGGCTTAACACATGCAAGTCGAGGGGCAGCACGAGATAGCTTGCTATCTGGGTGGCGACCGGCGCACGGGTGCGTAACGCGTATGCAACTTGCCCTATACAGGAGGATAACCCGTCGAAAGACGGACTAATACTGCGTATGCTCACAACTTGGCATCAAGTGGTGAGGAAAGAAATTCGGTATAGGATAGGCATGCGTCCCATTAGCTTGTTGGTGAGGTAACGGCTCACCAAGGCAACGATGGGTAGGGGAACTGAGAGGTTTATCCCCCACACTGGTACTGAGACACG	0	0	0	0	0	0	0	0	0	0	0	0	0	0	0	0	0	0	0	0	0	0	0	0	0	0	0	0	0	0	0	0	0	0	0	0	0	0	0	0	0	0	0	0	0	0	0	0
Phy4732_Porphyromonadaceae	ACGCTAGCGATAGGCTTAACACATGCAAGTCGAGGGGCAGCACAAGGTAGCTTGCTATCTGGGTGGCGACCGGCGCACGGGTGCGTAACGCGTATGCAACTTGCCCTATACAGGAGGATAACCCGTCGAAAGACGGACTAATACTGCGTATGCTCACAACTTGGCATCAAGTAGTGAGGAAAGAAATTCGGTATAGGATAGGCATGCGTCCCATTAGCTTGTTGGTGAGGTAACGGCTCACCAAGGCGACGATGGGTAGGGGAACTGAGAGGTTTATCCCCCACACTGGTACTGAGACACG	0	0	0	0	0	0	0	0	0	0	0	0	0	0	0	0	0	0	0	0	0	0	0	0	0	0	0	0	0	0	0	0	0	0	0	0	0	0	0	0	0	0	0	0	0	0	0	0
Phy5543_Porphyromonadaceae	ACGCTAGCGACAGGCTTAACACATGCAAGTCGAGGGGCAGCAATTTGTAGCAATACAAAGTTGGCGACCGGCGCACGGGTGAGTAACGCGTATGCAACCTACCTACAACAGAAGGATAATCCGGCGAAAGTCGGTCTAATACTTCATAAAACAGGGACACCGCATGGTGTTATTTGTTAAAGATTTATCGGTTGTGGATGGGCATGCGTACCATTAGGTAGTTGGTGAGGTAACGGCTCACCAAGCCTACGATGGTTAGGGGTTCTGAGAGGAAAGTCCCCCACACTGGTACTGAGACACG	0	0	0	0	0	0	0.024079	0	0	0	0	0	0	0	0	0	0	0	0	0	0	0	0	0	0	0	0	0	0	0	0	0	0	0	0	0	0	0	0	0	0	0	0	0	0	0	0	0
Phy6089_Porphyromonadaceae	ACGCTAGCGACAGGCTTAACACATGCAAGTCGAGGGGCAGCAATTTGTAGCAATACAAAGTTGGCGACCGGCGCACGGGTGAGTAACGCGTATGCAACCTACCTACAACAGAAGGATAATCCGGCGAAAGTCGGTCTAATACTTCATAAAACAGGGACACCGCATGGTGTTATTTGTTAAAGATTTATCGGTTGTGGATGGGCATGCGTGCCATTAGGTAGTTGGTGAGGTAACGGCTCACCAAGCCTACGATGGTTAGGGGTTCTGAGAGGAAAGTCCCCCACACTGGTACTGAGACACG	0	0	0	0	0	0	0	0	0	0	0	0	0	0	0	0	0	0	0	0	0	0	0	0	0	0	0	0	0	0	0	0	0	0	0	0	0	0	0	0	0	0	0.024079	0	0	0	0	0
Phy6401_Porphyromonadaceae	ACGCTAGCGACAGGCCTAACACATGCAAGTCGAGGGGCATCAGGTATCAGCTTGCTGATACGCTGGCGACCGGCGCACGGGTGAGTAACGCGTATGCAATCTGCCTGTAACAGGGGGATAACCCGGAGAAATCCGGCCTAATACCCCATAAGGATGTCTGTCCGCATGGGCGGTCATCTAAAGGTTTTCCGGTTACAGATGGGCATGCGTTCCATTAGCTGGTTGGCGGGGTAACGGCCCACCAAGGCGACGATGGATAGGGGTTCTGAGAGGAAGGTCCCCCACACTGGTACTGAGACACG	0	0	0	0	0	0	0	0	0	0	0	0	0	0	0	0	0	0	0	0	0	0	0	0	0	0	0	0	0	0	0	0	0	0	0	0	0	0	0	0	0	0	0	0	0	0	0	0
Phy6852_Porphyromonadaceae	ACGCTAGCGACAGGCTTAACACATGCAAGTCGAGGGGCAGCAATTTGTAGCAATACAAAGTTGGCGACCGGCGCACGGGTGAGTAACGCGTATGCAACCTACCTACAACAGAAGAATAATCCGGCGAAAGTCGGTCTAATACTTCATAAAACAGGGACATCGCATGGTGTTGTTTGTTAAAGATTTATCGGTTGTAGATGGGCATGCGTACCATTAGGTAGTTGGTGAGGTAACGGCCCACCAAGCCTACGATGGTTAGGGGTTCTGAGAGGAAAGTCCCCCACACTGGTACTGAGACACG	0	0	0	0	0	0	0	0	0	0	0	0	0	0	0	0	0	0	0	0	0	0	0	0	0	0	0.048158	0	0	0	0	0	0	0	0	0	0	0	0	0	0	0	0	0	0	0	0	0
Phy6987_Porphyromonadaceae	ACGCTAGCGATAGGCTTAACACATGCAAGTCGAGGGGCAGCACAAGGTAGCTTGCTATCTGGGTGGCGACCGGCGCACGGGTGCGTAACGCGTATGCAACTTGCCCTATACAGGAGGATAACCCGTCGAAAGACGGACTAATACTGCGTATGCTCACAACTTGGCATCAAGTAGTGAGGAAAGAAATTCGGTATAGGATAGGCATGCGTCCCATTAGCTTGTTGGTGAGGTAACGGCTCACCAAGGCCACGATGGGTAGGGGAACTGAGAGGTTTATCCCCCACACTGGTACTGAGACACG	0	0	0	0	0	0	0	0	0	0	0	0	0	0	0	0	0	0	0	0	0	0	0	0	0	0	0	0	0	0.024079	0	0	0	0	0	0	0	0	0	0	0	0	0	0	0	0	0	0
Phy329_Alloprevotella	ACGCTAGCTACAGGCTTAACACATGCAAGTCGTGGGGCAGCGGATGCTTAGCTTGCTAAGTATGCCGGCGACCGGCGCACGGGTGAGTAACGCGTACCGAACCTGCCCATCACACAGGGATAGGCTTGCGAAAGCAAGATTAATACCTGATGGTCTCAGTTGTATGCATGTATGATTGAGTAAAGCCTTCGGGCGGTGATGGATGGCGGTGCGTCCCATTAGGAAGTTGGCGGGGTAACGGCCCACCAATCCTTCGATGGGTAGGGGTTCTGAGAGGAAGGTCCCCCACATTGGAACTGAGATACG	0	0	0	0	0	0	0	0	0	0	0	0	0	0	0	0	0	0	0	0	0	0	0	0	0	0	0	0	0	0.192632	0	0	0	0	0	0	0	0	0	0	0	0	0	0	0	0	0.120395	0
Phy352_Alloprevotella	ACGCTAGCTACAGGCTTAACACATGCAAGTCGTGGGGCAGCGGATACTTAGCTTGCTAAGTATGCCGGCGACCGGCGCACGGGTGAGTAACGCGTACCGAACCTGCCCATCACACAGGGATAGGCTTGCGAAAGCAAGATTAATACCTGATGGTCTCAGTTGTATGCATGTATGATTGAGTAAAGCCTTCGGGCGGTGATGGATGGCGGTGCGTCCCATTAGGAAGTTGGCGGGGTAACGGCCCACCAATCCTTCGATGGGTAGGGGTTCTGAGAGGAAGGTCCCCCACATTGGAACTGAGATACG	0	0	0	0	0	0	0	0	0	0	0	0	0	0	0	0	0.561249	0	0	0	0	0	0	0	0	0	0	0	0	0	0	0	0	0	0	0	0	0	0	0	0	0	0	0.168553	0	0	0	0
Phy358_Alloprevotella	ACGCTAGCTACAGGCTTAACACATGCAAGTCGAGGGGCAGCGGGCAGAAAGCTTGCTTTCTGTGCCGGCGACCGGCGCACGGGTGCGTAACGCGTATCGAACCTACCACATACTCAGGGATAGCCTTGCGAAAGTAAGATTAATACCTGATGTTGTTTAGAGTCCGCATGGAGACTAAACCAAAGATTTATTGGTATGTGATGGCGATGCGTCTGATTAGGTAGTAGGCGGGGTAACGGCCCACCTAGCCATCGATCAGTAGGGGTTCTGAGAGGAAGGTCCCCCACATTGGAACTGAGACACG	0	0	0	0	0	0	0	0	0	0	0	0	0	0	0	0	0	0	0	0	0	0	0	0	0	0	0	0	0	0	0	0	0	0	0	0	0	0	0	0	0	0	0	0	0	0	0	0
Phy395_Alloprevotella	ACGCTAGCTACAGGCTTAACACATGCAAGTCGTGGGGCAGCGGATACTTAGCTTGCTAAGTATGCCGGCGACCGGCGCACGGGTGAGTAACGCGTACCGAACCTGCCCATCACACAGGGATAGGCTTGCGAAAGCAAGATTAATATCTGATGGTCTCAATTTTATGCATGTATGATTGAGTAAAGCCTTCGGGCGGTGATGGATGGCGGTGCGTCCCATTAGGAAGTTGGCGGGGTAACGGCCCACCAATCCTTCGATGGGTAGGGGTTCTGAGAGGAAGGTCCCCCACATTGGAACTGAGATACG	0	0	0	0	0	0	0	0	0	0	0	0	0	0	0	0	0	0	0	0	0	0	0	0	0	0	0	0	0	0	0	0	0	0	0	0.0722369	0.0722369	0	0	0	0	0	0	0	0	0	0	0
Phy444_Alloprevotella	ACGCTAGCTACAGGCTTAACACATGCAAGTCGAGGGGAAACGACATTGAAAGCTTGCTTTTAATGGGCGTCGACCGGCGCACGGGTGCGTAACGCGTATCGAACCTGCCCTTTACTCAGGGATAGCCTTGCGAAAGTAAGATTAATACCTGATAGTGTTGCGATGAGGCATCTTGTTGCAACTAAAGATTTATTGGTAAAGGATGGCGATGCGTCTGATTAGGTAGTAGGCGGGGTAATGGCCCACCTAGCCTTCGATCAGTAGGGGTTCTGAGAGGAAGGTCCCCCACATTGGAACTGAGACACG	0	0	0	0	0	0	0	0	0.024079	0	0	0	0	0	0	0	0	0	0	0	0	0	0	0	0	0	0	0	0	0	0	0	0	0	0.361185	0	0	0	0	0	0	0	0.144474	0	0	0	0	0
Phy498_Alloprevotella	ACGCTAGCTACAGGCTTAACACATGCAAGTCGAGGGGCAGCGGGCAGAAAGCTTGCTTTCTGTGCCGGCGACCGGCGCACGGGTGCGTAACGCGTATCGAACCTACCACATACTCAGGGATAGCCTTGCGAAAGTAAGATTAATACCTGATGTTATTAAACAATCGCATGATGGTTTAATCAAAGATTTATTGGTATGTGATGGCGATGCGTCTGATTAGGTAGTAGGCGGGGTAACGGCCCACCTAGCCATCGATCAGTAGGGGTTCTGAGAGGAAGGTCCCCCACATTGGAACTGAGACACG	0	0	0	0	0	0	0.024079	0	0	0	0	0	0	0	0	0	0	0	0	0	0	0	0	0	0	0	0	0	0	0	0	0	0	0	0	0	0	0	0	0	0	0	0	0	0	0	0	0
Phy654_Alloprevotella	ACGCTAGCTACAGGCTTAACACATGCAAGTCGAGGGGAAACGACATTGAAAGCTTGCTTTTAATGGGCGTCGACCGGCGCACGGGTGCGTAACGCGTATCGAACCTGCCCTTTACTCAGGGATAGCCTTGCGAAAGTAAGATTAATACCTGATAGTGTTGTGATGAGGCATCTTGTTGCAACTAAAGATTTATTGGTAAAGGATGGCGATGCGTCTGATTAGGTAGTAGGCGGGGTAATGGCCCACCTAGCCGACGATCAGTAGGGGTTCTGAGAGGAAGGTCCCCCACATTGGAACTGAGACACG	0	0	0	0	0	0	0	0	0	0	0	0	0	0	0	0	0	0	0	0	0	0	0	0	0	0	0	0	0	0	0	0	0	0	0	0	0	0	0	0	0	0	0.626053	0	0	0	0	0
Phy715_Alloprevotella	ACGCTAGCTACAGGCTTAACACATGCAAGTCGAGGGGAAACGACATTGAAAGCTTGCTTTTGATGGGCGTCGACCGGCGCACGGGTGCGTAACGCGTATCGAACCTGCCCTTTACTCAGGGATAGCCTTGCGAAAGTAAGATTAATACCTGATAGTGTTGTGATGAGGCATCTTGTTGCAACTAAAGATTTATTGGTAAAGGATGGCGATGCGTCTGATTAGGTAGTAGGCGGGGTAACGGCCCACCTAGCCGACGATCAGTAGGGGTTCTGAGAGGAAGGTCCCCCACATTGGAACTGAGACACG	0	0	0	0	0	0	0	0	0	0	0	0	0	0	0	0	0	0	0	0	0	0	0	0	0	0	0	0	0	0	0	0	0	0	0	0	0	0	0	0	0	0	0	0	0	0	0	0
Phy723_Alloprevotella	ACGCTAGCTACAGGCTTAACACATGCAAGTCGAGGGGAAACGACATTGAAAGCTTGCTTTTAATGGGCGTCGACCGGCGCACGGGTGCGTAACGCGTATCGAACCTGCCCTTTACTCAGGGATAGCCTTGCGAAAGTAAGATTAATACCTGATAGTGTTGCGATGAGGCATCTTGTTGCAACTAAAGATTTATTGGTAAAGGATGGCGATGCGTCTGATTAGGTAGTAGGCGGGGTAATGGCCCACCTAGCCGACGATCAGTAGGGGTTCTGAGAGGAAGGTCCCCCACATTGGAACTGAGACACG	0	0	0	0	0	0	0	0	0	0	0	0	0	0	0	0	0	0	0	0	0	0	0.0722369	0	0	0	0	0	0	0	0	0	0	0	0	0.216711	0	0	0	0	0	0	0.409343	0	0	0	0	0
Phy807_Alloprevotella	ACGCTAGCTACAGGCTTAACACATGCAAGTCGTGGGGCAGCGGATACTTAGCTTGCTAAGTATGCCGGCGACCGGCGCACGGGTGAGTAACGCGTACCGAACCTGCCCATCACACAGGGATAGGCTTGCGAAAGCAAGATTAATACCTGATGGTCTCAGTTGTATGCATGTATGATTGAGTAAAGCTTTCGGGCGGTGATGGATGGCGGTGCGTCCCATTAGGAAGTTGGCGGGGTAACGGCCCACCAATCCTTCGATGGGTAGGGGTTCTGAGAGGAAGGTCCCCCACATTGGAACTGAGATACG	0	0	0	8.37948	0	0	0	0	0	0	0	0	0	0	0	0	0	0	0	0	0	0	0	0	0	0	0	0	0	0	0	0	0	0	0	0	0	0	0	0	0	0	0.024079	0	0	0	0	0
Phy812_Alloprevotella	ACGCTAGCTACAGGCTTAACACATGCAAGTCGTGGGGCAGCGGATACTTAGCTTGCTAAGTATGCCGGCGACCGGCGCACGGGTGAGTAACGCGTACCGAACCTGCCCATCACACAGGGATAGGCTTGCGAAAGCAAGATTAATACCTGATGGTCTCAGTTGTATGCATGTATAATTGAGTAAAGCCTTCGGGCGGTGATGGATGGCGGTGCGTCCCATTAGGAAGTTGGCGGGGTAACGGCCCACCAATCCTTCGATGGGTAGGGGTTCTGAGAGGAAGGTCCCCCACATTGGAACTGAGATACG	0	0	0	0	0	0	0.385264	0	0	0	0	0	0	0	0	0	0	0	0	0	0	0	0	0	0	0	0	0	0	0	0	0	0	0	0.216711	0	0	0	0	0	0	0	0	0	0	0	0	0
Phy877_Alloprevotella	ACGCTAGCTACAGGCTTAACACATGCAAGTCGTGGGGCAGCGGATGCTTAGCTTGCTAAGTATGCCGGCGACCGGCGCACGGGTGAGTAACGCGTACCGAACCTGCCCATCACACAGGGATAGGCTTGCGAAAGCAAGATTAATACCTGATGGTCTCAGTTGTATGCATGTATAATTGAGTAAAGCCTTCGGGCGGTGATGGATGGCGGTGCGTCCCATTAGGAAGTTGGCGGGGTAACGGCCCACCAATCCTTCGATGGGTAGGGGTTCTGAGAGGAAGGTCCCCCACATTGGAACTGAGATACG	0	0	0	0	0	0	0	0	0	0	0	0	0	0	0	0	0	0	0	0	0	0	0	0	0	0	0	0	0	0	0	0	0	0	0	0	0	0	0	0	0	0	0	0	0	0	0	0
Phy1014_Alloprevotella	ACGCTAGCTACAGGCTTAACACATGCAAGTCGTGGGGCAGCGGATGCTTAGCTTGCTAAGTATGCCGGCGACCGGCGCACGGGTGAGTAACGCGTACCGAACCTGCCCATCACACAGGGATAGGCTTGCGAAAGCAAGATTAATACCTGATGGTCTCAATTTTATGCATGTATAATTGAGTAAAGCCTTCGGGCGGTGATGGATGGCGGTGCGTCCCATTAGGAAGTTGGCGGGGTAACGGCCCACCAATCCTTCGATGGGTAGGGGTTCTGAGAGGAAGGTCCCCCACATTGGAACTGAGATACG	0	0	0	0	0	0	0	0	0	0	0	0	0	0	0	0	0	0	0	0	0	0	0	0	0	0	0	0	0	0	0	0	0	0	0	0	0	0	0	0	0	0	0	0	0	0	0	0
Phy1027_Alloprevotella	ACGCTAGCTACAGGCTTAACACATGCAAGTCGTGGGGCAGCGGATGCTTAGCTTGCTAAGTATGCCGGCGACCGGCGCACGGGTGAGTAACGCGTACCGAACCTGCCCATCACACAGGGATAGGCTTGCGAAAGCAAGATTAATACCTGATGGTCTCAATTTTATGCATGTATGATTGAGTAAAGCCTTCGGGCGGTGATGGATGGCGGTGCGTCCCATTAGGAAGTTGGCGGGGTAACGGCCCACCAATCCTTCGATGGGTAGGGGTTCTGAGAGGAAGGTCCCCCACATTGGAACTGAGATACG	0	0	0	0	0	0	0	0	0	0	0	0	0	0	0	0	0	0	0	0	0	0	0	0	0	0	0	0	0	0	0	0	0	0	0	0	0	0	0	0	0	0	0	0	0	0	0	0
Phy1111_Alloprevotella	ACGCTAGCTACAGGCTTAACACATGCAAGTCGAGGGGCAGCGGGCAGAAAGCTTGCTTTCTGTGCCGGCGACCGGCGCACGGGTGCGTAACGCGTATCGAACCTACCACATACTCAGGGATAGCCTTGCGAAAGTAAGATTAATACCTGATGTTATTAAACGATCGCATGATGGTTTAATCAAAGATTTATTGGTATGTGATGGCGATGCGTCTGATTAGGTAGTAGGCGGGGTAACGGCCCACCTAGCCATCGATCAGTAGGGGTTCTGAGAGGAAGGTCCCCCACATTGGAACTGAGACACG	0	0	0	0	0	0	0	0	0	0	0	0	0	0	0	0	0	0	0	0	0	0	0	0	0	0	0	0	0	0	0	0	0	0	0	0	0	0	0	0	0	0	0	0	0	0	0	0
Phy1241_Alloprevotella	ACGCTAGCTACAGGCTTAACACATGCAAGTCGTGGGGCAGCGGATACTTAGCTTGCTAAGTATGCCGGCGACCGGCGCACGGGTGAGTAACGCGTACCGAACCTGCCCATCACACAGGGATAGGCTTGCGAAAGCAAGATTAATATCTGATGGTCTCAGTTGTATGCATGTATGATTGAGTAAAGCCTTCGGGCGGTGATGGATGGCGGTGCGTCCCATTAGGACGTTGGCGGGGTAACGGCCCACCAATCCTTCGATGGGTAGGGGTTCTGAGAGGAAGGTCCCCCACATTGGAACTGAGATACG	0	0	0	0	0	0	0	0	0	0	0	0	0	0	0	0	0	0	0	0	0	0	0	0	0	0	0	0	0	0	0	0	0	0	0	0	0	0	0	0	0	0	0	0	0	0	0	0
Phy1309_Alloprevotella	ACGCTAGCTACAGGCTTAACACATGCAAGTCGTGGGGCAGCGGATACTTAGCTTGCTAAGTATGCCGGCGACCGGCGCACGGGTGAGTAACGCGTACCGAACCTGCCCATCACACAGGGATAGGCTTGCGAAAGCAAGATTAATATCTGATGGTCTCAGTTGTATGCATGTATAATTGAGTAAAGCCTTCGGGCGGTGATGGATGGCGGTGCGTCCCATTAGGAAGTTGGCGGGGTAACGGCCCACCAATCCTTCGATGGGTAGGGGTTCTGAGAGGAAGGTCCCCCACATTGGAACTGAGATACG	0	0	0	0	0	0	0	0	0	0	0	0	0	0	0	0	0	0	0	0	0	0	0	0	0	0	0	0	0	0	0	0	0	0	0	0	0	0	0	0	0	0	0	0	0	0	0	0
Phy1577_Alloprevotella	ACGCTAGCTACAGGCTTAACACATGCAAGTCGAGGGGAAACGACATTGAAAGCTTGCTTTTGATGGGCGTCGACCGGCGCACGGGTGCGTAACGCGTATCGAACCTGCCCTTTACTCAGGGATAGCCTTGCGAAAGTAAGATTAATACCTGATAGTGTTGCGATGAGGCATCTTGTTGCAACTAAAGATTTATTGGTAAAGGATGGCGATGCGTCTGATTAGGTAGTAGGCGGGGTAATGGCCCACCTAGCCTTCGATCAGTAGGGGTTCTGAGAGGAAGGTCCCCCACATTGGAACTGAGACACG	0	0	0	0	0	0	0	0	0	0	0	0	0	0	0	0	0	0	0	0	0	0	0	0	0	0	0	0	0	0	0	0	0	0	0	0	0	0	0	0	0	0	0.288948	0	0	0	0	0
Phy1682_Alloprevotella	ACGCTAGCTACAGGCTTAACACATGCAAGTCGTGGGGCAGCGGATACTTAGCTTGCTAAGTATGCCGGCGACCGGCGCACGGGTGAGTAACGCGTACCGAACCTGCCCATCACACAGGGATAGGCTTGCGAAAGCAAGATTAATACCTGATGGTCTCAATTTTATGCATGTAAGATTGAGTAAAGCCTTCGGGCGGTGATGGATGGCGGTGCGTCCCATTAGGAAGTTGGCGGGGTAACGGCCCACCAATCCTTCGATGGGTAGGGGTTCTGAGAGGAAGGTCCCCCACATTGGAACTGAGATACG	0	0	0	0	0	0	0	0	0.553817	0	0	0	0	0	0	0	0	0	0	0	0	0	0	0	0	0	0	0	0	0	0	0	0	0	0	0	0	0	0	0	0	0	0	0	0	0	0	0
Phy1712_Alloprevotella	ACGCTAGCTACAGGCTTAACACATGCAAGTCGTGGGGCAGCGGATGCTTAGCTTGCTAAGTATGCCGGCGACCGGCGCACGGGTGAGTAACGCGTACCGAACCTGCCCATCACACAGGGATAGGCTTGCGAAAGCAAGATTAATACCTTATGGTCTCAGTTGTATGCATGTATAATTGAGTAAAGCCTTCGGGCGGTGATGGATGGCGGTGCGTCCCATTAGGAAGTTGGCGGGGTAACGGCCCACCAATCCTTCGATGGGTAGGGGTTCTGAGAGGAAGGTCCCCCACATTGGAACTGAGATACG	0	0	0	0	0	0	0	0	0	0	0	0	0	0	0	0	0	0	0	0	0	0	0	0	0	0	0	0	0	0	0	0	0	0	0	0	0	0	0	0	0	0	0	0	0	0	0	0
Phy1726_Alloprevotella	ACGCTAGCTACAGGCTTAACACATGCAAGTCGTGGGGCAGCGGATGCTTAGCTTGCTAAGTATGCCGGCGACCGGCGCACGGGTGAGTAACGCGTACCGAACCTGCCCATCACACAGGGATAGGCTTGCGAAAGCAAGATTAATACCTGATGGTCTCAATTGTATGCATGTATGATTGAGTAAAGCCTTTGGGCGGTGATGGATGGCGGTGCGTCCCATTAGGAAGTTGGCGGGGTAACGGCCCACCAATCCTTCGATGGGTAGGGGTTCTGAGAGGAAGGTCCCCCACATTGGAACTGAGATACG	0	0	0	0	0	0	0	0	0	0	0	0	0	0	0	0	0	0	0	0	0	0	0	0	0	0	0	0	0	0	0	0	0	0	0	0	0	0	0	0	0	0	0	0	0	0	0	0
Phy1759_Alloprevotella	ACGCTAGCTACAGGCTTAACACATGCAAGTCGAGGGGAAACGACATTGAAAGCTTGCTTTTAATGGGCGTCGACCGGCGCACGGGTGCGTAACGCGTATCGAACCTGCCCTTTACTCAGGGATAGCCTTGCGAAAGTAAGATTAATACCTGATAGTGTTGTGATGAGGCATCTTGTTGCAACTAAAGATTTATTGGTAAAGGATGGCGATGCGTCTGATTAGGTAGTAGGCGGGGTAACGGCCCACCTAGCCGACGATCAGTAGGGGTTCTGAGAGGAAGGTCCCCCACATTGGAACTGAGACACG	0	0	0	0	0	0	0	0	0	0	0	0	0	0	0	0	0	0	0	0	0	0	0	0	0	0	0	0	0	0	0	0	0	0	0	0	0	0	0	0	0	0	0	0	0	0	0	0
Phy1797_Alloprevotella	ACGCTAGCTACAGGCTTAACACATGCAAGTCGTGGGGCAGCGGGTACTTAGCTTGCTAAGTATGCCGGCGACCGGCGCACGGGTGAGTAACGCGTACCGAACCTGCCCATCACACAGGGATAGGCTTGCGAAAGCAAGATTAATACCTGATGGTCTCAGTTGTATGCATGTATGATTGAGTAAAGCCTTCGGGCGGTGATGGATGGCGGTGCGTCCCATTAGGAAGTTGGCGGGGTAACGGCCCACCAATCCTTCGATGGGTAGGGGTTCTGAGAGGAAGGTCCCCCACATTGGAACTGAGATACG	0	0	0	0	0	0	0	0	0	0	0	0	0	0	0	0	0	0	0	0	0	0	0	0	0	0	0	0	0	0	0	0	0	0	0	0	0	0	0	0	0	0	0	0	0	0	0	0
Phy2289_Alloprevotella	ACGCTAGCTACAGGCTTAACACATGCAAGTCGAGGGGCATCATGGGGTCAGCTTGCTGACTCTGATGGCGACCGGCGCACGGGTGCGTAACGCGTATCGAACCTGCCCGTTACTCGGGGATAGCCTTGCGAAAGTAAGATTAATACCCGATGCGATGAATTTTCCGCATGGTGGATTCATGAAAGATTTATTGGTAACGGATGGCGATGCGTCCCATTAGGCAGTAGGCGGGGTAACGGCCCACCTAACCTACGATGGGTAGGGGTTCTGAGAGGAAGGTCCCCCACACTGGAACTGAGACACG	0	0	0	0	0	0	0	0	0	0	0	0	0	0	0	0	0	0	0	0	0	0	0	0	0	0	0	0	0	0	0	0	0	0	0	0	0	0	0	0	0	0	0	0	0	0	0	0
Phy2332_Alloprevotella	ACGCTAGCTACAGGCTTAACACATGCAAGTCGAGGGGCAGCGGGCAGAAAGCTTGCTTTCTGTGCCGGCGACCGGCGCACGGGTGCGTAACGCGTATCGAACCTACCACATACTCAGGGATAGCCTTGCGAAAGTAAGATTAATACCTGATGTTGTTTAGTGTCCGCATGGACATTAAACCAAAGATTTATTGGTATGTGATGGCGATGCGTCTGATTAGGTAGTAGGCGGGGTAACGGCCCACCTAGCCATCGATCAGTAGGGGTTCTGAGAGGAAGGTCCCCCACATTGGAACTGAGACACG	0	0	0	0	0	0	0.529738	0	0	0	0	0	0	0	0	0	0	0	0	0	0	0	0	0	0	0	0	0	0	0	0	0	0	0	0	0	0	0	0	0	0	0	0	0	0	0	0	0
Phy2336_Alloprevotella	ACGCTAGCTACAGGCTTAACACATGCAAGTCGTGGGGCAGCGGATGCTTAGCTTGCTAAGTATGCCGGCGACCGGCGCACGGGTGAGTAACGCGTACCGAACCTGCCCATCACACAGGGATAGGCTTGCGAAAGCAAGATTAATACCTGATGGTCTCAGTTGTATGCATGTATGATTGAGTAAAGCCTTCGGGCGGTGATGGATGGCGGTGCGTCCCATTAGGAAGTTGGCGGGGTAACGGCCCACCAATCCTTCGATGGGTAGGGGTTCTGAGAGGAAGGCCCCCCACATTGGAACTGAGATACG	0	0	0	0	0	0	0	0	0	0	0	0	0	0	0	0	0	1.01132	0	0	0	0	0	0	0	0	0	0	0	0	0	0	0	0	0	0	0	0	0	0	0	0	0	0	0	0	0	0
Phy2351_Alloprevotella	ACGCTAGCTACAGGCTTAACACATGCAAGTCGAGGGGCAGCGGGCAGAAAGCTTGCTTTCTGTGCCGGCGACCGGCGCACGGGTGCGTAACGCGTATCGAACCTACCACATACTCAGGGATAGCCTTGCGAAAGTAAGATTAATACCTGATGTTGTTTAGAGTCCGCATGGACACTAAACCAAAGATTTATTGGTATGTGATGGCGATGCGTCTGATTAGGTAGTAGGCGGGGTAACGGCCCACCTAGCCATCGATCAGTAGGGGTTCTGAGAGGAAGGTCCCCCACATTGGAACTGAGACACG	0	0	0	0	0	0	0	0	0	0	0	0	0	0	0	0	0	0	0	0	0	0	0	0	0	0	0	0	0	0	0	0	0	0	0	0	0	0	0	0	0	0	0	0	0	0	0	0
Phy2701_Alloprevotella	ACGCTAGCTACAGGCTTAACACATGCAAGTCGAGGGGAAACGACAGTAAAGCTTGCTTTATTGGGCGTCGACCGGCGCACGGGTGCGTAACGCGTATCCAACCTGCCCCCAACTCCGGAATAGTCCCCCGAAAGGGGGGTTAACGCCGGATGCTGCAATTTTTCCGCATGGTGAAATTGCGAAATGAAAAAGGTTGGGGCTGGGGATGCGTCCCATTAGGTAGTAGGCGGGGTAACGGCCCACCTAGCCGACGATGGGTAGGGGTTCTGAGAGGAAGGTCCCCCACATTGGAACTGAGACACG	0	0	0	0	0	0	0	0	0	0	0	0	0	0	0	0	0	0	0	0	0	0	0.0963159	0.0722369	0	0	0	0	0	0	0	0	0	0	0	0	0	0	0	0	0	0	0	0	0	0	0	0
Phy2744_Alloprevotella	ACGCTAGCTACAGGCTTAACACATGCAAGTCGTGGGGCAGCGGATGCTTAGCTTGCTAAGTATGTCGGCGACCGGCGCACGGGTGAGTAACGCGTACCGAACCTGCCCATCACACAGGGATAGGCTTGCGAAAGCAAGATTAATACCTGATGGTCTCAGTTGTATGCATGTATGATTGAGTAAAGCCTTCGGGCGGTGATGGATGGCGGTGCGTCCCATTAGGAAGTTGGCGGGGTAACGGCCCACCAATCCTTCGATGGGTAGGGGTTCTGAGAGGAAGGTCCCCCACATTGGAACTGAGATACG	0	0	0	0	0	0	0	0	0	0	0	0	0	0	0	0	0	0	0	0	0	0	0	0	0	0	0	0	0	0.264869	0	0	0	0	0	0	0	0	0	0	0	0	0	0	0	0	0	0
Phy2957_Alloprevotella	ACGCTAGCTACAGGCTTAACACATGCAAGTCGTGGGGCAGCGGATGCTTAGCTTGCTAAGTATGCCGGCGACCGGCGCACGGGTGAGTAACGCGTACCGAACCTGCCCATCACACAGGGATAGGCTTGCGAAAGCAAGATTAATACCTGATGGTCTCAATTTTATGCATGTAGGATTGAGTAAAGCCTTCGGGCGGTGATGGATGGCGGTGCGTCCCATTAGGAAGTTGGCGGGGTAACGGCCCACCAATCCTTCGATGGGTAGGGGTTCTGAGAGGAAGGTCCCCCACATTGGAACTGAGATACG	0	0	0	0	0	0	0	0	0	0	0	0	0	0	0	0	0	0	0	0	0	0	0	0	0	0	0	0	0	0	0	0	0	0	0	0	0	0	0	0	0	0	0	0	0	0	0	0
Phy3802_Alloprevotella	ACGCTAGCTACAGGCTTAACACATGCAAGTCGTGGGGCAGCGGATGCTTAGCTTGCTAAGTATGCCGGCGACCGGCGCACGGGTGAGTAACGCGTACCGAACCTGCCCATCACACAGGGATAGGCTTGCGAAAGCAAGATTAATACCTGATGGTCTCAATTTTATGCATGTAGGATTGAGTAAAGCCTTCGGGCGGTGATGGATGGCGGTGCGTCCCATTAGGAAGTTGGCGGGGTAACGGCCCACCAATCCTTCGATGGGTAGGGGTTCTGAGAGGAAGGCCCCCCACATTGGAACTGAGATACG	0	0	0	0	0	0	0	0	0	0	0	0	0	0	0	0	0	0.409343	0	0	0	0	0	0	0	0	0	0	0	0	0	0	0	0	0	0	0	0	0	0	0	0	0	0	0	0	0	0
Phy4204_Alloprevotella	ACGCTAGCTACAGGCTTAACACATGCAAGTCGTGGGGCAGCGGATGCTTAGCTTGCTAAGTATGCCGGCGACCGGCGCACGGGTGAGTAACGCGTACCGAACCTGCCCATCACACGGGGATAGGCTTGCGAAAGCAAGATTAATACCTGATGGTCTCAATTTTATGCATGTATAATTGAGTAAAGCCTTCGGGCGGTGATGGATGGCGGTGCGTCCCATTAGGAAGTTGGCGGGGTAACGGCCCACCAATCCTTCGATGGGTAGGGGTTCTGAGAGGAAGGTCCCCCACATTGGAACTGAGATACG	0	0	0	0	0	0	0	0	0	0	0	0	0	0	0	0	0	0	0	0	0	0	0	0	0	0	0	0	0	0	0	0	0	0	0	0	0	0	0	0	0	0	0	0	0	0	0	0
Phy4383_Alloprevotella	ACGCTAGCTACAGGCTTAACACATGCAAGTCGTGGGGCAGCGGGTACTTAGCTTGCTAAGTATGCCGGCGACCGGCGCACGGGTGAGTAACGCGTACCGAACCTGCCCATCACACAGGGATAGGCTTGCGAAAGCAAGATTAATACCTGATGGTCTCAGTTGTATGCATGTATAATTGAGTAAAGCCTTCGGGCGGTGATGGATGGCGGTGCGTCCCATTAGGAAGTTGGCGGGGTAACGGCCCACCAATCCTTCGATGGGTAGGGGTTCTGAGAGGAAGGTCCCCCACATTGGAACTGAGATACG	0	0	0	0	0	0	0	0	0	0	0	0	0	0	0	0	0	0	0	0	0	0	0	0	0	0	0	0	0	0	0	0	0	0	0	0	0	0	0	0	0	0	0	0	0	0	0	0
Phy4593_Alloprevotella	ACGCTAGCTACAGGCTTAACACATGCAAGTCGAGGGGAAACGACATTGAAAGCTTGCTTTTAATGGGCGTCGACCGGCGCACGGGTGCGTAACGCGTATCGAACCTGCCCTTTACTCAGGGATAGCCTTGCGAAAGTAAGATTAATACCTGATAGTGTTGTGATGAGGCATCTTGTTGCAACTAAAGATTTATTGGTAAAGGATGGCGATGCGTCTGATTAGGTAGTAGGCGGGGTAATGGCCCACCTAGCCTGCGATCAGTAGGGGTTCTGAGAGGAAGGTCCCCCACATTGGAACTGAGACACG	0	0	0	0	0	0	0	0	0	0	0	0	0	0	0	0	0	0	0	0	0	0	0	0	0	0	0	0	0	0	0	0	0	0	0	0	0	0	0	0	0	0	0	0	0	0	0	0
Phy4860_Alloprevotella	ACGCTAGCTACAGGCTTAACACATGCAAGTCGTGGGGCAGCGGATACTTAGCTTGCTAAGTATGCCGGCGACCGGCGCACGGGTGAGTAACGCGTACCGAACCTGCCCATCACACAGAGATAGGCTTGCGAAAGCAAGATTAATACCTGATGGTCTCAGTTGTATGCATGTATAATTGAGTAAAGCCTTCGGGCGGTGATGGATGGCGGTGCGTCCCATTAGGAAGTTGGCGGGGTAACGGCCCACCAATCCTTCGATGGGTAGGGGTTCTGAGAGGAAGGTCCCCCACATTGGAACTGAGATACG	0	0	0	0	0	0	0	0	0	0	0	0	0	0	0	0	0	0	0	0	0	0	0	0	0	0	0	0	0	0	0	0	0	0	0	0	0	0	0	0	0	0	0	0	0	0	0	0
Phy5241_Alloprevotella	ACGCTAGCTACAGGCTTAACACATGCAAGTCGAGGGGAAACGACATTGGAAGCTTGCTTTCGGTGGGCGTCGACCGGCGCACGGGTGCGTAACGCGTATCGAACCTGCCCTTTACTCAGGGATAGCCTTGCGAAAGTAAGATTAATACCTGATGGTGTTGTGGAAAGACATCTTTTTGCAACTAAAGATTTATTGGTAGAGGATGGCGATGCGTCTGATTAGGTAGTAGGTGTGGTAACGGCTCACCTAGCCGACGATCAGTAGGGGTTCTGAGAGGAAGGTCCCCCACATTGGAACTGAGACACG	0	0	0	0	0	0	0	0	0	0	0	0	0	0	0	0	0	0	0	0	0	0	0	0	0	0	0	0	0	0	0	0	0	0	0	0	0	0	0	0	0	0	0	0	0	0	0.048158	0
Phy5285_Alloprevotella	ACGCTAGCTACAGGCTTAACACATGCAAGTCGAGGGGCAGCGGGCAGAAAGCTTGCTTTCTGTGCCGGCGACCGGCGCACGGGTGCGTAACGCGTATCGAACCTACCACATACTCAGGGATAGCCTTGCGAAAGTAAGATTAATACCTGATGTTGTTTAGTGTCCGCATGGAGACTAAACCAAAGATTTATTGGTATGTGATGGCGATGCGTCTGATTAGGTAGTAGGCGGGGTAACGGCCCACCTAGCCATCGATCAGTAGGGGTTCTGAGAGGAAGGTCCCCCACATTGGAACTGAGACACG	0	0	0	0	0	0	0	0	0	0	0	0	0	0	0	0	0	0	0	0	0	0	0	0	0	0	0	0	0	0	0	0	0	0	0	0	0	0	0	0	0	0	0	0	0	0	0	0
Phy5320_Alloprevotella	ACGCTAGCTACAGGCTTAACACATGCAAGTCGAGGGGAAACGACAGTAAAGCTTGCTTTATTGGGCGTCGACCGGCGCACGGGTGCGTAACGCGTATCCAACCTGCCCCCAACTCCGGAATAGTCCCCCGAAAGGGGGGTTAACGCCGGATGCTGCAATTTTTCCGCATGGTGGAATTGCGAAATGAAAAAGGTTGGGGCTGGGGATGCGTCCCATTAGGTAGTAGGCGGGGTAACGGCCCACCTAGCCGACGATGGGTAGGGGTTCTGAGAGGAAGGTCCCCCACATTGGAACTGAGACACG	0	0	0	0	0	0	0	0	0	0	0	0	0	0	0	0	0	0	0	0	0	0	0	0	0	0	0	0	0	0	0	0	0	0	0	0	0	0	0	0	0	0	0	0	0	0	0	0
Phy5390_Alloprevotella	ACGCTAGCTACAGGCTTAACACATGCAAGTCGTGGGGCAGCGGATGCTTAGCTTGCTAAGTATGCCGGCGACCGGCGCACGGGCGAGTAACGCGTACCGAACCTGCCCATCACACAGGGATAGGCTTGCGAAAGCAAGATTAATATCTGATGGTCTCAGTTGTATGCATGTATGATTGAGTAAAGCCTTCGGGCGGTGATGGATGGCGGTGCGTCCCATTAGGAAGTTGGCGGGGTAACGGCCCACCAATCCTTCGATGGGTAGGGGTTCTGAGAGGAAGGTCCCCCACATTGGAACTGAGATACG	0	0	0	0	0	0	0	0	0	0	0	0	0	0	0	0	0	0	0	0	0	0	0	0	0	0	0	0	0	0	0	0	0	0	0.0722369	0	0	0	0	0	0	0	0	0	0	0	0	0
Phy5551_Alloprevotella	ACGCTAGCTACAGGCTTAACACATGCAAGTCGAGGGGAAACGACATTGAAAGCTTGCTTTTGATGGGCGTCGACCGGCGCACGGGTGCGTAACGCGTATCGAACCTGCCCTTTACTCAGGGATAGCCTTGCGAAAGTAAGATTAATACCTGATAGTGTTGCGATGAGGCATCTTGTTGCAACTAAAGATTTATTGGTAAAGGATGGCGATGCGTCTGATTAGGTAGTAGGCGGGGTAATGGCCCACCTAGCCGACGATCAGTAGGGGTTCTGAGAGGAAGGTCCCCCACATTGGAACTGAGACACG	0	0	0	0	0	0	0	0	0	0	0	0	0	0	0	0	0	0.192632	0	0	0	0	0	0	0	0	0	0	0	0	0	0	0	0	0	0	0	0	0	0	0	0	0	0	0	0	0	0
Phy5585_Alloprevotella	ACGCTAGCTACAGGCTTAACACATGCAAGTCGAGGGGAAACGACATTGAAAGCTTGCTTTTAATGGGCGTCGACCGGCGCACGGGTGCGTAACGCGTATCGAACCTGCCCTTTACTCAGGGATAGCCTTGCGAAAGTAAGATTAATACCTGATAGTGTTGTGATGAGGCATCTTATTGCAACTAAAGATTTATTGGTAAAGGATGGCGATGCGTCTGATTAGGTAGTAGGCGGGGTAACGGCCCACCTAGCCGACGATCAGTAGGGGTTCTGAGAGGAAGGTCCCCCACATTGGAACTGAGACACG	0	0	0	0	0	0	0	0	0	0	0	0	0	0	0	0	0	0	0	0	0	0	0	0	0	0	0	0	0	0	0	0	0	0	0	0	0	0	0	0	0	0	0	0	0	0	0	0
Phy5678_Alloprevotella	ACGCTAGCTACAGGCTTAACACATGCAAGTCGTGGGGCAGCGGATGCTTAGCTTGCTAAGTATGCCGGCGACCGGCGCACGGGTGAGTAACGCGTACCGAACCTGCCCATCACACAGGGATAGGCTTGCGAAAGCAAGATTAATATCTGATGGTCTCAGTTGTATGCATGTATGATTGAGTAAAGCCTTCGGGCGGTGATGGATGGCGGTGCGTCCCATTAGGAAGTTGGCGGGGTAACGGCCCACCAATCCTTCGATGGGTAGGGGTTCTGAGAGGAAGGTCCCCCACATTGGAACTGAGATACG	0	0	0	0	0	0	0	0	0	0	0	0	0	0	0	0	0	0	0	0	0	0	0	0	0	0	0	0	0	0	0	0	0	0	0	0	0	0	0	0	0	0	0	0	0	0	0	0
Phy6190_Alloprevotella	ACGCTAGCTACAGGCTTAACACATGCAAGTCGAGGGGCAGCGGGCAGAAAGCTTGCTTTCTGTGCCGGCGACCGGCGCACGGGTGCGTAACGCGTATCGAACCTACCACATACTCAGGGATAGCCTTGCGAAAGTAAGATTAATACCTGATGTTGTTTAGCGTCCGCATGGACACTAAACCAAAGATTTATTGGTATGTGATGGCGATGCGTCTGATTAGGTAGTAGGCGGGGTAACGGCCCACCTAGCCATCGATCAGTAGGGGTTCTGAGAGGAAGGTCCCCCACATTGGAACTGAGACACG	0	0	0	0	0	0	0	0	0	0	0	0	0	0	0	0	0	0	0	0	0	0	0.024079	0	0	0	0	0	0	0	0	0	0	0	0	0	0	0	0	0	0	0	0	0	0	0	0	0
Phy6392_Alloprevotella	ACGCTAGCTACAGGCTTAACACATGCAAGTCGAGGGGAAACGACATTGAAAGCTTGCTTTTAATGGGCGTCGACCGGCGCACGGGTGCGTAACGCGTATCGAACCTGCCCTTTACTCAGGGATAGCCTTGCGAAAGTAAGATTAATACCTGATAGTGTTGCGATGAGGCATCTTGTTGCAACTAAAGATTTATTGGTAAAGGATGGCGATGCGTCTGAGTAGGTAGTAGGCGGGGTAACGGCCCACCTAGCCGACGATCAGTAGGGGTTCTGAGAGGAAGGTCCCCCACATTGGAACTGAGACACG	0	0	0	0	0	0	0	0	0	0	0	0	0	0	0	0	0	0	0	0	0	0	0	0	0	0	0	0	0	0	0	0	0	0	0	0	0	0	0	0	0	0	0	0	0	0	0	0
Phy7114_Alloprevotella	ACGCTAGCTACAGGCTTAACACATGCAAGTCGAGGGGCGGCGGGCAGAAAGCTTGCTTTCTGTGCCGGCGACCGGCGCACGGGTGCGTAACGCGTATCGAACCTACCACATACTCAGGGATAGCCTTGCGAAAGTAAGATTAATACCTGATGTTGTTTAGAGTCCGCATGGAGACTAAACCAAAGATTTATTGGTATGTGATGGCGATGCGTCTGATTAGGTAGTAGGCGGGGTAACGGCCCACCTAGCCATCGATCAGTAGGGGTTCTGAGAGGAAGGTCCCCCACATTGGAACTGAGACACG	0	0	0	0	0	0	0	0	0	0	0	0	0	0	0	0	0	0	0	0	0	0	0	0	0	0	0	0	0	0	0	0	0	0	0	0	0	0	0	0	0	0	0	0	0	0	0	0
Phy1522_Paraprevotella	ACGCTAGCTACAGGCTTAACACATGCAAGTCGAGGGGCAGCATGGACCCAGCTTTGCTGGGTTTGATGGCGACCGGCGCACGGGTGAGTAACGCGTATCCAACCTGCCCTTTACTCCGGGATAGTCTCCTGAAAGGGAGTTTAATACCGGATGTGTTTGTCTTTCCGCATGGGAGCGACAAATAAAGATTAATTGGTAAAGGATGGGGATGCGTCCCATTAGCTTGTTGGCGGGGTAACGGCCCACCAAGGCGACGATGGGTAGGGGTTCTGAGAGGAAGGTCCCCCACATTGGAACTGAGACACG	0	0	0	0	0	0	0	0	0	0	0	0	0	0	0	0	0	0	0	0	0	0	0.168553	0.264869	0	0	0	0	0	0	0	0	0	0	0	0	0	0	0	0	0	0	0	0	0	0	0	0
Phy3290_Paraprevotella	ACGCTAGCTACAGGCTTAACACATGCAAGTCGAGGGGCAGCATGGACCCAGCTTTGCTGGGTTTGATGGCGACCGGCGCACGGGTGAGTAACGCGTATCCAACCTGCCCTTTACTCCGGGATAGTCTCCTGAAAGGGAGTTTAATACCGGATGTGTTTGTCTTTCCGCATGGGAGCGACAAATAAAGATTGATTGGTAAAGGATGGGGATGCGTCCCATTAGCTTGTTGGCGGGGTAACGGCCCACCAAGGCGACGATGGGTAGGGGTTCTGAGAGGAAGGTCCCCCACATTGGAACTGAGACACG	0	0	0	0	0	0	0	0	0	0	0	0	0	0	0	0	0	0	0	0	0	0	0	0	0	0	0	0	0	0	0	0	0	0	0	0	0	0	0	0	0	0	0	0	0	0	0	0
Phy61_Prevotella_denticola	ACGCTGGCTACAGGCTTAACACATGCAAGTCGAGGGGAAACGGCATTGAGTGCTTGCACTGAATGGACGTCGACCGGCGCACGGGTGAGTAACGCGTATCCAACCTTCCCGTTACTGCGGGATAACCTGCCGAAAGGCAGACTAATACCGCATGTTCTTCGATGACGGCATCAGATTCGAAGCAAAGATTCTTCGGTAACGGAGGGGGATGCGTCTGATTAGCTAGTTGGCGGGGCGACGGCCCACCAAGGCGACGATCAGTAGGGGTTCTGAGAGGAAGGTCCCCCACATTGGAACTGAGACACG	0	0	0	0	0	0	0	0	0	0	0	0	0	0.555824	0	0	0	0	0	0	0.120395	0	0	0	0	0	0	0	0	0	0	0	0.685435	0	0	0	0	0	0	0	0	0	0	0	0	0	0	0
Phy66_Prevotella_histicola	ACGCTAGCTACAGGCTTAACACATGCAAGTCGAGGGGAAACGGCATTAAGTGCTTGCACTTTTTGGACGTCGACCGGCGCACGGGTGAGTAACGCGTATCCAACCTTCCCATGACTAAGGGATAACCTGCCGAAAGGCAGACTAATACCTTATGGTCTTCACTGACGGCATCAGATGTGAAGTAAAGATTTATCGGTTATGGATGGGGATGCGTCTGATTAGCTTGTTGGCGGGGTAACGGCCCACCAAGGCAACGATCAGTAGGGGTTCTGAGAGGAAGGTCCCCCACATTGGAACTGAGACACG	0	0	0	0	0	0	0	0.601974	0.288948	0	0	0	1.68553	0	0	0	0.122011	0	0	0	0	0	0.048158	0	0	0	0	0	0	0.264869	0.048158	2.52829	0	0	0	0	0	0	0.192632	0.69829	0	0	0	0.0963159	0	0	0	0
Phy81_Prevotella_intermedia	ACGCTAGCTATAGGCTTAACACATGCAAGTCGAGGGGAAACGGCATTATGTGCTTGCACATTCTGGACGTCGACCGGCGCACGGGTGAGTATCGCGTATCCAACCTTCCCTCCACTCGGGGATACCCCGTTGAAAGACGGCCTAATACCCGATGTTGTCCACATATGGCATCTGACGTGGACCAAAGATTCATCGGTGGAGGATGGGGATGCGTCTGATTAGCTTGTTGGTGCGGGTAACGGCCCACCAAGGCAACGATCAGTAGGGGTTCTGAGAGGAAGGTCCCCCACATTGGAACTGAGACACG	0	0	0	0	0	0	0	0	0	0	0	0	0	0	0	0	0	0	0	0	0	0	0	0	0	0	0	0	0	0	0	0	0	0	0	0	0	0	0	0	0	0	0.264869	0	0	0	0	0
Phy94_Prevotella_intermedia	ACGCTAGCTATAGGCTTAACACATGCAAGTCGAGGGGAAACGGCATTATGTGCTTGCACATTTTGGACGTCGACCGGCGCACGGGTGAGTATCGCGTATCCAACCTTCCCTCCACTCGGGGATACCCCGTTGAAAGACGGCCTAATACCCGATGTTGTCCACATATGGCATCTGACGTGGACCAAAGATTCATCGGTGGAGGATGGGGATGCGTCTGATTAGCTTGTTGGTGCGGGTAACGGCCCACCAAGGCTACGATCAGTAGGGGTTCTGAGAGGAAGGTCCCCCACATTGGAACTGAGACACG	0	0	0	0	0	0	0	0	0	0	0	0	0	0	0	0	0	0	0	0	0	0	0	0	0	0	0	0	0	0	0	0	0	0	0	0	0	0	0	0	0	0	0	0	0	0	0	0
[truncated: 4,797 more rows]
[truncated: 86 more columns]

## Sheet: S7 - Network Node Table
Supplementary Table S7: Network parameters of the bacterial community in tumour and adjacent tissues.
[truncated: 167 more rows]
